# Supplementary material for: Dynamics of microbial community and enzyme activities during preparation of Agaricus bisporus compost substrate
Source: ISME Commun. 2022 Sep 23;2:88. doi: 10.1038/s43705-022-00174-9 (PMC9723551; doi:10.1038/s43705-022-00174-9)
Supplement: Supplementary file 2 — Supplementary Tables 3-5 [file 43705_2022_174_MOESM2_ESM.xlsx]

## Sheet: Table S3 Bacterial diversity
Table S3. Bacterial diversity in compost from five geographically distinct compost yards.							Compost yard	A								B				C					D				E
							Phase	End-Phase I	Mid-Phase II	End-Phase II	End-Phase I	Mid-Phase II	End-Phase II	End-Phase II		End-Phase I	End-Phase II	End-Phase I		End-Phase I	End-Phase II	End-Phase I	End-Phase II		End-Phase I	Mid-Phase II	End-Phase II		End-Phase I	Mid-Phase II	End-Phase II
							Crop	1	1	1	2	2	2	3		1	1	2		1	1	2	2		1	1	1		1	1	1
	Kingdom	Phylum	Class	Order	Family	Genus	Species	AP11-16S	AP1-51-16S	AP21-16S	AP12-16S	AP1-52-16S	AP22-16S	AP23-16S		BP11-16S	BP21-16S	BP12-16S		CP11-16S	CP21-16S	CP12-16S	MP229-16S		DP11-16S	DP1-51-16S	DP21-16S		EP11-16S	EP1-51-16S	EP21-16S
OTU1	Bacteria	Proteobacteria	Gammaproteobacteria	Xanthomonadales	Xanthomonadaceae	Pseudoxanthomonas	taiwanensis	0.0915389	7.19978	15.1723	0.0231256	13.462	21.2149	10.8266		4.51335	8.10746	0.27558		3.80609	3.42452	1.23337	3.7502		0.724603	2.87239	3.02849		0.382536	1.08016	1.98302
OTU3	Bacteria	Proteobacteria	Alphaproteobacteria	Rhizobiales	Beijerinckiaceae	Chelatococcus	daeguensis	0.254382	0.748692	2.05433	0.0655226	3.1817	20.3997	3.37345		0.962604	2.4783	0.199458		2.7452	0.285216	0.621501	0.706295		0.129118	0.276544	0.250528		0.195604	0.153207	0.405662
OTU4	Bacteria	Proteobacteria	Alphaproteobacteria	Rhizobiales	Rhizobiaceae	Chelativorans	composti	1.15146	3.21446	2.17863	0.469257	0.0992475	3.16725	4.61163		2.50817	5.65614	1.4598		2.35303	0.646554	0.905753	1.59856		0.74002	1.17459	0.825777		0.39699	0.446132	1.38465
OTU43	Bacteria	Proteobacteria	Alphaproteobacteria	Rhizobiales	Rhizobiaceae	Chelativorans	NA	0.0520326	0.569468	0.505873	0	0.0558869	2.77218	1.19868		0.129118	0.942369	0.0501055		0.339176	0	0.0828668	0		0.035652	0.0867211	0.0790125		0	0.0992475	0.0992475
OTU67	Bacteria	Actinobacteria	Actinobacteria	Streptosporangiales	Nocardiopsaceae	Thermobifida	cellulosilytica	0.0751583	0.431678	0.53478	0.0501055	0.555978	1.97339	0.585849		0.0317977	0.549233	0.0346884		0.193677	0.00867211	0.0790125	0.0125264		0.0173442	0.0327613	0.0231256		0.0173442	0.0115628	0.0404698
OTU2	Bacteria	Proteobacteria	Gammaproteobacteria	Xanthomonadales	Xanthomonadaceae	Pseudoxanthomonas	NA	0	0.136827	0.951041	0	0.324722	1.69877	20.3785		2.04469	3.92557	0.0799761		1.31334	6.7575	0.819032	0.185969		0.431678	4.23488	6.57635		0.374828	0	0
OTU22	Bacteria	Proteobacteria	Deltaproteobacteria	Myxococcales	Sandaracinaceae	NA	NA	0.0857575	1.91268	1.26805	0.0221621	0.225475	1.12641	0.3835		0.79687	1.31045	0.129118		1.5446	0.411443	0.433605	0.345921		0.167661	0.317977	0.37001		0.133936	0.161879	0.354593
OTU28	Bacteria	Chloroflexi	Chloroflexia	Chloroflexales	Chloroflexaceae	NA	NA	0.0269799	0.00867211	1.25553	0	0.222584	1.0368	2.47926		0.2486	1.85776	0.0154171		1.69106	0	0.781453	0.0684133		0.0433605	0.224511	0.336285		0.129118	0	0
OTU138	Bacteria	Proteobacteria	Gammaproteobacteria	Betaproteobacteriales	Burkholderiaceae	Bordetella	NA	0.0192714	0.0828668	0.236074	0	0.20524	0.862393	0.183078		0.240892	0.237038	0		0.184041	0.035652	0.0684133	0.0337249		0.0202349	0.0250528	0.0260163		0.0231256	0.0279435	0.028907
OTU10	Bacteria	Acidobacteria	Subgroup_6	NA	NA	NA	NA	0.0443241	1.11196	1.48775	0.0221621	0	0.819032	1.05125		1.49931	4.86698	0.139717		2.67679	0.304487	1.18037	0.219693		0.213912	1.3567	1.77489		0.661971	1.67179	1.70262
OTU15	Bacteria	Firmicutes	Bacilli	Bacillales	Bacillaceae	Ureibacillus	defluvii	0.455767	0.533816	0.280398	0.436496	0.118519	0.811324	0.185005		0.658117	0.650408	7.6989		0.392172	0.101175	0.0693769	0.16477		0	0	0.0269799		0.130082	0.200422	0.524181
OTU9	Bacteria	Actinobacteria	Actinobacteria	Micrococcales	Cellulomonadaceae	Actinotalea	NA	0.0953932	0	0.391208	0	0	0.804579	4.7475		0.634991	5.98857	0.364229		4.61645	2.73171	1.8857	0.23511		0	0.62921	0.814215		0.0799761	0.477929	0.78049
OTU98	Bacteria	Proteobacteria	Alphaproteobacteria	Rhizobiales	Rhizobiaceae	Chelativorans	NA	0	0.150317	0.129118	0	0.149353	0.76989	0.342066		0.0674497	0.658117	0.0327613		0.532853	0	0.122373	0.0443241		0	0.0896118	0.0953932		0.0529962	0.203313	0.217766
OTU255	Bacteria	Gemmatimonadetes	S0134_terrestrial_group	NA	NA	NA	NA	0.0395063	0.0896118	0.195604	0.0192714	0.0414334	0.725566	0.0144535		0.0847939	0.0481784	0.0539598		0	0	0	0		0	0	0		0.00481784	0	0.0154171
OTU66	Bacteria	Proteobacteria	Gammaproteobacteria	Methylococcales	Methylococcaceae	NA	NA	0.0578141	0.488529	0.323759	0.00867211	0	0.698586	0.224511		0.86432	0.770854	0.190786		0.461549	0.273653	0.15128	0.0886482		0.0751583	0.171515	0.161879		0.0443241	0.0395063	0.168624
OTU18	Bacteria	Proteobacteria	Deltaproteobacteria	Myxococcales	BIrii41	NA	NA	0.125264	0.432642	0.846976	0.0616683	0.331467	0.671607	0.608011		0.135863	1.70551	0.0539598		1.92039	0.114665	1.11003	0.0510691		0.277507	1.50124	1.70648		0.0664862	0.213912	0.423006
OTU70	Bacteria	Firmicutes	Bacilli	Bacillales	Paenibacillaceae	NA	NA	0.608975	0.142608	0.0269799	0	0.0664862	0.617647	0.238965		0.449986	0.0953932	0.21873		0.895154	1.16399	0.0982839	0.0510691		0.0173442	0.0125264	0.0308342		0.0462512	0.0404698	0.0674497
OTU86	Bacteria	Proteobacteria	Alphaproteobacteria	Rhizobiales	Rhizobiaceae	Aquamicrobium	NA	0.0992475	0.0886482	0.138754	0.0279435	0	0.616683	0.395063		0.219693	0.770854	0.117555		0.352666	0.0501055	0.129118	0.0558869		0.0770854	0.229329	0.267872		0.0770854	0.112737	0.13779
OTU6	Bacteria	Actinobacteria	Acidimicrobiia	Actinomarinales	NA	NA	NA	0.0404698	0.824814	0.425897	0.0385427	0	0.545379	0.395063		0.460585	2.28173	0.446132		5.00959	0.13779	2.12659	0.282325		0.94526	3.06896	3.71744		1.3066	3.64229	3.68468
OTU144	Bacteria	Proteobacteria	Deltaproteobacteria	Myxococcales	Sandaracinaceae	NA	NA	0	0.387354	0.172479	0	0.116592	0.538634	0.0905753		0.0992475	0.28907	0		0.267872	0.0693769	0.103102	0		0	0.0741947	0.0790125		0	0	0.0529962
OTU19	Bacteria	Proteobacteria	Alphaproteobacteria	Rhizobiales	Hyphomicrobiaceae	Filomicrobium	NA	0.239928	1.10907	0.565614	0.213912	0.00867211	0.531889	0.352666		0.483711	1.31527	0.78049		1.21313	0.19175	0.449022	0.301597		0.519363	0.809397	0.517436		0.414334	0.696659	1.11292
OTU47	Bacteria	Proteobacteria	Alphaproteobacteria	Rhizobiales	Rhizobiaceae	NA	NA	0.112737	0.0308342	0.139717	0.0462512	0.148389	0.5078	1.31816		0.729421	0.394099	0.186932		0.984766	0.579104	0.220657	0.0905753		0.0549233	0.0809397	0.342066		0.260163	0.035652	0.193677
OTU24	Bacteria	Proteobacteria	Gammaproteobacteria	Betaproteobacteriales	Burkholderiaceae	Schlegelella	NA	0.0529962	0.609938	0.75351	0.0231256	0.247637	0.489492	1.32394		0.309305	1.0686	0.144535		0.294852	0.944296	0.21873	0.0578141		0.43746	2.2191	1.68335		0.253418	0.0664862	0.180187
OTU449	Bacteria	Proteobacteria	Alphaproteobacteria	Sphingomonadales	Sphingomonadaceae	DSSF69	NA	0	0	0	0	0	0.486602	0		0.0761218	0.0481784	0		0	0	0.00770854	0		0	0	0.0163806		0	0	0
OTU343	Bacteria	Firmicutes	Bacilli	Bacillales	Paenibacillaceae	Thermobacillus	NA	0.0134899	0.0693769	0.109847	0	0	0.483711	0.0221621		0.0395063	0	0.0221621		0.0578141	0	0	0.0346884		0	0.00674497	0.0327613		0.00963568	0	0.028907
OTU170	Bacteria	Firmicutes	Bacilli	Bacillales	Paenibacillaceae	NA	NA	0.265945	0	0	0.0211985	0	0.48082	0.13779		0.12141	0	0.0905753		0.335321	0.460585	0	0.0433605		0	0	0		0	0	0
OTU556	Bacteria	Proteobacteria	Gammaproteobacteria	Betaproteobacteriales	Burkholderiaceae	Ralstonia	NA	0	0	0	0	0	0.463476	0		0	0	0		0	0	0	0		0	0	0		0	0	0
OTU340	Bacteria	Firmicutes	Bacilli	Bacillales	Paenibacillaceae	Thermobacillus	NA	0	0.0221621	0	0	0	0.451913	0.0144535		0.183078	0.0761218	0.0327613		0.0655226	0	0.0298706	0		0	0.0327613	0.0472148		0	0	0
OTU137	Bacteria	Proteobacteria	Alphaproteobacteria	Rhizobiales	Rhizobiaceae	Pseudaminobacter	NA	0.0327613	0.0240892	0	0	0	0.447095	0.199458		0.436496	0.186932	0.0799761		0.117555	0.42397	0.0664862	0.0404698		0.0308342	0.0385427	0.122373		0.162843	0.0317977	0.130082
OTU196	Bacteria	Firmicutes	Clostridia	Clostridiales	Family_XVIII	Symbiobacterium	NA	0.849867	0.0520326	0.00963568	0.0366156	0	0.439387	0		0.0125264	0.0404698	0.112737		0	0	0	0.0192714		0.0597412	0.028907	0.0134899		0.0154171	0	0.0385427
OTU229	Bacteria	Firmicutes	Bacilli	Bacillales	Paenibacillaceae	Thermobacillus	NA	0.130082	0.129118	0.0462512	0.0134899	0.064559	0.42686	0.120446		0.11081	0.100211	0.0799761		0.165734	0.035652	0.0366156	0		0	0	0		0	0	0
OTU173	Bacteria	Actinobacteria	Actinobacteria	Micromonosporales	Micromonosporaceae	Salinispora	NA	0	0.714004	0.131045	0	0.147426	0.417225	0.0510691		0.173442	0.0529962	0.0578141		0.0684133	0	0.0481784	0		0	0	0		0	0	0.0741947
OTU87	Bacteria	Actinobacteria	Actinobacteria	Micrococcales	NA	NA	NA	0.0501055	0.0346884	0.153207	0	0.0693769	0.411443	0.333394		0.146462	0.714004	0.0529962		0.159952	0.149353	0.0741947	0.1243		0.159952	0.536707	0.601266		0.0607048	0.0395063	0.0607048
OTU165	Bacteria	Firmicutes	Bacilli	Bacillales	Planococcaceae	Lysinibacillus	NA	0	0.0607048	0	0	0.190786	0.399881	0.249564		0	0.104065	0.176333		0.114665	0	0	0		0.0722676	0.106956	0.0607048		0.0741947	0.0944296	0.318941
OTU32	Bacteria	Actinobacteria	Acidimicrobiia	Microtrichales	Iamiaceae	Iamia	NA	0.0211985	0.917316	0.171515	0.0269799	0	0.389281	0.263054		0.0607048	1.00886	0.161879		1.27673	0.035652	0.519363	0.139717		0.249564	1.24589	0.996329		0.211985	0.846012	1.01367
OTU123	Bacteria	Bacteroidetes	Rhodothermia	Rhodothermales	Rhodothermaceae	NA	NA	0.0337249	0.398917	0.377718	0.0221621	0	0.380609	0.211021		0.290034	0.44035	0.0568505		0.206203	0.0298706	0.0876846	0.0597412		0.0202349	0.0375791	0.0317977		0.035652	0.0395063	0.0529962
OTU8	Bacteria	Actinobacteria	Actinobacteria	Streptosporangiales	Streptosporangiaceae	Thermopolyspora	flexuosa	0.352666	1.81632	2.52358	0.2592	0	0.358447	1.44246		0.905753	5.73901	1.12352		2.72401	0.103102	2.18633	0.158989		0.270762	0.563687	0.946223		0.853721	1.56965	1.84427
OTU13	Bacteria	Proteobacteria	Gammaproteobacteria	Steroidobacterales	Steroidobacteraceae	NA	NA	0.0799761	1.52436	1.39332	0.0510691	0.2486	0.354593	0.799761		0.674497	2.23548	0.564651		0.817105	0.035652	0.449022	0.350739		0.228366	1.02813	1.0262		0.516472	2.4571	2.2904
OTU16	Bacteria	Proteobacteria	Gammaproteobacteria	Xanthomonadales	Xanthomonadaceae	Luteimonas	NA	0	0	0.158989	0.0134899	0	0.351702	1.0368		2.83482	2.79916	0.0838304		0.298706	0.781453	0.185005	0.149353		0.172479	1.98399	1.55038		0.341103	0.0202349	0.0346884
OTU181	Bacteria	Firmicutes	Bacilli	Bacillales	Paenibacillaceae	Thermobacillus	NA	0.0616683	0.042397	0.0722676	0.0144535	0	0.333394	0		0.30256	0.142608	0.0674497		0.300633	0.104065	0.152244	0.0404698		0	0.0144535	0		0.0501055	0.0655226	0.0693769
OTU632	Bacteria	Firmicutes	Clostridia	Clostridiales	Peptococcaceae	NA	NA	0	0.0375791	0	0	0	0.328577	0		0	0.0134899	0		0.0028907	0	0	0		0	0	0		0	0	0.00481784
OTU91	Bacteria	Bacteroidetes	Bacteroidia	Sphingobacteriales	Sphingobacteriaceae	Sphingobacterium	NA	0.0703404	0.0491419	0.105992	0.0337249	1.35189	0.301597	1.48678		0.186932	0.197531	0.0144535		0	0	0	0		0.0597412	0	0		0	0	0
OTU185	Bacteria	Proteobacteria	Deltaproteobacteria	Myxococcales	Vulgatibacteraceae	Vulgatibacter	NA	0.0192714	0.314123	0.161879	0	0	0.296779	0.0809397		0.0462512	0.190786	0.0770854		0.122373	0.0269799	0.064559	0.0260163		0.0279435	0.0693769	0.0597412		0.0298706	0.0539598	0.1243
OTU623	Bacteria	Firmicutes	Clostridia	Clostridiales	Ruminococcaceae	NA	NA	0	0	0	0	0.0828668	0.294852	0.0105992		0	0	0		0.00674497	0	0	0		0	0	0		0	0	0
OTU735	Bacteria	Proteobacteria	Alphaproteobacteria	Rhizobiales	Beijerinckiaceae	Chelatococcus	NA	0	0	0	0	0	0.294852	0		0	0	0		0	0	0	0		0	0	0		0	0	0
OTU739	Bacteria	Chloroflexi	Anaerolineae	Caldilineales	Caldilineaceae	NA	NA	0	0	0	0	0	0.293888	0		0	0	0		0	0	0	0		0	0	0		0	0	0
OTU95	Bacteria	Actinobacteria	Acidimicrobiia	Microtrichales	Microtrichaceae	NA	NA	0.0163806	0.0337249	0.140681	0.0144535	0.0578141	0.290997	0.892264		0.498164	0.59163	0.147426		0.211985	0.266908	0.135863	0.0337249		0.0790125	0.131045	0.143572		0.0539598	0	0
OTU124	Bacteria	Actinobacteria	Actinobacteria	Micrococcales	Bogoriellaceae	Georgenia	NA	0.219693	0.042397	0.0905753	0.0616683	0	0.28907	0.416261		0.416261	0.231256	0.129118		0.160916	0.449986	0.0366156	0.183078		0.00963568	0.00867211	0		0.0462512	0	0.00867211
OTU26	Bacteria	Chloroflexi	Chloroflexia	Chloroflexales	Roseiflexaceae	NA	NA	0.0250528	0.0568505	0.559833	0	0	0.281362	1.28636		0.0597412	0.978021	0.00674497		2.70281	0.0183078	0.797834	0.0366156		0.0982839	1.37116	2.55731		0.485638	0.00481784	0.00867211
OTU213	Bacteria	Cyanobacteria	Sericytochromatia	NA	NA	NA	NA	0	0.0847939	0.0443241	0.0211985	0	0.280398	0.105992		0.0674497	0.333394	0.0414334		0.0886482	0.0317977	0.0202349	0.0173442		0.0616683	0.0626319	0.127191		0.0231256	0.0635955	0.0529962
OTU772	Bacteria	Firmicutes	Bacilli	Bacillales	Paenibacillaceae	Thermobacillus	NA	0	0	0	0	0	0.27269	0		0	0	0		0	0	0	0		0	0	0		0	0	0
OTU90	Bacteria	Firmicutes	Clostridia	Clostridiales	Ruminococcaceae	Ruminiclostridium	NA	0	0.947187	0.0221621	0	0.569468	0.270762	0.129118		0	0.221621	0.184041		0.203313	0	0.093466	0.257273		0.152244	0.395063	0.301597		0.0337249	0.0308342	0.0597412
OTU253	Bacteria	Firmicutes	Limnochordia	Limnochordales	Limnochordaceae	NA	NA	0	0.250528	0.130082	0	0	0.266908	0.0828668		0.093466	0.0722676	0.0539598		0.105029	0	0.0327613	0.0202349		0	0.0308342	0.0211985		0.0202349	0.0847939	0.0741947
OTU217	Bacteria	Verrucomicrobia	Verrucomicrobiae	Verrucomicrobiales	NA	NA	NA	0	0.0703404	0.0732311	0	0.0819032	0.260163	0.0578141		0.0655226	0.252455	0.0452877		0.101175	0.0134899	0	0		0.0722676	0.173442	0.186932		0.0366156	0	0.028907
OTU135	Bacteria	Actinobacteria	Acidimicrobiia	Microtrichales	Iamiaceae	Iamia	NA	0	0.0674497	0.125264	0	0	0.260163	0.190786		0.192714	0.39699	0.0616683		0.368083	0.134899	0.123337	0.115628		0.035652	0.0915389	0.102138		0.078049	0.143572	0.113701
OTU794	Bacteria	Actinobacteria	Nitriliruptoria	Euzebyales	Euzebyaceae	NA	NA	0	0	0	0	0	0.256309	0		0	0	0		0	0	0	0		0	0	0		0	0	0
OTU150	Bacteria	Actinobacteria	Actinobacteria	Micrococcales	Demequinaceae	Demequina	NA	0	0	0	0.0240892	0	0.250528	0		0.556942	0.104065	0.342066		0.0317977	0.312196	0	0.21873		0.0597412	0	0		0.175369	0	0.145499
OTU805	Bacteria	Firmicutes	Bacilli	Bacillales	Bacillaceae	Bacillus	NA	0	0	0	0	0	0.250528	0		0	0	0		0	0	0	0		0	0	0		0	0	0
OTU334	Bacteria	Gemmatimonadetes	S0134_terrestrial_group	NA	NA	NA	NA	0.0452877	0.159952	0.0472148	0.0414334	0	0.2486	0.0240892		0.200422	0.0655226	0.0809397		0	0	0	0.00674497		0	0	0.0144535		0.0211985	0.0144535	0
OTU553	Bacteria	Firmicutes	Bacilli	Bacillales	Paenibacillaceae	NA	NA	0.00867211	0.0154171	0.0202349	0	0	0.2486	0		0.0395063	0.0202349	0.0250528		0.0404698	0.0163806	0	0.0134899		0.00385427	0	0.00578141		0	0.0105992	0
OTU656	Bacteria	Firmicutes	Bacilli	Bacillales	Paenibacillaceae	Thermobacillus	NA	0.0317977	0.0260163	0	0	0	0.24571	0		0.0115628	0.0231256	0		0.0173442	0	0	0		0	0	0		0	0	0
OTU329	Bacteria	Actinobacteria	Actinobacteria	Corynebacteriales	Corynebacteriaceae	Corynebacterium_1	stationis	0.320868	0.0684133	0	0.188859	0	0.236074	0		0.0799761	0	0.093466		0	0	0	0		0	0	0		0	0	0
OTU252	Bacteria	Proteobacteria	Deltaproteobacteria	Myxococcales	Vulgatibacteraceae	Vulgatibacter	NA	0	0.134899	0.101175	0	0	0.229329	0.104065		0.0847939	0.105992	0.0298706		0.169588	0.0385427	0.0395063	0.0221621		0	0.0221621	0		0.0703404	0.103102	0.0905753
OTU845	Bacteria	Firmicutes	Bacilli	Bacillales	Bacillaceae	Ureibacillus	NA	0	0	0	0	0	0.229329	0		0	0	0		0	0	0	0		0	0	0		0	0	0
OTU31	Bacteria	Bacteroidetes	Bacteroidia	Chitinophagales	Chitinophagaceae	NA	NA	0.0395063	0.282325	0.574286	0.00481784	0.128154	0.222584	1.19193		1.3885	1.17459	0.0414334		0.814215	0.581031	0.763145	0.347848		0.202349	0.45384	0.747728		0.734238	0.00385427	0.0134899
OTU335	Bacteria	Firmicutes	Limnochordia	Limnochordales	Limnochordaceae	NA	NA	0.0154171	0.127191	0.0597412	0	0.0684133	0.220657	0.028907		0.100211	0.188859	0.0558869		0.0346884	0	0.0221621	0		0	0	0		0.0125264	0	0.0346884
OTU283	Bacteria	Firmicutes	Bacilli	Bacillales	Paenibacillaceae	Thermobacillus	NA	0	0.117555	0.0529962	0	0	0.216803	0.064559		0	0.176333	0		0.207167	0	0.0857575	0		0	0.0664862	0.112737		0.0452877	0	0.0337249
OTU869	Bacteria	Firmicutes	Bacilli	Bacillales	Paenibacillaceae	Thermobacillus	NA	0	0	0	0	0	0.216803	0		0	0	0		0	0	0	0		0	0	0		0	0	0
OTU83	Bacteria	Firmicutes	Bacilli	Bacillales	Bacillaceae	Bacillus	NA	0.210058	0.209094	0.093466	0.297742	0.0462512	0.214876	0.186932		0.269799	0.28907	0.72653		0.277507	0.148389	0.0732311	0.12141		0.201386	0.122373	0.0915389		0.128154	0.122373	0.268835
OTU876	Bacteria	Proteobacteria	Gammaproteobacteria	Steroidobacterales	Steroidobacteraceae	NA	NA	0	0	0	0	0	0.214876	0		0	0	0		0	0	0	0		0	0	0		0	0	0
OTU423	Bacteria	Proteobacteria	Gammaproteobacteria	Xanthomonadales	Xanthomonadaceae	Pseudoxanthomonas	NA	0	0	0.157062	0	0.256309	0.212948	0		0	0	0		0	0	0	0		0	0	0		0	0	0.0674497
OTU114	Bacteria	Proteobacteria	Gammaproteobacteria	R7C24	NA	NA	NA	0	0.174406	0.152244	0.0125264	0	0.211021	0.104065		0.0173442	0.419152	0.0751583		0.41337	0.0134899	0.118519	0.0202349		0.0741947	0.23511	0.174406		0.133936	0.330504	0.357484
OTU29	Bacteria	Firmicutes	Clostridia	Clostridiales	Defluviitaleaceae	Defluviitalea	NA	0.656189	5.25722	0.00578141	2.19404	0	0.20524	0.0298706		0.291961	0.064559	0.428788		0.0491419	0.00770854	0.0250528	0.324722		0.263054	0.403735	0.169588		0	0	0.035652
OTU17	Bacteria	Chloroflexi	Chloroflexia	Thermomicrobiales	Thermomicrobiaceae	Sphaerobacter	thermophilus	0.238001	1.5552	0.424933	0.198495	0	0.202349	0.238001		0.559833	1.19001	1.38272		0.401808	0.17826	0.273653	0.223548		0.661007	0.954895	0.714004		0.574286	0.54827	2.17959
OTU904	Bacteria	Firmicutes	Bacilli	Bacillales	Thermoactinomycetaceae	Thermoflavimicrobium	NA	0	0	0	0	0	0.202349	0		0	0	0		0	0	0	0		0	0	0		0	0	0
OTU42	Bacteria	Actinobacteria	Actinobacteria	Streptosporangiales	Nocardiopsaceae	Thermobifida	fusca	0.152244	2.14972	0.658117	0.129118	0.382536	0.199458	0.238965		0.308342	0.279435	0.829632		0.238965	0.149353	0.238965	0.59163		0.211021	0.0944296	0.0529962		0.16477	0.112737	0.342066
OTU119	Bacteria	Bacteroidetes	Bacteroidia	Chitinophagales	Chitinophagaceae	Niabella	NA	0.00963568	0.0452877	0.0414334	0	0.163806	0.196568	0.574286		0.0684133	0.946223	0.00867211		0.623428	0	0.0655226	0.00963568		0.0231256	0.0472148	0.0770854		0.00867211	0	0
OTU30	Bacteria	Firmicutes	Bacilli	Bacillales	Planococcaceae	Lysinibacillus	NA	0.222584	0.431678	0.0414334	0.210058	0	0.192714	0.0510691		0.295815	0.180187	3.58833		0.870101	0.0279435	0.0674497	0.114665		0.0761218	0.541525	0.117555		0.231256	0.313159	2.58429
OTU282	Bacteria	Firmicutes	Bacilli	Bacillales	Bacillaceae	Bacillus	NA	0.140681	0.0693769	0	0.0944296	0	0.192714	0		0.0520326	0	0.0847939		0.162843	0.0385427	0.0414334	0.0317977		0.0269799	0.0211985	0.0173442		0.0568505	0.0414334	0.116592
OTU922	Bacteria	Firmicutes	Bacilli	Bacillales	Paenibacillaceae	Thermobacillus	NA	0	0	0	0	0	0.192714	0		0	0	0		0	0	0	0		0	0	0		0	0	0
OTU789	Bacteria	Actinobacteria	Thermoleophilia	Solirubrobacterales	67-14	NA	NA	0	0	0	0	0	0.190786	0.0183078		0	0.00770854	0.00867211		0.00385427	0.0202349	0	0.00578141		0	0	0.00385427		0.0028907	0	0
OTU504	Bacteria	Firmicutes	Bacilli	Bacillales	Paenibacillaceae	Thermobacillus	NA	0.0202349	0.0269799	0.00770854	0	0	0.187896	0.0105992		0.0462512	0.00867211	0.0770854		0.0501055	0.0105992	0.0173442	0.0173442		0.0105992	0.00578141	0.00963568		0.0154171	0.00770854	0.0144535
OTU268	Bacteria	Actinobacteria	Actinobacteria	Streptosporangiales	Nocardiopsaceae	Thermobifida	fusca	0.0722676	0.201386	0	0	0.0857575	0.186932	0		0.103102	0.0770854	0.309305		0.148389	0	0	0		0	0	0		0	0	0.0684133
OTU5	Bacteria	Deinococcus-Thermus	Deinococci	Thermales	Thermaceae	Thermus	NA	13.3088	0.687024	0.0240892	7.67963	0	0.186932	0.0240892		0.596448	0.136827	5.69083		0.236074	0.21873	0.064559	1.25746		1.88956	0.109847	0.144535		0.0992475	0.0925025	0.212948
OTU933	Bacteria	Proteobacteria	Gammaproteobacteria	Methylococcales	Methylococcaceae	NA	NA	0	0	0	0	0	0.185969	0		0	0	0		0	0	0	0		0	0	0		0	0	0
OTU939	Bacteria	Bacteroidetes	Bacteroidia	Chitinophagales	Chitinophagaceae	Niabella	NA	0	0	0	0	0	0.184041	0		0	0	0		0	0	0	0		0	0	0		0	0	0
OTU923	Bacteria	Firmicutes	Bacilli	Bacillales	Paenibacillaceae	NA	NA	0	0	0	0	0	0.181151	0		0.0115628	0	0		0	0	0	0		0	0	0		0	0	0
OTU949	Bacteria	Firmicutes	Clostridia	Clostridiales	Ruminococcaceae	Acetivibrio	NA	0	0	0	0	0	0.179224	0		0	0	0		0	0	0	0		0	0	0		0	0	0
OTU146	Bacteria	Proteobacteria	Alphaproteobacteria	Rhizobiales	Rhizobiaceae	NA	NA	0.0192714	0.1243	0.0626319	0.0173442	0	0.176333	0.150317		0.117555	0.295815	0.0626319		0.317014	0.0510691	0.166697	0.0404698		0.0703404	0.200422	0.182114		0.0674497	0.0558869	0.1243
OTU912	Bacteria	Firmicutes	Bacilli	Bacillales	Bacillaceae	NA	NA	0.00770854	0.00963568	0.00578141	0	0	0.168624	0.00481784		0	0	0		0	0	0	0		0	0	0		0	0	0
OTU52	Bacteria	Firmicutes	Clostridia	Clostridiales	Caldicoprobacteraceae	Caldicoprobacter	NA	3.35129	0.271726	0.0375791	0.528999	0	0.167661	0		0.0982839	0	0.490456		0.136827	0.0944296	0.0308342	0.158989		0.190786	0.0240892	0.071304		0.0472148	0.0366156	0.0953932
OTU990	Bacteria	Proteobacteria	Alphaproteobacteria	Rhizobiales	Rhizobiaceae	Chelativorans	NA	0	0	0	0	0	0.160916	0		0	0	0		0	0	0	0		0	0	0		0	0	0
OTU628	Bacteria	Firmicutes	Bacilli	Bacillales	Paenibacillaceae	Thermobacillus	NA	0	0	0	0	0	0.158989	0.0240892		0	0	0		0.20524	0	0	0		0	0	0		0	0	0
OTU415	Bacteria	Proteobacteria	Alphaproteobacteria	Rhizobiales	Rhizobiaceae	Aquamicrobium	aerolatum	0	0	0	0	0	0.158025	0		0.125264	0	0		0	0.185969	0	0.154171		0	0	0		0.0982839	0	0
OTU293	Bacteria	Firmicutes	Limnochordia	Limnochordales	Limnochordaceae	NA	NA	0	0	0.160916	0	0	0.156098	0.0809397		0.0501055	0.155134	0		0.250528	0.0105992	0.0867211	0		0	0.0722676	0.0973203		0	0	0
OTU1005	Bacteria	Proteobacteria	Alphaproteobacteria	Rhizobiales	Beijerinckiaceae	Chelatococcus	NA	0	0	0	0	0	0.155134	0		0	0	0		0	0	0	0		0	0	0		0	0	0
OTU7	Bacteria	Chloroflexi	Anaerolineae	SBR1031	NA	NA	NA	0.0250528	0.701477	0.758328	0.0655226	0	0.154171	0.39699		0.555978	2.30196	0.852757		3.24626	0.0751583	1.0792	0.17826		0.497201	2.19886	1.92328		1.0156	4.27439	7.41562
OTU538	Bacteria	Firmicutes	Limnochordia	Limnochordales	Limnochordaceae	NA	NA	0	0.0529962	0.0452877	0.00481784	0.0385427	0.148389	0.0375791		0.0183078	0.0366156	0.0375791		0.0163806	0	0	0		0	0	0		0.0134899	0.0105992	0.0221621
OTU1028	Bacteria	Actinobacteria	Acidimicrobiia	Actinomarinales	NA	NA	NA	0	0	0	0	0	0.148389	0		0	0	0		0	0	0	0		0	0	0		0	0	0
OTU1033	Bacteria	Firmicutes	Clostridia	Clostridiales	Clostridiales_vadinBB60_group	NA	NA	0	0	0	0	0	0.146462	0		0	0	0		0	0	0	0		0	0	0		0	0	0
OTU924	Bacteria	Firmicutes	Bacilli	Bacillales	Bacillaceae	Bacillus	thermolactis	0	0	0	0	0	0.145499	0		0	0	0		0.0452877	0	0	0		0	0	0		0	0	0
OTU241	Bacteria	Firmicutes	Bacilli	Bacillales	Paenibacillaceae	Thermobacillus	NA	0	0.0317977	0.0587776	0	0	0.144535	0.0260163		0.0751583	0.172479	0.0298706		0.403735	0.0809397	0.102138	0.0337249		0.0395063	0.0501055	0.042397		0.0375791	0.0211985	0.0558869
OTU562	Bacteria	Actinobacteria	Actinobacteria	Streptosporangiales	Streptosporangiaceae	Microbispora	NA	0.0211985	0.0414334	0.0529962	0	0.0317977	0.142608	0.0491419		0.0655226	0	0		0	0	0	0		0	0	0		0.0240892	0	0.0269799
OTU74	Bacteria	Actinobacteria	Acidimicrobiia	Microtrichales	Microtrichaceae	IMCC26207	NA	0.0221621	0.428788	0.224511	0.0163806	0	0.142608	0.449986		0.323759	0.436496	0.0876846		0.325686	0.120446	0.170551	0.0674497		0.19175	0.434569	0.42686		0.102138	0.100211	0.327613
OTU1012	Bacteria	Firmicutes	Bacilli	Bacillales	Thermoactinomycetaceae	NA	NA	0	0	0	0	0	0.138754	0.0144535		0	0	0		0	0	0	0		0	0	0		0	0	0
OTU749	Bacteria	Firmicutes	Bacilli	Bacillales	Paenibacillaceae	Brevibacillus	NA	0.0443241	0	0.0192714	0	0	0.134899	0		0	0	0		0.0452877	0	0.0192714	0		0	0.0240892	0		0	0	0
OTU1073	Bacteria	Firmicutes	Clostridia	Clostridiales	Clostridiaceae_1	Clostridium_sensu_stricto_1	NA	0	0	0	0	0	0.133936	0		0	0	0		0	0	0	0		0	0	0		0	0	0
OTU1077	Bacteria	Proteobacteria	Gammaproteobacteria	R7C24	NA	NA	NA	0	0	0	0	0	0.132972	0		0	0	0		0	0	0	0		0	0	0		0	0	0
OTU921	Bacteria	Firmicutes	Clostridia	Clostridiales	Clostridiaceae_1	Clostridium_sensu_stricto_1	NA	0.0125264	0.0115628	0	0.00770854	0.0211985	0.132009	0		0	0	0		0	0	0	0		0	0	0		0	0	0.00770854
OTU107	Bacteria	Proteobacteria	Gammaproteobacteria	Methylococcales	Methylococcaceae	NA	NA	0.117555	0.664862	0.290997	0.0221621	0.0317977	0.130082	0.132009		0.331467	0.358447	0.042397		0.300633	0.0857575	0.145499	0.192714		0.071304	0.125264	0.120446		0.0443241	0.0992475	0.071304
OTU534	Bacteria	Actinobacteria	Actinobacteria	Streptosporangiales	Nocardiopsaceae	Thermobifida	alba	0	0	0	0	0	0.130082	0		0.27558	0.0867211	0		0	0	0	0		0	0	0		0	0	0
OTU1089	Bacteria	Firmicutes	Bacilli	Bacillales	Bacillaceae	Calditerricola	NA	0	0	0	0	0	0.130082	0		0	0	0		0	0	0	0		0	0	0		0	0	0
OTU1104	Bacteria	Bacteroidetes	Bacteroidia	Sphingobacteriales	Sphingobacteriaceae	Sphingobacterium	NA	0	0	0	0	0	0.127191	0		0	0	0		0	0	0	0		0	0	0		0	0	0
OTU1112	Bacteria	Firmicutes	Bacilli	Bacillales	Bacillaceae	Bacillus	NA	0	0	0	0	0	0.125264	0		0	0	0		0	0	0	0		0	0	0		0	0	0
OTU1044	Bacteria	Firmicutes	Clostridia	Clostridiales	Ruminococcaceae	Acetivibrio	NA	0.0192714	0	0	0	0	0.123337	0		0	0	0		0	0	0	0		0	0	0		0	0	0
OTU344	Bacteria	Firmicutes	Bacilli	Bacillales	Bacillaceae	Bacillus	NA	0.13779	0.0664862	0.0655226	0.0414334	0	0.119482	0		0.136827	0.0809397	0.11081		0.0491419	0.0240892	0.0154171	0.0260163		0	0	0.0202349		0.00867211	0.0125264	0.0144535
OTU458	Bacteria	Proteobacteria	Gammaproteobacteria	Methylococcales	Methylococcaceae	NA	NA	0	0.141644	0.120446	0	0	0.117555	0.0366156		0.0819032	0.0799761	0		0.0491419	0	0	0		0	0	0		0	0	0
OTU358	Bacteria	Firmicutes	Bacilli	Bacillales	Paenibacillaceae	Thermobacillus	NA	0	0.0876846	0	0.0163806	0	0.116592	0.0385427		0	0.0664862	0.0202349		0.160916	0	0.078049	0.0240892		0.0491419	0.117555	0.0510691		0.0250528	0.0452877	0
OTU270	Bacteria	Firmicutes	Clostridia	Clostridiales	Defluviitaleaceae	Defluviitalea	NA	0.0501055	0.0607048	0.0183078	0.0269799	0.402771	0.115628	0.106956		0.0501055	0.165734	0.0501055		0	0.0211985	0.042397	0.0308342		0.0211985	0	0.0250528		0.0221621	0.0173442	0.0231256
OTU624	Bacteria	Firmicutes	Limnochordia	Limnochordales	Limnochordaceae	NA	NA	0	0.0452877	0	0	0.185969	0.115628	0		0	0.0443241	0		0	0	0	0		0	0	0		0	0	0
OTU591	Bacteria	Firmicutes	Bacilli	Lactobacillales	Streptococcaceae	Streptococcus	NA	0.0741947	0.0202349	0	0.0992475	0.0173442	0.115628	0		0.0308342	0	0		0.0144535	0.0173442	0	0.035652		0	0	0		0	0	0
OTU128	Bacteria	Firmicutes	Bacilli	Bacillales	Bacillaceae	Geobacillus	NA	0.130082	0.0607048	0	0.0414334	0	0.115628	0.0221621		0.0664862	0.155134	0.192714		0.422043	0.243783	0.23222	0.277507		0.19175	0.104065	0.0664862		0.11081	0.0809397	0.212948
OTU191	Bacteria	Firmicutes	Bacilli	Bacillales	Planococcaceae	Domibacillus	NA	0.0674497	0.101175	0	0.0452877	0	0.113701	0.0799761		0.0510691	0.0982839	0.447095		0.200422	0.0221621	0.0693769	0.0539598		0.0741947	0.0616683	0.0655226		0.0317977	0.0539598	0.111774
OTU631	Bacteria	Firmicutes	Limnochordia	Limnochordales	NA	NA	NA	0.0626319	0.0115628	0	0.0790125	0	0.112737	0		0	0	0.0414334		0.0231256	0.00770854	0.00770854	0.0134899		0.00578141	0	0		0.00770854	0	0.0144535
OTU1163	Bacteria	Firmicutes	Bacilli	NA	NA	NA	NA	0	0	0	0	0	0.112737	0		0	0	0		0	0	0	0		0	0	0		0	0	0
OTU46	Bacteria	Firmicutes	Clostridia	Clostridiales	Ruminococcaceae	Ruminiclostridium_1	NA	0.311232	2.52551	0.0115628	0.851794	0	0.111774	0.0539598		0.341103	0.267872	0.682206		0.0838304	0	0.0308342	0.130082		0.313159	0.574286	0.111774		0.0125264	0.0395063	0.149353
OTU159	Bacteria	Firmicutes	Clostridia	Clostridiales	Ruminococcaceae	Acetivibrio	NA	0	0.310269	0.0626319	0	0.773745	0.11081	0.169588		0	0.367119	0		0.133936	0	0.071304	0		0	0.0337249	0		0.0221621	0.0192714	0.0385427
OTU646	Bacteria	Firmicutes	Clostridia	Clostridiales	Defluviitaleaceae	Defluviitalea	raffinosedens	0	0	0	0	0.258236	0.109847	0		0	0	0		0	0	0	0		0	0	0		0	0	0
OTU1136	Bacteria	Firmicutes	Clostridia	Clostridiales	Peptococcaceae	Desulfitibacter	NA	0.00963568	0	0	0	0	0.109847	0		0	0	0		0	0	0	0		0	0	0		0	0	0
OTU330	Bacteria	Firmicutes	Bacilli	Bacillales	Paenibacillaceae	Thermobacillus	NA	0.0192714	0.135863	0.0501055	0	0	0.10792	0.0298706		0.0269799	0.173442	0		0.132972	0.0395063	0.102138	0		0	0.0635955	0.0790125		0	0.0211985	0
OTU466	Bacteria	Firmicutes	Bacilli	Bacillales	Paenibacillaceae	Thermobacillus	NA	0.035652	0.106956	0.0558869	0	0	0.106956	0		0	0	0.0337249		0.126227	0	0	0.0529962		0	0	0		0.0404698	0	0.0510691
OTU303	Bacteria	Firmicutes	Bacilli	Bacillales	Bacillaceae	Bacillus	borbori	0.0443241	0.0125264	0.0105992	0	0	0.104065	0		0	0	0.0597412		0.135863	0.0635955	0.16477	0.0790125		0.0732311	0.0896118	0.0481784		0.0414334	0.042397	0.113701
OTU874	Bacteria	Firmicutes	Clostridia	Clostridiales	Clostridiaceae_1	Clostridium_sensu_stricto_8	NA	0.0279435	0.0144535	0	0.0115628	0	0.103102	0		0	0.00867211	0		0	0	0	0		0.0317977	0	0.0173442		0	0	0
OTU454	Bacteria	Thermotogae	Thermotogae	Thermotogales	Thermotogaceae	Thermotoga	petrophila	0.331467	0.00674497	0	0.0741947	0	0.103102	0		0.0414334	0	0.0635955		0	0	0	0.00963568		0	0	0		0	0	0
OTU1209	Bacteria	Firmicutes	Bacilli	Bacillales	Paenibacillaceae	Thermobacillus	NA	0	0	0	0	0	0.103102	0		0	0	0		0	0	0	0		0	0	0		0	0	0
OTU829	Bacteria	Firmicutes	Bacilli	Bacillales	Paenibacillaceae	Paenibacillus	barengoltzii	0	0	0	0	0	0.102138	0		0	0	0.0154171		0.0684133	0.0395063	0	0		0	0	0		0	0.0115628	0
OTU1226	Bacteria	Thermotogae	Thermotogae	Thermotogales	Thermotogaceae	Thermotoga	NA	0	0	0	0	0	0.100211	0		0	0	0		0	0	0	0		0	0	0		0	0	0
OTU38	Bacteria	Actinobacteria	Acidimicrobiia	Microtrichales	NA	NA	NA	0.0260163	0.2486	0.116592	0.0134899	0	0.0982839	0.0385427		0.0626319	0.459622	0.325686		0.609938	0.0597412	0.290997	0.0925025		0.665825	0.897081	0.584885		0.696659	1.05318	2.06685
OTU312	Bacteria	Proteobacteria	Gammaproteobacteria	Xanthomonadales	Xanthomonadaceae	Luteimonas	NA	0.0125264	0	0	0	0	0.0973203	0.071304		0.334358	0.44035	0		0	0.100211	0	0		0	0	0		0	0	0
OTU1245	Bacteria	Bacteroidetes	Bacteroidia	Cytophagales	Cytophagaceae	Cytophaga	NA	0	0	0	0	0	0.0973203	0		0	0	0		0	0	0	0		0	0	0		0	0	0
OTU197	Bacteria	Proteobacteria	Gammaproteobacteria	Gammaproteobacteria_Incertae_Sedis	Unknown_Family	Acidibacter	NA	0	0.0125264	0.0346884	0	0.212948	0.0953932	0.0626319		0	0.0414334	0		0.940442	0	0.257273	0		0	0.0211985	0.0240892		0.0105992	0	0
OTU1256	Bacteria	Proteobacteria	Gammaproteobacteria	Methylococcales	Methylococcaceae	NA	NA	0	0	0	0	0	0.0953932	0		0	0	0		0	0	0	0		0	0	0		0	0	0
OTU180	Bacteria	Firmicutes	Bacilli	Bacillales	Planococcaceae	Lysinibacillus	manganicus	0.0529962	0.109847	0	0.0732311	0	0.093466	0.0732311		0.0722676	0.0732311	0.566578		0.0847939	0.0443241	0.0809397	0.0722676		0.0462512	0.064559	0		0.0443241	0.0578141	0.242819
OTU1280	Bacteria	Firmicutes	Bacilli	Bacillales	NA	NA	NA	0	0	0	0	0	0.0925025	0		0	0	0		0	0	0	0		0	0	0		0	0	0
OTU21	Bacteria	Deinococcus-Thermus	Deinococci	Deinococcales	Trueperaceae	Truepera	NA	0.0684133	0.502982	0.568505	0.0366156	0	0.0915389	0.398917		0.610902	1.80765	0.680279		1.24975	0.0905753	0.525144	0.161879		0.281362	0.771818	0.483711		0.432642	1.31527	1.48004
OTU1287	Bacteria	Proteobacteria	Deltaproteobacteria	Myxococcales	Sandaracinaceae	NA	NA	0	0	0	0	0	0.0915389	0		0	0	0		0	0	0	0		0	0	0		0	0	0
OTU69	Bacteria	Proteobacteria	Gammaproteobacteria	Xanthomonadales	Xanthomonadaceae	Luteimonas	NA	0.093466	0.211985	0.358447	0.0202349	0.335321	0.0905753	0.159952		1.17748	0.743874	0.0144535		0.100211	0.146462	0.0828668	0.184041		0.203313	0.313159	0.264017		0.0510691	0.144535	0.229329
OTU37	Bacteria	Bacteroidetes	Rhodothermia	Rhodothermales	Rhodothermaceae	Rhodothermus	NA	1.66794	0.17826	0.00963568	0.102138	0	0.0905753	0		0.042397	0.223548	0.677388		1.53207	0.142608	0.489492	0.679315		0.27558	0.177296	0.0751583		0.350739	0.744838	1.17459
OTU278	Bacteria	Firmicutes	Bacilli	Bacillales	Paenibacillaceae	Thermobacillus	NA	0.158989	0.0510691	0.0134899	0.0279435	0	0.0886482	0		0.00770854	0.360374	0.0867211		0.071304	0.0414334	0.0125264	0.0462512		0.0722676	0.0327613	0.0183078		0.0231256	0.0163806	0.0770854
OTU953	Bacteria	Firmicutes	Clostridia	Clostridiales	Peptococcaceae	NA	NA	0.0028907	0.0250528	0	0.00481784	0	0.0886482	0		0	0.0144535	0.00481784		0.0115628	0	0.00578141	0.00192714		0.00481784	0	0		0.00481784	0	0.00578141
OTU317	Bacteria	Firmicutes	Clostridia	Clostridiales	Caldicoprobacteraceae	Caldicoprobacter	NA	0.0847939	0.0963568	0.0173442	0.0876846	0.288107	0.0876846	0.0144535		0.0529962	0.0607048	0.0703404		0.078049	0	0.0163806	0.0240892		0.0202349	0.0211985	0		0	0	0
OTU57	Bacteria	Proteobacteria	Gammaproteobacteria	Methylococcales	Methylococcaceae	NA	NA	0.238965	0.867211	0.306414	0.126227	0.188859	0.0847939	0.157062		1.42897	0.565614	0.433605		0.133936	0.0568505	0.12141	0.255345		0.0963568	0.10792	0.0799761		0.0491419	0.144535	0.20524
OTU369	Bacteria	Actinobacteria	Acidimicrobiia	Microtrichales	NA	NA	NA	0.0134899	0.0867211	0.0298706	0	0.00481784	0.0838304	0.0154171		0.156098	0.0790125	0.0703404		0.0896118	0	0.0337249	0		0.0279435	0.0529962	0.0298706		0.0211985	0.0298706	0.0481784
OTU158	Bacteria	Actinobacteria	Nitriliruptoria	Euzebyales	Euzebyaceae	NA	NA	0	0.0655226	0.0337249	0	0	0.0838304	0.042397		0.0183078	0.177296	0.0395063		0.269799	0.0202349	0.120446	0.035652		0.0549233	0.310269	0.220657		0.0847939	0.222584	0.323759
OTU1217	Bacteria	Firmicutes	Bacilli	Bacillales	Bacillaceae	Pseudogracilibacillus	NA	0	0.0154171	0	0	0	0.0838304	0		0	0	0		0	0	0	0		0	0	0		0.0028907	0	0
OTU33	Bacteria	Chloroflexi	Anaerolineae	SBR1031	A4b	NA	NA	0.0231256	0.201386	0.278471	0.00674497	0	0.0828668	0.298706		0.111774	1.16881	0.239928		0.990547	0.0462512	0.535744	0.12141		0.231256	0.846012	0.608975		0.435533	1.62747	1.60916
OTU224	Bacteria	Firmicutes	Bacilli	Bacillales	Bacillaceae	Sinibacillus	NA	0.337249	0.119482	0.0260163	0.17826	0	0.0819032	0		0.279435	0.132009	0.125264		0.0443241	0.028907	0.0105992	0.0703404		0.0192714	0.00770854	0.0250528		0	0.00481784	0
OTU1347	Bacteria	Firmicutes	Bacilli	Bacillales	Paenibacillaceae	Thermobacillus	NA	0	0	0	0	0	0.0819032	0		0	0	0		0	0	0	0		0	0	0		0	0	0
OTU263	Bacteria	Firmicutes	Clostridia	Clostridiales	Lachnospiraceae	Herbinix	luporum	0.0539598	0.265945	0.0240892	0.0221621	0.0992475	0.0809397	0.0308342		0.0462512	0.108883	0.0597412		0.274617	0.0626319	0.0443241	0.0385427		0.0279435	0	0.042397		0	0	0
OTU486	Bacteria	Firmicutes	Clostridia	Clostridiales	Lachnospiraceae	Herbinix	NA	0	0.0809397	0.0183078	0.0115628	0.0597412	0.078049	0.0298706		0.00770854	0.0163806	0		0.11081	0.0134899	0	0.0192714		0.0298706	0.0385427	0		0	0.0173442	0.0452877
OTU412	Bacteria	Firmicutes	Bacilli	Lactobacillales	Carnobacteriaceae	Trichococcus	NA	0.042397	0.0144535	0.00770854	0.0144535	0	0.078049	0		0	0.214876	0.0433605		0	0.078049	0	0.149353		0	0	0		0.100211	0	0
OTU20	Bacteria	Proteobacteria	Gammaproteobacteria	CCD24	NA	NA	NA	0.0491419	0.71304	0.505873	0.0578141	0.0472148	0.0770854	0.380609		0.271726	1.76429	0.199458		1.35285	0.0269799	0.513581	0.0587776		0.144535	0.701477	0.530926		0.338212	2.3617	1.59374
OTU1379	Bacteria	Chloroflexi	Anaerolineae	SBR1031	NA	NA	NA	0	0	0	0	0	0.0761218	0		0	0	0		0	0	0	0		0	0	0		0	0	0
OTU1388	Bacteria	Firmicutes	Bacilli	Bacillales	Bacillaceae	Anaerobacillus	NA	0	0	0	0	0	0.0751583	0		0	0	0		0	0	0	0		0	0	0		0	0	0
OTU280	Bacteria	Firmicutes	Limnochordia	Limnochordales	Limnochordaceae	NA	NA	0.147426	0.12141	0.0231256	0.0520326	0	0.0741947	0.042397		0.0366156	0.170551	0.255345		0.0202349	0	0	0.0221621		0.0481784	0.0395063	0.0250528		0.0269799	0.0327613	0.064559
OTU1201	Bacteria	Proteobacteria	Gammaproteobacteria	Nitrococcales	NA	NA	NA	0	0.00770854	0	0	0	0.0732311	0.00963568		0	0	0		0	0	0	0		0	0	0.0134899		0	0	0
OTU721	Bacteria	Firmicutes	Bacilli	Bacillales	Bacillaceae	NA	NA	0.0915389	0.078049	0.00770854	0.0154171	0	0.0722676	0		0	0.0144535	0		0.00963568	0	0	0.0115628		0	0	0		0	0	0
OTU104	Bacteria	Proteobacteria	Gammaproteobacteria	Betaproteobacteriales	Burkholderiaceae	Limnobacter	NA	0	0.11081	0.0867211	0.00867211	0.170551	0.071304	0.23511		0.298706	0.285216	0.0163806		0.564651	0.162843	0.290997	0.0529962		0.0452877	0.150317	0.176333		0.0684133	0.201386	0.420115
OTU1414	Bacteria	Firmicutes	Clostridia	Clostridiales	Defluviitaleaceae	Defluviitalea	NA	0	0	0	0	0	0.071304	0		0	0	0		0	0	0	0		0	0	0		0	0	0
OTU1432	Bacteria	Firmicutes	Clostridia	Clostridiales	Family_XVIII	Symbiobacterium	NA	0	0	0	0	0	0.0693769	0		0	0	0		0	0	0	0		0	0	0		0	0	0
OTU274	Bacteria	Gemmatimonadetes	S0134_terrestrial_group	NA	NA	NA	NA	0.0501055	0.0867211	0	0.071304	0	0.0684133	0		0.0501055	0.145499	0.182114		0.0346884	0.042397	0	0.035652		0.0655226	0.0414334	0		0.0896118	0.0982839	0.172479
OTU1441	Bacteria	Proteobacteria	Gammaproteobacteria	Methylococcales	Methylococcaceae	NA	NA	0	0	0	0	0	0.0684133	0		0	0	0		0	0	0	0		0	0	0		0	0	0
OTU642	Bacteria	NA	NA	NA	NA	NA	NA	0	0.028907	0	0	0.0963568	0.0674497	0.0144535		0.0221621	0.064559	0		0.0346884	0	0.00867211	0		0	0.0173442	0.0115628		0	0.00674497	0
OTU154	Bacteria	Firmicutes	Bacilli	Bacillales	Paenibacillaceae	Thermobacillus	NA	0.12141	0.182114	0.0992475	0	0.028907	0.0674497	0.225475		0.293888	0.157062	0.0847939		0.520326	0.128154	0.0578141	0.0597412		0.0183078	0.0125264	0.0231256		0.0279435	0.0154171	0.0481784
OTU676	Bacteria	Firmicutes	Clostridia	Clostridiales	Caldicoprobacteraceae	Caldicoprobacter	NA	0	0	0	0.0741947	0	0.0674497	0		0	0.0635955	0.0501055		0	0	0	0		0	0	0.0154171		0.0192714	0.0269799	0.0202349
OTU58	Bacteria	BRC1	NA	NA	NA	NA	NA	0.0115628	0.954895	0.312196	0.00385427	0.186932	0.0655226	0.477929		0.403735	0.541525	0.108883		0.675461	0.0366156	0.338212	0.0684133		0.109847	0.220657	0.143572		0.0828668	0.313159	0.491419
OTU715	Bacteria	Firmicutes	Bacilli	Bacillales	Bacillaceae	Bacillus	NA	0.0732311	0.119482	0	0	0	0.064559	0.0472148		0	0	0		0	0	0	0		0	0	0		0	0	0
OTU166	Bacteria	Firmicutes	Bacilli	Bacillales	NA	NA	NA	0.637882	0.126227	0.0240892	0.0828668	0	0.0635955	0.0105992		0.108883	0.0953932	0.314123		0.0452877	0.0395063	0.0144535	0.0269799		0.0741947	0.0847939	0.071304		0.0501055	0.0327613	0.100211
OTU243	Bacteria	Actinobacteria	Actinobacteria	Streptosporangiales	Thermomonosporaceae	Thermobispora	bispora	0.0529962	0.0443241	0.00867211	0.0240892	0	0.0626319	0		0	0.0202349	0.424933		0.0770854	0.0231256	0.0491419	0.0327613		0.0539598	0.0481784	0.0202349		0.0857575	0.0703404	0.299669
OTU375	Bacteria	Firmicutes	Bacilli	Bacillales	Paenibacillaceae	Paenibacillus	NA	0	0	0	0	0	0.0626319	0		0.0154171	0.0375791	0.0298706		0.0414334	0.0626319	0.0279435	0.105992		0	0	0		0.0115628	0.0327613	0.427824
OTU711	Bacteria	Firmicutes	Clostridia	Clostridiales	Heliobacteriaceae	Hydrogenispora	NA	0.0115628	0.170551	0	0	0	0.0616683	0.0105992		0.00674497	0	0		0.0404698	0	0	0		0.00867211	0	0		0	0	0
OTU548	Bacteria	Firmicutes	Bacilli	Bacillales	Bacillaceae	Ureibacillus	NA	0	0	0	0.0433605	0	0.0607048	0		0	0	0.0770854		0	0	0	0		0.108883	0	0.0501055		0.0433605	0	0.0876846
OTU609	Bacteria	Firmicutes	Bacilli	Bacillales	Paenibacillaceae	Paenibacillus	camelliae	0	0.0134899	0	0	0	0.0568505	0.0674497		0	0.0163806	0		0.0414334	0.0337249	0.0144535	0.0732311		0	0.0115628	0.0134899		0.0105992	0.028907	0.0269799
OTU461	Bacteria	Firmicutes	Clostridia	Clostridiales	Clostridiales_vadinBB60_group	NA	NA	0	0.116592	0.00867211	0	0.364229	0.0549233	0.00963568		0	0	0.00867211		0.0221621	0	0.0173442	0.00770854		0	0	0.00385427		0	0	0.00770854
OTU1461	Bacteria	Firmicutes	Clostridia	Clostridiales	Lachnospiraceae	Herbinix	NA	0	0	0	0	0	0.0549233	0		0	0	0.0115628		0	0	0	0		0	0	0		0	0	0
OTU156	Bacteria	Firmicutes	Limnochordia	Limnochordales	Limnochordaceae	NA	NA	0.149353	0.273653	0.0385427	0.0568505	0	0.0539598	0.0163806		0.100211	0.318941	0.337249		0.159952	0.0346884	0.0443241	0.0549233		0.103102	0.078049	0.0443241		0.0761218	0.0809397	0.11081
OTU1604	Bacteria	Firmicutes	Bacilli	Bacillales	Bacillaceae	NA	NA	0	0	0	0	0	0.0539598	0		0	0	0		0	0	0	0		0	0	0		0	0	0
OTU157	Bacteria	Proteobacteria	Gammaproteobacteria	Betaproteobacteriales	Burkholderiaceae	Pusillimonas	NA	0	0.0154171	0.0587776	0	0.268835	0.0520326	0.320868		0.327613	0.141644	0		0.315087	0.119482	0.142608	0.0597412		0.133936	0.0578141	0.071304		0.0462512	0	0
OTU1628	Bacteria	Firmicutes	Bacilli	Bacillales	Bacillaceae	Bacillus	galactosidilyticus	0	0	0	0	0	0.0520326	0		0	0	0		0	0	0	0		0	0	0		0	0	0
OTU982	Bacteria	Firmicutes	Bacilli	Bacillales	Paenibacillaceae	Cohnella	NA	0	0	0	0	0.0337249	0.0510691	0		0	0	0		0.0674497	0.0115628	0	0		0	0	0		0	0	0
OTU321	Bacteria	Firmicutes	Clostridia	Clostridiales	Peptococcaceae	Desulfotomaculum	ferrireducens	0.0385427	0.185969	0.0154171	0.0173442	0.249564	0.0491419	0.0433605		0	0	0.0163806		0.135863	0	0.0491419	0.130082		0.0395063	0.0240892	0		0	0.0125264	0
OTU34	Bacteria	Proteobacteria	Gammaproteobacteria	Xanthomonadales	Rhodanobacteraceae	Pseudofulvimonas	NA	0.154171	0.0529962	0.338212	0.0125264	0.0125264	0.0481784	0.296779		1.80187	2.9543	0.118519		0.136827	0.5078	0.128154	0.0366156		0.211985	1.05896	1.2748		0.0886482	0.00481784	0.0395063
OTU1677	Bacteria	Proteobacteria	Deltaproteobacteria	Myxococcales	Vulgatibacteraceae	Vulgatibacter	NA	0	0	0	0	0	0.0481784	0		0	0	0		0	0	0	0		0	0	0		0	0	0
OTU1676	Bacteria	Firmicutes	Clostridia	Clostridiales	Ruminococcaceae	Ruminiclostridium_1	NA	0	0	0	0	0	0.0481784	0		0	0	0		0	0	0	0		0	0	0		0	0	0
OTU195	Bacteria	Firmicutes	Clostridia	Clostridiales	Caldicoprobacteraceae	Caldicoprobacter	NA	0.242819	0.321832	0.0154171	0.427824	0	0.0472148	0.0173442		0.0876846	0.179224	0.204276		0.0250528	0	0.0115628	0.0452877		0.0366156	0.0221621	0.0472148		0	0	0
OTU798	Bacteria	Firmicutes	Clostridia	Clostridiales	Ruminococcaceae	Ruminiclostridium_1	NA	0.00867211	0.00963568	0	0	0	0.0472148	0.00867211		0	0.0404698	0		0.0240892	0	0.0211985	0.0298706		0.0115628	0.0163806	0.0298706		0	0	0.00481784
OTU214	Bacteria	Firmicutes	Bacilli	Bacillales	Paenibacillaceae	Thermobacillus	NA	0.0886482	0.181151	0.0761218	0	0.0973203	0.0462512	0.0616683		0.28618	0.0857575	0.141644		0.242819	0.0298706	0.0346884	0.0510691		0.0105992	0.0154171	0.0192714		0	0.0154171	0.0433605
OTU536	Bacteria	Firmicutes	Bacilli	Bacillales	Bacillaceae	NA	NA	0.0346884	0.0472148	0	0.0250528	0.0674497	0.042397	0		0.0501055	0.0790125	0.0433605		0.0211985	0.0221621	0	0.0173442		0.00963568	0	0.028907		0	0	0
OTU320	Bacteria	Actinobacteria	Thermoleophilia	Solirubrobacterales	67-14	NA	NA	0	0.0857575	0.028907	0	0	0.042397	0		0.0346884	0.104065	0.0886482		0.0944296	0.0260163	0.0684133	0.0183078		0.028907	0.0443241	0.0539598		0.0597412	0.071304	0.157062
OTU1793	Bacteria	Actinobacteria	Actinobacteria	Corynebacteriales	Corynebacteriaceae	Corynebacterium_1	NA	0	0	0	0	0	0.0404698	0		0	0	0		0	0	0	0		0	0	0		0	0	0
OTU1794	Bacteria	Chloroflexi	Chloroflexia	Thermomicrobiales	Thermomicrobiaceae	Sphaerobacter	NA	0	0	0	0	0	0.0404698	0		0	0	0		0	0	0	0		0	0	0		0	0	0
OTU366	Bacteria	Proteobacteria	Deltaproteobacteria	Myxococcales	Vulgatibacteraceae	Vulgatibacter	NA	0	0.197531	0.158989	0.00867211	0.0953932	0.0395063	0.0992475		0.0443241	0.071304	0.0163806		0.00770854	0	0	0.0134899		0.0375791	0.0317977	0.0395063		0.0144535	0	0
OTU68	Bacteria	Gemmatimonadetes	S0134_terrestrial_group	NA	NA	NA	NA	0.209094	0.132009	0.0626319	0.129118	0	0.0395063	0.0115628		0.455767	0.393136	0.688951		0.159952	0.0366156	0.11081	0.0472148		0.277507	0.476966	0.398917		0.126227	0.511654	0.817105
OTU519	Bacteria	Firmicutes	Bacilli	Bacillales	Bacillaceae	NA	NA	0.0819032	0.0452877	0	0.13779	0	0.0395063	0		0	0	0.104065		0	0	0	0		0.0549233	0.0472148	0		0	0	0
OTU438	Bacteria	Firmicutes	Bacilli	Bacillales	Bacillaceae	NA	NA	0.122373	0.0250528	0.00770854	0.0183078	0	0.0385427	0.0202349		0.0279435	0.0626319	0.117555		0.104065	0.00578141	0.0154171	0		0.0211985	0	0.0115628		0.0202349	0.00963568	0.0308342
OTU118	Bacteria	Bacteroidetes	Rhodothermia	Rhodothermales	Rhodothermaceae	NA	NA	0	0.0896118	0.146462	0	0	0.0375791	0.129118		0.093466	0.298706	0.00867211		0.700514	0.0308342	0.559833	0.0317977		0.0231256	0.211985	0.256309		0.0375791	0.104065	0.159952
OTU25	Bacteria	Actinobacteria	Actinobacteria	Micrococcales	Micrococcaceae	Glutamicibacter	NA	0	0	0	0	0	0.0375791	0		0	0.00770854	0.00578141		0	1.66504	0	2.19597		7.13136	0	0		0.199458	0.128154	0
OTU557	Bacteria	Actinobacteria	Acidimicrobiia	Microtrichales	Ilumatobacteraceae	NA	NA	0	0	0.0269799	0	0	0.0366156	0		0	0	0		0.13779	0	0.0520326	0		0.0192714	0.0472148	0.0395063		0.0337249	0.0337249	0.035652
OTU238	Bacteria	Proteobacteria	Alphaproteobacteria	Rhizobiales	Rhizobiaceae	Allorhizobium-Neorhizobium-Pararhizobium-Rhizobium	NA	0	0	0	0.00674497	0	0.0366156	0		0.078049	0	0.00578141		0.0144535	0.603193	0	0.633064		0.0221621	0	0		0.0173442	0	0
OTU174	Bacteria	Actinobacteria	Actinobacteria	Micrococcales	Microbacteriaceae	Leifsonia	NA	0	0	0	0.0240892	0	0.035652	0		0.174406	0	0.0192714		0	0.670643	0	0.782417		0.0385427	0	0		0.129118	0	0.0549233
OTU370	Bacteria	Actinobacteria	Actinobacteria	Micromonosporales	Micromonosporaceae	Salinispora	NA	0.0202349	0	0	0	0	0.0327613	0		0	0.0693769	0.0761218		0.0385427	0	0	0.0154171		0.0231256	0	0		0.138754	0.0655226	0.393136
OTU996	Bacteria	Cyanobacteria	Sericytochromatia	NA	NA	NA	NA	0	0.0125264	0	0	0	0.0317977	0		0.0231256	0	0.0211985		0.0240892	0	0.0115628	0		0	0.00963568	0		0	0	0.0231256
OTU179	Bacteria	Proteobacteria	Alphaproteobacteria	Rhizobiales	Rhizobiaceae	Aquamicrobium	NA	0	0	0	0	0	0.0317977	0.277507		0.583922	0.155134	0.192714		0	0.439387	0	0.10792		0	0	0		0.0722676	0	0
OTU1948	Bacteria	Proteobacteria	Gammaproteobacteria	R7C24	NA	NA	NA	0	0	0	0	0	0.0317977	0		0	0	0		0	0	0	0		0	0	0		0	0	0
OTU101	Bacteria	Proteobacteria	Alphaproteobacteria	Rhizobiales	Hyphomicrobiaceae	Pedomicrobium	NA	0.0549233	0.358447	0.183078	0.0443241	0	0.028907	0.174406		0.24571	0.619574	0.236074		0.285216	0	0.149353	0.0626319		0.0973203	0.193677	0.163806		0.0655226	0.201386	0.359411
OTU323	Bacteria	Actinobacteria	Actinobacteria	Streptosporangiales	Nocardiopsaceae	Nocardiopsis	NA	0.126227	0.0925025	0.0269799	0.0896118	0	0.028907	0.0202349		0.1243	0.145499	0.105992		0.0703404	0.0125264	0.0279435	0.0183078		0.0414334	0.0375791	0.0366156		0	0	0
OTU247	Bacteria	Proteobacteria	Deltaproteobacteria	PB19	NA	NA	NA	0	0.0327613	0.0587776	0.00963568	0	0.028907	0.0510691		0.168624	0.201386	0.0799761		0.0799761	0.161879	0.0395063	0.0144535		0.0443241	0.13779	0.118519		0.0308342	0.028907	0.0896118
OTU2021	Bacteria	Actinobacteria	Actinobacteria	Micrococcales	Brevibacteriaceae	Brevibacterium	NA	0	0	0	0	0	0.028907	0		0	0	0		0	0	0	0		0	0	0		0	0	0
OTU599	Bacteria	Verrucomicrobia	Verrucomicrobiae	Chthoniobacterales	Xiphinematobacteraceae	Candidatus_Xiphinematobacter	NA	0	0.0105992	0.00481784	0	0.166697	0.0279435	0.0211985		0	0.0250528	0		0.0635955	0.0115628	0.0163806	0		0	0.0154171	0.0260163		0	0.00867211	0.0183078
OTU1795	Bacteria	Actinobacteria	Actinobacteria	Corynebacteriales	Corynebacteriales_Incertae_Sedis	Tomitella	NA	0.00674497	0	0.00578141	0	0	0.0279435	0		0	0	0		0	0	0	0		0	0	0		0	0	0
OTU140	Bacteria	Patescibacteria	Saccharimonadia	Saccharimonadales	NA	NA	NA	0.00770854	0.237038	0.102138	0.00578141	0	0.0269799	0.0905753		0.159952	0.430715	0.0982839		0.242819	0.0491419	0.13779	0.0395063		0.0568505	0.184041	0.234147		0.0626319	0.071304	0.226438
OTU346	Bacteria	Firmicutes	Bacilli	Bacillales	Bacillaceae	Bacillus	NA	0.0597412	0.0703404	0	0.0578141	0	0.0269799	0.0366156		0.0722676	0.0944296	0.195604		0.071304	0.0481784	0.0279435	0		0.0472148	0.0327613	0		0	0.0231256	0.0607048
OTU506	Bacteria	Gemmatimonadetes	Longimicrobia	Longimicrobiales	Longimicrobiaceae	NA	NA	0	0.0790125	0.0366156	0	0	0.0260163	0.035652		0	0.0664862	0.0240892		0.0857575	0	0.0414334	0		0	0.0414334	0.0346884		0	0.0260163	0.0462512
OTU2104	Bacteria	Firmicutes	Clostridia	Clostridiales	Family_XVIII	Symbiobacterium	NA	0	0	0	0	0	0.0260163	0		0	0	0		0	0	0	0		0	0	0		0	0	0
OTU2103	Bacteria	Firmicutes	Bacilli	Bacillales	Bacillaceae	Ureibacillus	NA	0	0	0	0	0	0.0260163	0		0	0	0		0	0	0	0		0	0	0		0	0	0
OTU248	Bacteria	Firmicutes	Bacilli	Bacillales	Paenibacillaceae	Ammoniphilus	NA	0.0847939	0.0626319	0	0.0221621	0	0.0250528	0.093466		0.0973203	0.093466	0.0375791		0.215839	0.0501055	0.0568505	0.0510691		0.0501055	0.0635955	0.0607048		0.0337249	0.0655226	0.211985
OTU860	Bacteria	Firmicutes	Limnochordia	Limnochordales	Limnochordaceae	NA	NA	0	0.0395063	0.0115628	0	0	0.0250528	0		0.0684133	0	0.0443241		0.0337249	0	0	0		0	0	0		0	0	0
OTU1763	Bacteria	Firmicutes	Bacilli	Bacillales	Paenibacillaceae	Paenibacillus	NA	0	0	0	0	0	0.0250528	0		0.0173442	0	0		0	0	0	0		0	0	0		0	0	0
OTU100	Bacteria	Proteobacteria	Gammaproteobacteria	NA	NA	NA	NA	0.226438	0.473112	0.20524	0.00963568	0	0.0240892	0.331467		1.40392	0.273653	0.0491419		0.338212	0.0510691	0.103102	0.0211985		0	0	0.00867211		0.0221621	0	0
OTU226	Bacteria	Firmicutes	Limnochordia	Limnochordales	Limnochordaceae	NA	NA	0.113701	0.211021	0.0578141	0.0279435	0	0.0240892	0.0192714		0.125264	0.161879	0.283289		0.128154	0.0385427	0.0510691	0.0616683		0.0211985	0.0250528	0		0.0443241	0.0375791	0.0510691
OTU564	Bacteria	Firmicutes	Bacilli	Bacillales	Bacillaceae	NA	NA	0.0549233	0.0578141	0.0144535	0.028907	0	0.0240892	0		0.064559	0.0953932	0.0481784		0.0240892	0	0.00963568	0.0105992		0	0.0144535	0.00674497		0	0	0
OTU684	Bacteria	Actinobacteria	Actinobacteria	Micrococcales	Dermabacteraceae	Brachybacterium	NA	0.152244	0.035652	0	0.0684133	0	0.0221621	0		0	0	0.0462512		0	0	0	0		0	0	0		0	0.00674497	0
OTU637	Bacteria	Firmicutes	Clostridia	Clostridiales	Clostridiaceae_1	Clostridium_sensu_stricto_1	isatidis	0.0616683	0.0828668	0.00963568	0	0.0587776	0.0211985	0		0	0	0		0	0	0	0		0.0684133	0.0366156	0.0385427		0	0	0
OTU2323	Bacteria	Proteobacteria	Gammaproteobacteria	Betaproteobacteriales	Burkholderiaceae	NA	NA	0	0	0	0	0	0.0192714	0		0	0	0		0	0	0	0		0	0	0		0	0	0
OTU1636	Bacteria	Firmicutes	Bacilli	Bacillales	Thermoactinomycetaceae	Melghirimyces	NA	0.0105992	0.0115628	0	0	0	0.0173442	0		0	0	0		0	0	0	0.00578141		0	0.00578141	0		0	0	0
OTU1881	Bacteria	Firmicutes	Bacilli	Bacillales	Bacillaceae	Bacillus	NA	0	0	0	0	0	0.0163806	0		0	0	0		0	0	0	0		0	0	0		0	0	0.0192714
OTU79	Bacteria	Proteobacteria	Gammaproteobacteria	Betaproteobacteriales	Hydrogenophilaceae	Hydrogenophilus	NA	1.80669	0.0693769	0.00578141	1.56483	0	0.0154171	0		0.0539598	0	0.3835		0	0	0	0.0963568		0.093466	0.0279435	0.0125264		0.0115628	0.0154171	0
OTU294	Bacteria	Planctomycetes	Phycisphaerae	Phycisphaerales	Phycisphaeraceae	SM1A02	NA	0	0.100211	0.0529962	0	0	0.0144535	0.0886482		0	0.0905753	0		0.249564	0	0.115628	0		0.00385427	0.0867211	0.0809397		0.0115628	0.125264	0.0925025
OTU1399	Bacteria	Firmicutes	Bacilli	Bacillales	Bacillaceae	NA	NA	0.0163806	0.00674497	0	0.0105992	0	0.0125264	0		0	0	0.00963568		0	0	0	0		0	0	0		0	0	0.0173442
OTU2675	Bacteria	Chloroflexi	Chloroflexia	Chloroflexales	Chloroflexaceae	Candidatus_Chloroploca	NA	0	0	0	0	0	0.0125264	0		0	0	0		0	0	0	0		0	0	0		0	0	0
OTU2676	Bacteria	Actinobacteria	Actinobacteria	Pseudonocardiales	Pseudonocardiaceae	Saccharopolyspora	NA	0	0	0	0	0	0.0125264	0		0	0	0		0	0	0	0		0	0	0		0	0	0
OTU1084	Bacteria	Firmicutes	Bacilli	Bacillales	Paenibacillaceae	Thermobacillus	NA	0	0.0664862	0.0144535	0	0	0.0105992	0		0.0134899	0	0		0	0	0	0		0	0.0115628	0.0144535		0	0	0
OTU686	Bacteria	Actinobacteria	Actinobacteria	Micrococcales	Cellulomonadaceae	Cellulomonas	NA	0	0	0	0	0	0.00963568	0		0	0	0		0	0.321832	0	0		0	0	0		0	0	0
OTU2875	Bacteria	Firmicutes	Bacilli	Bacillales	Paenibacillaceae	Paenibacillus	NA	0	0	0	0	0	0.00963568	0		0	0	0		0	0	0	0		0	0	0		0	0	0
OTU11	Bacteria	Actinobacteria	Acidimicrobiia	Actinomarinales	NA	NA	NA	0.0529962	0.967422	0.42397	0.0597412	0.168624	0.00770854	0.393136		0.472148	2.63343	0.603193		1.74309	0.183078	0.884555	0.290034		0.668716	1.6159	1.38657		0.997292	2.07071	3.05451
OTU113	Bacteria	Actinobacteria	Thermoleophilia	Solirubrobacterales	Solirubrobacteraceae	Conexibacter	NA	0.116592	0.327613	0.0963568	0.0799761	0.0308342	0.00578141	0.0260163		0.270762	0.695696	0.41048		0.102138	0.170551	0.0317977	0.0790125		0.126227	0.163806	0.128154		0.0404698	0.0279435	0.114665
OTU670	Bacteria	Firmicutes	Clostridia	Clostridiales	Clostridiaceae_4	NA	NA	0.0115628	0.0298706	0.00578141	0	0	0.00481784	0.0491419		0	0	0.0221621		0.0992475	0	0.0317977	0.0163806		0.0240892	0	0.00867211		0.0211985	0	0.0154171
OTU498	Bacteria	Planctomycetes	Phycisphaerae	Tepidisphaerales	WD2101_soil_group	NA	NA	0.0125264	0.0809397	0.0346884	0.00192714	0.00481784	0.00192714	0.0298706		0.0337249	0.0154171	0.0221621		0.0876846	0.0375791	0.0395063	0.00963568		0.0211985	0.0250528	0.0346884		0	0.0279435	0.0366156
OTU1648	Bacteria	Firmicutes	Bacilli	Bacillales	Paenibacillaceae	Thermobacillus	NA	0.0173442	0	0.00674497	0	0	0.00192714	0		0	0	0.00674497		0.00192714	0	0	0.0125264		0	0	0		0.0028907	0	0
OTU290	Bacteria	Bacteroidetes	Bacteroidia	Sphingobacteriales	Sphingobacteriaceae	Sphingobacterium	NA	0.0433605	0.00770854	0.0279435	0	0.368083	0.000963568	0.359411		0.142608	0.15128	0		0	0	0	0		0.035652	0	0		0	0	0
OTU936	Bacteria	Firmicutes	Bacilli	Bacillales	Bacillaceae	Bacillus	thermolactis	0	0.042397	0	0.028907	0	0.000963568	0		0	0	0.0674497		0.0452877	0	0	0		0	0	0		0	0	0
OTU133	Bacteria	Firmicutes	Bacilli	Bacillales	Bacillaceae	Bacillus	NA	0.0144535	0.0250528	0	0	1.33647	0	0.42686		0	0	0.0327613		0.0510691	0.0250528	0.0529962	0.0607048		0.035652	0.0443241	0.0221621		0.0231256	0.243783	0.293888
OTU266	Bacteria	Firmicutes	Clostridia	Clostridiales	Clostridiaceae_1	Clostridium_sensu_stricto_1	NA	0	0	0	0	1.26998	0	0		0	0	0		0	0	0	0		0	0	0		0	0	0
OTU112	Bacteria	Bacteroidetes	Bacteroidia	Sphingobacteriales	Sphingobacteriaceae	Sphingobacterium	NA	0.131045	0.0269799	0.0529962	0	1.23915	0	1.1081		0.105029	0.171515	0		0.0346884	0.141644	0.0481784	0		0.0770854	0	0		0	0	0
OTU76	Bacteria	Firmicutes	Bacilli	Bacillales	Thermoactinomycetaceae	Thermoflavimicrobium	NA	0.0491419	0.436496	0.0298706	0.0568505	1.18808	0	0.0269799		0.350739	0.270762	0.236074		0.32954	0.0819032	0.0896118	0.0838304		0.24571	0.27558	0.267872		0.0635955	0.0693769	0.131045
OTU81	Bacteria	Bacteroidetes	Bacteroidia	Sphingobacteriales	Sphingobacteriaceae	Sphingobacterium	NA	0.0896118	0.0385427	0.129118	0	0.577177	0	1.92617		0.296779	0.239928	0		0.0847939	0.209094	0.0896118	0.105992		0.0558869	0.143572	0.148389		0	0	0
OTU325	Bacteria	Bacteroidetes	Bacteroidia	Chitinophagales	Chitinophagaceae	Taibaiella	NA	0	0	0	0.00674497	0.502019	0	0		0.194641	0	0		0	0.11081	0	0.0472148		0.132972	0	0		0	0	0.00481784
OTU110	Bacteria	Bacteroidetes	Bacteroidia	Sphingobacteriales	Sphingobacteriaceae	Sphingobacterium	NA	0.100211	0.0366156	0.0770854	0	0.452877	0	1.28251		0.230293	0.226438	0		0.113701	0.403735	0.112737	0		0.0607048	0.0607048	0.0809397		0	0	0
OTU299	Bacteria	Proteobacteria	Gammaproteobacteria	Xanthomonadales	Xanthomonadaceae	Luteimonas	NA	0.0452877	0.064559	0.0539598	0	0.394099	0	0.0607048		0.211021	0.183078	0		0	0	0	0		0	0	0.0501055		0	0	0.035652
OTU636	Bacteria	Firmicutes	Clostridia	Clostridiales	Peptostreptococcaceae	Terrisporobacter	NA	0	0	0	0	0.379646	0	0		0	0	0		0	0	0	0		0	0	0		0	0	0
OTU233	Bacteria	Bacteroidetes	Bacteroidia	Sphingobacteriales	Sphingobacteriaceae	Sphingobacterium	NA	0.0510691	0.0269799	0.0346884	0	0.334358	0	0.554051		0.0799761	0.215839	0		0.0578141	0.028907	0.0443241	0		0.0134899	0	0		0	0	0
OTU300	Bacteria	Firmicutes	Bacilli	Bacillales	Planococcaceae	Lysinibacillus	NA	0.0327613	0.0751583	0	0.0192714	0.323759	0	0.0867211		0.0395063	0	0.0202349		0.0819032	0.042397	0.0404698	0.035652		0.0240892	0.0529962	0.0298706		0.0269799	0.0240892	0.138754
OTU311	Bacteria	Proteobacteria	Gammaproteobacteria	Betaproteobacteriales	Burkholderiaceae	Pusillimonas	NA	0.0539598	0	0	0	0.319904	0	0.0549233		0.280398	0.0501055	0		0.0183078	0.114665	0	0		0.0722676	0.0491419	0.0433605		0	0	0
OTU626	Bacteria	Bacteroidetes	Bacteroidia	Sphingobacteriales	Sphingobacteriaceae	Sphingobacterium	NA	0	0	0	0	0.318941	0	0.0703404		0	0	0		0	0	0	0		0	0	0		0	0	0
OTU387	Bacteria	Bacteroidetes	Bacteroidia	Sphingobacteriales	Sphingobacteriaceae	Sphingobacterium	NA	0.0385427	0	0.0192714	0	0.308342	0	0.348811		0.0404698	0.0472148	0		0	0	0	0		0	0	0		0	0	0
OTU332	Bacteria	Bacteroidetes	Bacteroidia	Sphingobacteriales	Sphingobacteriaceae	Sphingobacterium	NA	0.0192714	0.0183078	0.0221621	0	0.306414	0	0.569468		0.0366156	0	0		0	0	0	0		0	0	0		0	0	0
OTU75	Bacteria	Firmicutes	Bacilli	Bacillales	Planococcaceae	Lysinibacillus	halotolerans	0.112737	0.127191	0.0317977	0.0404698	0.285216	0	0.345921		0.130082	0.322795	0.375791		0.326649	0.180187	0.201386	0.152244		0.149353	0.333394	0.187896		0.168624	0.195604	0.718821
OTU478	Bacteria	Firmicutes	Bacilli	Bacillales	Bacillaceae	Ureibacillus	NA	0.0443241	0.0173442	0	0	0.264017	0	0		0.101175	0	0.0992475		0.0414334	0	0	0.0269799		0	0	0		0	0	0
OTU48	Bacteria	Firmicutes	Bacilli	Bacillales	Bacillaceae	Ureibacillus	thermosphaericus	0.444205	0.39699	0.249564	0.295815	0.257273	0	0.149353		0.23222	0.198495	1.79898		0.257273	0.174406	0.128154	0.155134		0.27558	0.132972	0.134899		0.196568	0.242819	0.580068
OTU209	Bacteria	Actinobacteria	Actinobacteria	Streptosporangiales	Thermomonosporaceae	Thermomonospora	chromogena	0.0250528	0.0221621	0.0597412	0.0134899	0.246673	0	0.042397		0	0	0		0.344957	0.0125264	0.240892	0.00770854		0	0	0		0.181151	0.13779	0.257273
OTU823	Bacteria	Bacteroidetes	Bacteroidia	Sphingobacteriales	Sphingobacteriaceae	Sphingobacterium	NA	0	0	0	0	0.239928	0	0		0	0	0		0	0	0	0		0	0	0		0	0	0
OTU767	Bacteria	Firmicutes	Clostridia	Clostridiales	Peptococcaceae	Desulfotomaculum	NA	0	0	0	0	0.238001	0	0		0	0.0385427	0		0	0	0	0		0	0	0		0	0	0
OTU644	Bacteria	Actinobacteria	Actinobacteria	Streptomycetales	Streptomycetaceae	Streptomyces	NA	0	0	0	0.00867211	0.237038	0	0		0	0	0.0250528		0.0269799	0	0	0		0	0	0		0.0134899	0.0240892	0.0346884
OTU14	Bacteria	Actinobacteria	Actinobacteria	Micrococcales	Cellulomonadaceae	Actinotalea	NA	0.106956	0.0481784	0.428788	0.0925025	0.229329	0	1.65541		0.391208	5.07318	0.13779		3.27228	0.502982	1.55616	0.610902		0.0944296	0.714967	0.735202		0.293888	0	0.263054
OTU588	Bacteria	Firmicutes	Bacilli	Bacillales	Bacillaceae	Sinibacillus	soli	0.0327613	0.00963568	0.00867211	0	0.227402	0	0		0.0144535	0	0.0539598		0.0279435	0	0	0		0.00481784	0	0		0.0105992	0.0154171	0.0202349
OTU348	Bacteria	Firmicutes	Limnochordia	Limnochordales	Limnochordaceae	NA	NA	0	0.16477	0.0635955	0.0144535	0.207167	0	0		0.1243	0.0684133	0.148389		0.0231256	0	0.0173442	0.0183078		0	0	0		0.0308342	0	0.0375791
OTU894	Bacteria	Firmicutes	Bacilli	Bacillales	Paenibacillaceae	Paenibacillus	NA	0	0	0	0	0.206203	0	0		0	0	0		0	0	0	0		0	0	0		0	0	0
OTU629	Bacteria	Bacteroidetes	Bacteroidia	Sphingobacteriales	Sphingobacteriaceae	Sphingobacterium	NA	0	0	0	0	0.204276	0	0.13779		0.0462512	0	0		0	0	0	0		0	0	0		0	0	0
OTU885	Bacteria	Proteobacteria	Alphaproteobacteria	Sphingomonadales	Sphingomonadaceae	DSSF69	NA	0.0125264	0	0	0	0.193677	0	0		0.00481784	0	0		0	0	0	0		0	0	0		0	0	0
OTU457	Bacteria	Bacteroidetes	Bacteroidia	Sphingobacteriales	Sphingobacteriaceae	Sphingobacterium	NA	0	0	0.0308342	0	0.185969	0	0.239928		0.0404698	0.0385427	0		0	0.093466	0	0		0	0	0		0	0	0
OTU777	Bacteria	Firmicutes	Clostridia	Clostridiales	Peptococcaceae	Desulfotomaculum	NA	0	0.0452877	0	0	0.185005	0	0		0	0	0		0.0404698	0	0	0		0	0	0		0	0	0
OTU883	Bacteria	Firmicutes	Clostridia	Clostridiales	Lachnospiraceae	Herbinix	NA	0	0.0269799	0	0	0.185005	0	0		0	0	0		0	0	0	0		0	0	0		0	0	0
OTU861	Bacteria	Firmicutes	Clostridia	Clostridiales	Family_XVIII	NA	NA	0	0.0231256	0.00674497	0	0.158025	0	0.0173442		0.00963568	0	0		0	0	0	0		0	0	0		0.0028907	0	0.00385427
OTU545	Bacteria	Bacteroidetes	Bacteroidia	Sphingobacteriales	Sphingobacteriaceae	Sphingobacterium	NA	0.0250528	0	0.00963568	0	0.157062	0	0.0886482		0.0597412	0.0134899	0		0.0375791	0.0375791	0.0472148	0		0	0	0		0	0	0
OTU171	Bacteria	Firmicutes	Bacilli	Bacillales	Thermoactinomycetaceae	Thermoflavimicrobium	NA	0.161879	0.407589	0.0539598	0.101175	0.155134	0	0.182114		0.216803	0.298706	0.152244		0.1243	0.0481784	0	0.0491419		0	0	0		0	0	0
OTU694	Bacteria	Proteobacteria	Gammaproteobacteria	Betaproteobacteriales	Burkholderiaceae	Bordetella	NA	0	0	0.0395063	0	0.141644	0	0		0.0886482	0.0558869	0		0	0	0	0		0	0	0		0	0	0
OTU482	Bacteria	Firmicutes	Bacilli	Bacillales	Bacillaceae	NA	NA	0.0154171	0.0433605	0.0240892	0.0154171	0.133936	0	0.0317977		0	0.0173442	0.0539598		0.117555	0	0.00963568	0.0173442		0.0144535	0.0298706	0		0.0125264	0.0163806	0.0327613
OTU824	Bacteria	Bacteroidetes	Bacteroidia	Sphingobacteriales	Sphingobacteriaceae	Sphingobacterium	NA	0	0	0	0	0.133936	0	0.0896118		0.0163806	0	0		0	0	0	0		0	0	0		0	0	0
OTU401	Bacteria	Bacteroidetes	Bacteroidia	Sphingobacteriales	Sphingobacteriaceae	Sphingobacterium	NA	0.0587776	0	0	0	0.131045	0	0.42397		0.0626319	0.0607048	0		0	0	0	0		0	0	0		0.0327613	0	0
OTU1096	Bacteria	Bacteroidetes	Bacteroidia	Sphingobacteriales	Sphingobacteriaceae	Sphingobacterium	NA	0	0	0	0	0.129118	0	0		0	0	0		0	0	0	0		0	0	0		0	0	0
OTU1099	Bacteria	Actinobacteria	Actinobacteria	Streptosporangiales	Streptosporangiaceae	Thermopolyspora	NA	0	0	0	0	0.128154	0	0		0	0	0		0	0	0	0		0	0	0		0	0	0
OTU455	Bacteria	Bacteroidetes	Bacteroidia	Sphingobacteriales	Sphingobacteriaceae	Sphingobacterium	NA	0.0674497	0	0.0192714	0	0.123337	0	0.355556		0.0414334	0	0		0	0.0231256	0	0		0	0	0		0	0	0
OTU1124	Bacteria	Proteobacteria	Gammaproteobacteria	Xanthomonadales	Xanthomonadaceae	Pseudoxanthomonas	NA	0	0	0	0	0.123337	0	0		0	0	0		0	0	0	0		0	0	0		0	0	0
OTU190	Bacteria	Firmicutes	Bacilli	Bacillales	Thermoactinomycetaceae	Thermoflavimicrobium	NA	0	0.255345	0	0	0.122373	0	0		0.204276	0.102138	0.165734		0.104065	0	0	0		0.211021	0.208131	0.234147		0.0501055	0	0.0925025
OTU1039	Bacteria	Firmicutes	Bacilli	Bacillales	Paenibacillaceae	Brevibacillus	NA	0	0	0	0	0.12141	0	0.0231256		0	0	0		0	0	0	0		0	0	0		0	0	0
OTU246	Bacteria	Firmicutes	Bacilli	Bacillales	Paenibacillaceae	Thermobacillus	NA	0.0134899	0.0790125	0.125264	0	0.115628	0	0.120446		0.0828668	0.404698	0.0144535		0.188859	0	0.0770854	0.00867211		0	0.0298706	0.0452877		0.0144535	0.0395063	0.0202349
OTU1165	Bacteria	Firmicutes	Clostridia	Clostridiales	Peptostreptococcaceae	Terrisporobacter	NA	0	0	0	0	0.111774	0	0		0	0	0		0	0	0	0		0	0	0		0	0	0
OTU1188	Bacteria	Proteobacteria	Gammaproteobacteria	Xanthomonadales	Xanthomonadaceae	Luteimonas	NA	0	0	0	0	0.10792	0	0		0	0	0		0	0	0	0		0	0	0		0	0	0
OTU663	Bacteria	Firmicutes	Clostridia	Clostridiales	Ruminococcaceae	Ruminococcus_1	NA	0	0.0337249	0	0.0144535	0.100211	0	0.0105992		0.0404698	0.0250528	0.0240892		0.0366156	0.00770854	0.0115628	0		0.00963568	0.0105992	0.0105992		0	0.00578141	0.00578141
OTU327	Bacteria	Firmicutes	Bacilli	Bacillales	Bacillaceae	Bacillus	NA	0.0385427	0.0626319	0	0	0.0992475	0	0.104065		0.0250528	0	0.12141		0.106956	0.0799761	0.0664862	0		0.0327613	0.0346884	0.0279435		0.0183078	0.0260163	0.147426
OTU1234	Bacteria	Proteobacteria	Gammaproteobacteria	Xanthomonadales	Xanthomonadaceae	Pseudoxanthomonas	NA	0	0	0	0	0.0992475	0	0		0	0	0		0	0	0	0		0	0	0		0	0	0
OTU1113	Bacteria	Firmicutes	Clostridia	Clostridiales	Clostridiaceae_1	Clostridium_sensu_stricto_13	NA	0	0	0	0	0.0982839	0	0		0	0.0269799	0		0	0	0	0		0	0	0		0	0	0
OTU630	Bacteria	Bacteroidetes	Bacteroidia	Sphingobacteriales	Sphingobacteriaceae	Sphingobacterium	NA	0	0	0	0	0.0973203	0	0.230293		0.0501055	0	0		0	0.0105992	0	0		0	0	0		0	0	0
OTU965	Bacteria	Bacteroidetes	Bacteroidia	Chitinophagales	Chitinophagaceae	Taibaiella	NA	0	0	0	0	0.0953932	0	0		0.0375791	0	0		0	0	0	0		0.0375791	0	0		0	0	0
OTU1273	Bacteria	Bacteroidetes	Bacteroidia	Sphingobacteriales	Sphingobacteriaceae	Sphingobacterium	NA	0	0	0	0	0.093466	0	0		0	0	0		0	0	0	0		0	0	0		0	0	0
OTU1046	Bacteria	Firmicutes	Bacilli	Bacillales	Bacillaceae	NA	NA	0	0	0	0	0.0915389	0	0		0.0298706	0	0.0105992		0	0	0	0		0	0	0		0	0	0.00963568
OTU176	Bacteria	Firmicutes	Bacilli	Bacillales	Thermoactinomycetaceae	Thermoflavimicrobium	NA	0	0.071304	0	0	0.0905753	0	0.190786		0.0809397	0.416261	0.15128		0	0	0.0558869	0		0.15128	0.203313	0.238001		0.0838304	0.0693769	0.108883
OTU242	Bacteria	Chloroflexi	Anaerolineae	Caldilineales	Caldilineaceae	NA	NA	0.00963568	0.0684133	0.0770854	0.00481784	0.0905753	0	0.0799761		0.230293	0.35652	0.0501055		0.208131	0.0144535	0.0510691	0.0163806		0.00578141	0.0385427	0.0520326		0.0115628	0.0202349	0.0202349
OTU614	Bacteria	Proteobacteria	Gammaproteobacteria	Betaproteobacteriales	Burkholderiaceae	Pigmentiphaga	daeguensis	0	0.0154171	0.0491419	0	0.0896118	0	0.0992475		0.0250528	0.0549233	0		0.0346884	0	0.00867211	0.0028907		0	0.0173442	0.00770854		0	0	0
OTU961	Bacteria	Firmicutes	Clostridia	Clostridiales	Peptococcaceae	NA	NA	0	0.0260163	0	0	0.0867211	0	0		0	0.0250528	0.0105992		0	0	0.00963568	0		0	0	0		0	0.00481784	0.00963568
OTU1322	Bacteria	Proteobacteria	Gammaproteobacteria	Xanthomonadales	Xanthomonadaceae	Pseudoxanthomonas	NA	0	0	0	0	0.0857575	0	0		0	0	0		0	0	0	0		0	0	0		0	0	0
OTU535	Bacteria	Proteobacteria	Alphaproteobacteria	Sneathiellales	Sneathiellaceae	Ferrovibrio	NA	0	0	0.0154171	0	0.0847939	0	0.0115628		0	0.0626319	0		0.142608	0	0	0.00674497		0	0.00674497	0.1243		0.0337249	0	0
OTU1350	Bacteria	Firmicutes	Clostridia	Clostridiales	Ruminococcaceae	NA	NA	0	0	0	0	0.0819032	0	0		0	0	0		0	0	0	0		0	0	0		0	0	0
OTU1306	Bacteria	Firmicutes	Limnochordia	Limnochordales	Limnochordaceae	NA	NA	0.00867211	0	0	0	0.0799761	0	0		0	0	0		0	0	0	0		0	0	0		0	0	0
OTU89	Bacteria	Actinobacteria	Actinobacteria	Micromonosporales	Micromonosporaceae	Salinispora	NA	0.128154	0.640772	0.0346884	0.078049	0.0770854	0	0		0.269799	0.41048	0.586813		0.115628	0.0896118	0.0703404	0.0790125		0.315087	0.113701	0.0790125		0.186932	0.154171	0.468294
OTU610	Bacteria	Firmicutes	Clostridia	Clostridiales	Family_XVIII	Symbiobacterium	NA	0.0491419	0	0	0.115628	0.0770854	0	0		0	0	0.0539598		0	0	0	0		0.0443241	0.0375791	0		0	0	0.0298706
OTU96	Bacteria	Proteobacteria	Deltaproteobacteria	Myxococcales	Phaselicystidaceae	Phaselicystis	NA	0.0751583	0.926952	0.241855	0.0828668	0.0761218	0	0		0.11081	0.127191	0.237038		0.280398	0.0587776	0.144535	0.132972		0.23222	0.155134	0.156098		0.120446	0.17826	0.379646
OTU1381	Bacteria	Firmicutes	Clostridia	Clostridiales	Ruminococcaceae	Ruminiclostridium	NA	0	0	0	0	0.0761218	0	0		0	0	0		0	0	0	0		0	0	0		0	0	0
OTU1426	Bacteria	Firmicutes	Bacilli	Lactobacillales	Enterococcaceae	Enterococcus	NA	0	0	0	0	0.0703404	0	0		0	0	0		0	0	0	0		0	0	0		0	0	0
OTU669	Bacteria	Firmicutes	Bacilli	Bacillales	Paenibacillaceae	Thermobacillus	NA	0.00770854	0.0684133	0.0414334	0	0.0693769	0	0		0.0211985	0.0298706	0.0317977		0.0250528	0	0	0		0	0.0154171	0		0.00963568	0.00770854	0.0144535
OTU1453	Bacteria	Firmicutes	Bacilli	Bacillales	Bacillaceae	Ureibacillus	NA	0	0	0	0	0.0674497	0	0		0	0	0		0	0	0	0		0	0	0		0	0	0
OTU704	Bacteria	Firmicutes	Bacilli	Bacillales	Paenibacillaceae	Thermobacillus	NA	0.0674497	0.0260163	0.0173442	0.00578141	0.0655226	0	0		0	0.0115628	0.0395063		0.0317977	0.00963568	0.00770854	0.0183078		0.00674497	0	0		0	0.00963568	0
OTU854	Bacteria	Firmicutes	Bacilli	Bacillales	Paenibacillaceae	Cohnella	NA	0.0404698	0	0.0163806	0	0.0655226	0	0		0.0568505	0	0.0115628		0	0.0105992	0	0		0	0	0		0.0115628	0	0.0115628
OTU472	Bacteria	Firmicutes	Clostridia	Clostridiales	Lachnospiraceae	Herbinix	NA	0	0.221621	0.0134899	0.0221621	0.0635955	0	0.028907		0	0.0674497	0.0250528		0.0144535	0	0.0211985	0.0635955		0	0.0443241	0.0144535		0	0	0
OTU220	Bacteria	Actinobacteria	Actinobacteria	Streptosporangiales	Streptosporangiaceae	NA	NA	0	0.0443241	0.0828668	0.0115628	0.0635955	0	0.0443241		0	0.0664862	0		0.834449	0	0.364229	0		0	0	0		0	0	0
OTU747	Bacteria	Tenericutes	Mollicutes	Izimaplasmatales	NA	NA	NA	0.0144535	0.126227	0	0.0134899	0.0597412	0	0		0.0298706	0	0.035652		0	0	0	0		0.00481784	0.00385427	0		0	0	0
OTU1225	Bacteria	Proteobacteria	Deltaproteobacteria	Myxococcales	Archangiaceae	Anaeromyxobacter	NA	0	0	0	0	0.0587776	0	0.00867211		0	0	0		0	0	0	0		0	0	0.0279435		0.00481784	0	0
OTU699	Bacteria	Proteobacteria	Gammaproteobacteria	Xanthomonadales	Xanthomonadaceae	Luteimonas	NA	0	0	0	0	0.0587776	0	0		0	0.0491419	0		0.0491419	0	0	0		0	0.105029	0.0597412		0	0	0
OTU186	Bacteria	Firmicutes	Bacilli	Bacillales	Paenibacillaceae	Thermobacillus	NA	0.260163	0.304487	0.0616683	0.0732311	0.0578141	0	0		0.244746	0.0905753	0.0973203		0.221621	0	0.0279435	0.0192714		0	0.0125264	0		0.0732311	0.0809397	0.149353
OTU1553	Bacteria	Proteobacteria	Deltaproteobacteria	Myxococcales	Vulgatibacteraceae	Vulgatibacter	NA	0	0	0	0	0.0578141	0	0		0	0	0		0	0	0	0		0	0	0		0	0	0
OTU1605	Bacteria	Firmicutes	Bacilli	Bacillales	Bacillaceae	Ureibacillus	NA	0	0	0	0	0.0539598	0	0		0	0	0		0	0	0	0		0	0	0		0	0	0
OTU182	Bacteria	Firmicutes	Bacilli	Bacillales	Paenibacillaceae	Thermobacillus	NA	0.408553	0.0963568	0	0.174406	0.0520326	0	0		0.0607048	0.0741947	0.28907		0.0501055	0.0211985	0.0134899	0.127191		0.188859	0.0607048	0.0385427		0.035652	0.0337249	0.0828668
OTU84	Bacteria	Firmicutes	Clostridia	Clostridiales	Ruminococcaceae	Ruminococcaceae_UCG-012	NA	0.172479	1.90401	0.0404698	0.572359	0.0501055	0	0.064559		0.0616683	0.0876846	0.132009		0.0751583	0.0221621	0.0154171	0.0501055		0.252455	0.23222	0.288107		0	0.0221621	0.0529962
OTU1662	Bacteria	Firmicutes	Clostridia	Clostridiales	Lachnospiraceae	Herbinix	NA	0	0	0	0	0.0491419	0	0		0	0	0		0	0	0	0		0	0	0		0	0	0
OTU1697	Bacteria	Firmicutes	Bacilli	Bacillales	Planococcaceae	NA	NA	0	0	0	0	0.0472148	0	0		0	0	0		0	0	0	0		0	0	0		0	0	0
OTU1724	Bacteria	Firmicutes	Bacilli	Bacillales	Thermoactinomycetaceae	Thermoflavimicrobium	NA	0	0	0	0	0.0452877	0	0		0	0	0		0	0	0	0		0	0	0		0	0	0
OTU1314	Bacteria	Firmicutes	Clostridia	Clostridiales	Christensenellaceae	NA	NA	0	0.0183078	0	0	0.042397	0	0		0	0.0183078	0		0.00770854	0	0	0		0	0	0		0	0	0
OTU539	Bacteria	Bacteroidetes	Bacteroidia	Sphingobacteriales	Sphingobacteriaceae	Sphingobacterium	NA	0.0154171	0	0.0125264	0	0.042397	0	0.152244		0.0125264	0.00867211	0		0.0857575	0.064559	0.0876846	0		0	0	0		0	0	0
OTU1797	Bacteria	Firmicutes	Clostridia	Clostridiales	Peptococcaceae	Desulfotomaculum	NA	0	0	0	0	0.0404698	0	0		0	0	0		0	0	0	0		0	0	0		0	0	0
OTU1798	Bacteria	Proteobacteria	Alphaproteobacteria	Rhizobiales	Hyphomicrobiaceae	Pedomicrobium	NA	0	0	0	0	0.0404698	0	0		0	0	0		0	0	0	0		0	0	0		0	0	0
OTU1106	Bacteria	Actinobacteria	Actinobacteria	Micromonosporales	Micromonosporaceae	NA	NA	0	0.0105992	0.0269799	0	0.0385427	0	0		0.0231256	0	0.0125264		0	0	0	0		0	0	0		0	0	0.0144535
OTU1400	Bacteria	Firmicutes	Clostridia	Clostridiales	Peptostreptococcaceae	Sporacetigenium	mesophilum	0	0	0	0	0.0385427	0	0		0	0.0346884	0		0	0	0	0		0	0	0		0	0	0
OTU605	Bacteria	Proteobacteria	Alphaproteobacteria	Thalassobaculales	NA	NA	NA	0	0.0269799	0.0896118	0.0028907	0.0375791	0	0.0607048		0.0202349	0.0587776	0.00385427		0.0799761	0.0134899	0	0.0144535		0	0	0		0.00385427	0	0
OTU1593	Bacteria	Firmicutes	Bacilli	Bacillales	Paenibacillaceae	NA	NA	0	0	0.00770854	0	0.0366156	0	0.00674497		0	0.00385427	0		0	0	0	0		0	0	0		0	0	0
OTU275	Bacteria	Firmicutes	Bacilli	Bacillales	Paenibacillaceae	Ammoniphilus	NA	0.0992475	0.181151	0.0154171	0.0183078	0.0346884	0	0		0.223548	0.129118	0.227402		0.0558869	0.0221621	0.0279435	0.0240892		0.0317977	0.0221621	0.0404698		0.0240892	0.0202349	0.0231256
OTU302	Bacteria	Firmicutes	Bacilli	Bacillales	Bacillaceae	Ureibacillus	NA	0.109847	0.104065	0.0684133	0.0635955	0.0346884	0	0		0.0443241	0	0.337249		0.0529962	0	0	0.042397		0.0327613	0	0		0.0337249	0.0529962	0.109847
OTU94	Bacteria	Firmicutes	Bacilli	Bacillales	Paenibacillaceae	Thermobacillus	NA	0.385427	0.313159	0.0260163	0.0404698	0.0337249	0	0.0346884		0.256309	0.240892	0.115628		0.830595	0.331467	0.166697	0.59163		0.168624	0.111774	0.0953932		0.0163806	0	0.0221621
OTU407	Bacteria	Firmicutes	Bacilli	Bacillales	Bacillaceae	Bacillus	NA	0.0221621	0.0250528	0.0183078	0	0.0337249	0	0.0163806		0.0433605	0.0481784	0.0819032		0.0944296	0.0327613	0.0317977	0.0337249		0.0317977	0.035652	0.0491419		0.0192714	0.0385427	0.0944296
OTU1818	Bacteria	Firmicutes	Clostridia	Clostridiales	NA	NA	NA	0	0.00578141	0	0	0.0337249	0	0		0	0	0		0	0	0	0		0	0	0		0	0	0
OTU1912	Bacteria	Proteobacteria	Gammaproteobacteria	Steroidobacterales	Steroidobacteraceae	Steroidobacter	NA	0	0	0	0	0.0337249	0	0		0	0	0		0	0	0	0		0	0	0		0	0	0
OTU1974	Bacteria	Firmicutes	Clostridia	Clostridiales	Clostridiaceae_2	Alkaliphilus	NA	0	0	0	0	0.0308342	0	0		0	0	0		0	0	0	0		0	0	0		0	0	0
OTU2025	Bacteria	Firmicutes	Clostridia	Clostridiales	Peptococcaceae	Desulfotomaculum	NA	0	0	0	0	0.028907	0	0		0	0	0		0	0	0	0		0	0	0		0	0	0
OTU380	Bacteria	Proteobacteria	Gammaproteobacteria	Betaproteobacteriales	Burkholderiaceae	Verticia	NA	0.0443241	0.0925025	0.0587776	0	0.0279435	0	0.0192714		0.0693769	0.0886482	0.0192714		0.0607048	0.0115628	0.0183078	0.0279435		0.0250528	0.035652	0.0173442		0	0.0308342	0.176333
OTU1327	Bacteria	Tenericutes	Mollicutes	Haloplasmatales	Haloplasmataceae	Haloplasma	NA	0	0.0414334	0	0	0.0279435	0	0.00674497		0	0	0		0.00867211	0	0	0		0	0	0		0	0	0
OTU513	Bacteria	Firmicutes	Bacilli	Bacillales	Bacillaceae	Ornithinibacillus	NA	0.0751583	0.0173442	0.0260163	0.00674497	0.0279435	0	0		0.0337249	0.0462512	0.109847		0.0607048	0.0366156	0.00867211	0.0231256		0.0125264	0.0115628	0.0173442		0	0.00770854	0
OTU1816	Bacteria	Firmicutes	Clostridia	Clostridiales	Ruminococcaceae	Ruminococcaceae_UCG-013	NA	0	0.00963568	0	0	0.0231256	0	0.00674497		0	0	0		0	0	0	0		0	0	0		0	0	0
OTU1270	Bacteria	Firmicutes	Bacilli	Bacillales	Paenibacillaceae	Cohnella	NA	0.0183078	0.0231256	0	0	0.0221621	0	0		0	0.0298706	0		0	0	0	0		0	0	0		0	0	0
OTU1779	Bacteria	Firmicutes	Clostridia	Clostridiales	Ruminococcaceae	Ruminococcaceae_UCG-010	NA	0	0.0134899	0	0	0.0221621	0	0		0	0	0		0.00578141	0	0	0		0	0	0		0	0	0
OTU505	Bacteria	Patescibacteria	Saccharimonadia	Saccharimonadales	NA	NA	NA	0.0183078	0.152244	0.042397	0.00674497	0.0211985	0	0.0346884		0.0597412	0.0905753	0.0491419		0.0317977	0.0134899	0.0125264	0.0115628		0	0	0		0	0	0
OTU512	Bacteria	Firmicutes	Clostridia	Clostridiales	Caldicoprobacteraceae	Caldicoprobacter	NA	0.028907	0.0857575	0	0.207167	0.0192714	0	0		0	0.0154171	0.0674497		0	0	0	0		0.0404698	0.0520326	0.00578141		0	0	0
OTU1059	Bacteria	Firmicutes	Bacilli	Bacillales	Thermoactinomycetaceae	NA	NA	0.0211985	0.0202349	0.00770854	0	0.0183078	0	0		0.0105992	0	0.035652		0	0	0	0		0	0.0105992	0		0	0	0.0144535
OTU2372	Bacteria	Firmicutes	Clostridia	Clostridiales	Clostridiaceae_1	Clostridium_sensu_stricto_1	NA	0	0	0	0	0.0183078	0	0		0	0	0		0	0	0	0		0	0	0		0	0	0
OTU696	Bacteria	Firmicutes	Bacilli	Bacillales	Paenibacillaceae	Brevibacillus	NA	0	0.0260163	0	0	0.0173442	0	0.0337249		0.0809397	0	0.0231256		0.0876846	0.0481784	0	0		0	0	0		0	0	0.00674497
OTU1337	Bacteria	Bacteroidetes	Bacteroidia	NA	NA	NA	NA	0	0	0.00963568	0.00481784	0.0163806	0	0		0	0	0		0.0366156	0	0	0.0163806		0	0	0		0	0	0
OTU2510	Bacteria	Firmicutes	Bacilli	Bacillales	Paenibacillaceae	Paenibacillus	NA	0	0	0	0	0.0154171	0	0		0	0	0		0	0	0	0		0	0	0		0	0	0
OTU240	Bacteria	Firmicutes	Bacilli	Bacillales	Family_XII	Exiguobacterium	NA	0	0	0	0	0.0134899	0	0		0.0886482	0.0115628	0.146462		0	0.777599	0	0.319904		0.028907	0	0		0.0211985	0	0
OTU585	Bacteria	Firmicutes	Clostridia	Clostridiales	Ruminococcaceae	Acetivibrio	NA	0	0.15128	0	0.00963568	0.0125264	0	0		0	0	0		0	0	0	0		0.0664862	0.0828668	0.0366156		0.0211985	0.00867211	0.0414334
OTU2214	Bacteria	Firmicutes	Clostridia	Clostridiales	Clostridiales_vadinBB60_group	NA	NA	0	0	0	0	0.0125264	0	0.00963568		0	0	0		0	0	0	0		0	0	0		0	0	0
OTU2688	Bacteria	Firmicutes	Bacilli	Bacillales	Bacillaceae	Bacillus	NA	0	0	0	0	0.0125264	0	0		0	0	0		0	0	0	0		0	0	0		0	0	0
OTU53	Bacteria	Chloroflexi	Anaerolineae	Caldilineales	Caldilineaceae	NA	NA	0.00674497	0.173442	0.203313	0	0.0105992	0	0.281362		0.271726	0.836377	0.109847		1.07823	0.093466	0.454804	0.0404698		0.125264	0.643663	0.571396		0.160916	0.200422	0.493347
OTU1274	Bacteria	Bacteroidetes	Bacteroidia	Sphingobacteriales	Sphingobacteriaceae	Sphingobacterium	NA	0	0	0	0	0.0105992	0	0.042397		0.0375791	0.0028907	0		0	0	0	0		0	0	0		0	0	0
OTU1736	Bacteria	Firmicutes	Clostridia	Clostridiales	Clostridiaceae_1	Clostridium_sensu_stricto_1	NA	0	0	0	0	0.0105992	0	0		0.0337249	0	0		0	0	0	0		0	0	0		0	0	0
OTU2806	Bacteria	Firmicutes	Bacilli	Bacillales	Bacillaceae	NA	NA	0	0	0	0	0.0105992	0	0		0	0	0		0	0	0	0		0	0	0		0	0	0
OTU2805	Bacteria	Firmicutes	Bacilli	Bacillales	Bacillaceae	Sinibacillus	NA	0	0	0	0	0.0105992	0	0		0	0	0		0	0	0	0		0	0	0		0	0	0
OTU544	Bacteria	Firmicutes	Bacilli	Bacillales	Paenibacillaceae	NA	NA	0.00867211	0.0202349	0	0	0.00963568	0	0.0125264		0	0	0		0.0269799	0.0240892	0.0154171	0.00481784		0.0472148	0.105029	0.0867211		0.0240892	0.0337249	0.0568505
OTU899	Bacteria	Firmicutes	Bacilli	Bacillales	Paenibacillaceae	NA	NA	0	0.0905753	0.00867211	0	0.00770854	0	0		0.0183078	0.0202349	0		0.00867211	0	0	0.00770854		0.0115628	0.00770854	0		0.00963568	0	0.0125264
OTU78	Bacteria	Gemmatimonadetes	S0134_terrestrial_group	NA	NA	NA	NA	0.0404698	0.0327613	0.0770854	0.00674497	0.00770854	0	0.152244		0.890336	0.598375	0.0452877		0.737129	0.10792	0.203313	0.0539598		0.0346884	0.0992475	0.126227		0.125264	0.409516	0.430715
OTU12	Bacteria	Chloroflexi	Chloroflexia	Chloroflexales	Chloroflexaceae	Candidatus_Chloroploca	NA	0	0	0	0	0.00385427	0	0		0	0.0260163	0		10.1252	0.0472148	6.69679	0.175369		0	0	0		0.710149	0.0250528	0.141644
OTU881	Bacteria	Firmicutes	Clostridia	Clostridiales	Heliobacteriaceae	Hydrogenispora	NA	0.0163806	0.0298706	0	0.0202349	0.0028907	0	0		0	0	0.0260163		0	0.00770854	0.0144535	0.0105992		0.0250528	0.0221621	0		0	0	0.0366156
OTU194	Bacteria	Firmicutes	Clostridia	Clostridiales	Ruminococcaceae	Ruminiclostridium	NA	0.0125264	1.29889	0.00578141	0.00867211	0	0	0.0279435		0.00867211	0.0847939	0.0134899		0.108883	0	0.0163806	0.0115628		0.0327613	0.0587776	0.0385427		0	0	0.0105992
OTU61	Bacteria	Firmicutes	Limnochordia	Limnochordales	Limnochordaceae	NA	NA	0.214876	1.08401	0.0558869	0.284252	0	0	0.0144535		0.321832	0.288107	0.75351		0.0876846	0.0279435	0.0635955	0.132972		0.403735	0.129118	0.0703404		0.105992	0.332431	1.05125
OTU23	Bacteria	Firmicutes	Clostridia	Clostridiales	Ruminococcaceae	Ruminiclostridium	NA	4.68968	0.866247	0	2.52455	0	0	0		0.281362	0	2.30004		0	0	0.0491419	0.120446		0.392172	0.26209	0		0	0	0
OTU155	Bacteria	Proteobacteria	Deltaproteobacteria	Myxococcales	Phaselicystidaceae	Phaselicystis	NA	0	0.662934	0.140681	0	0	0	0.147426		0	0.102138	0.114665		0.166697	0	0.125264	0		0.0876846	0.144535	0.134899		0	0.112737	0.198495
OTU27	Bacteria	Firmicutes	Limnochordia	Limnochordales	Limnochordaceae	NA	NA	2.49275	0.515509	0.0674497	0.78049	0	0	0.0269799		0.168624	0.496237	2.52166		0.108883	0.209094	0.0443241	0.723639		1.2854	0.230293	0.162843		0.228366	0.27269	0.768927
OTU64	Bacteria	Gemmatimonadetes	S0134_terrestrial_group	NA	NA	NA	NA	0.187896	0.506837	0.0568505	0.0395063	0	0	0		0.0867211	0.268835	0.662934		0.193677	0.0809397	0.102138	0.0607048		0.556942	0.445168	0.258236		0.27558	0.442277	1.08016
OTU65	Bacteria	Proteobacteria	Alphaproteobacteria	Rhizobiales	Hyphomicrobiaceae	Filomicrobium	NA	0.0597412	0.46444	0.158025	0.0616683	0	0	0.0472148		0.0693769	0.496237	0.488529		0.489492	0.0886482	0.211985	0.109847		0.27269	0.414334	0.223548		0.261127	0.436496	0.946223
OTU41	Bacteria	Firmicutes	Bacilli	Bacillales	Bacillaceae	NA	NA	2.19019	0.430715	0.0337249	2.76929	0	0	0		0.576213	0.212948	0.992475		0.112737	0.0944296	0.0337249	0.204276		0.071304	0.0240892	0.0173442		0.0202349	0.0163806	0.0587776
OTU382	Bacteria	Firmicutes	Clostridia	Clostridiales	Heliobacteriaceae	Hydrogenispora	NA	0.0134899	0.396026	0.00770854	0	0	0	0		0	0.171515	0.0346884		0.0472148	0	0	0.00578141		0.0105992	0.0539598	0.0568505		0.00770854	0.00385427	0.00578141
OTU99	Bacteria	Firmicutes	Clostridia	Clostridiales	Family_XI	Tepidimicrobium	NA	0.442277	0.345921	0	0.935624	0	0	0		0.0279435	0	1.78742		0.00578141	0	0	0		0.0828668	0.00963568	0.00481784		0	0	0.0105992
OTU276	Bacteria	Firmicutes	Bacilli	Bacillales	Thermoactinomycetaceae	Thermoflavimicrobium	NA	0.0819032	0.337249	0	0	0	0	0.171515		0.142608	0.264981	0.0790125		0.0992475	0	0	0.0433605		0	0	0		0	0	0
OTU51	Bacteria	Firmicutes	Clostridia	Clostridiales	Ruminococcaceae	Ruminiclostridium	NA	2.92539	0.333394	0	1.12641	0	0	0.00867211		0.0635955	0	1.05414		0.0337249	0.0269799	0.0192714	0.0183078		0.143572	0.0240892	0		0.0134899	0.0173442	0.0741947
OTU168	Bacteria	Proteobacteria	Deltaproteobacteria	Bdellovibrionales	Bdellovibrionaceae	OM27_clade	NA	0	0.28618	0.0963568	0	0	0	0.0828668		0.0693769	0.229329	0.189823		0.343994	0.0221621	0.159952	0.028907		0.0260163	0.169588	0.134899		0.0269799	0.0510691	0.0529962
OTU596	Bacteria	Proteobacteria	Deltaproteobacteria	Myxococcales	Phaselicystidaceae	Phaselicystis	NA	0.0134899	0.274617	0.0635955	0	0	0	0		0.0183078	0	0.0240892		0	0	0	0		0	0	0		0	0	0.0260163
OTU115	Bacteria	Halanaerobiaeota	Halanaerobiia	Halanaerobiales	Halanaerobiaceae	Halocella	NA	0.11081	0.265945	0.0462512	1.81247	0	0	0.0173442		0.0587776	0	0.326649		0.103102	0.0529962	0.0433605	0.0520326		0.00867211	0.00385427	0		0.0105992	0	0.0674497
OTU44	Bacteria	Firmicutes	Limnochordia	Limnochordales	Limnochordaceae	NA	NA	0.865284	0.240892	0	0.599339	0	0	0		0.1243	0.105992	3.19615		0.0221621	0	0	0.144535		0.819032	0.129118	0.0481784		0	0.078049	0.400844
OTU500	Bacteria	Firmicutes	NA	NA	NA	NA	NA	0.0163806	0.228366	0	0.0549233	0	0	0		0.0192714	0.0510691	0.0963568		0.0134899	0	0.00385427	0.0028907		0.00770854	0.0144535	0.0366156		0	0	0.00963568
OTU184	Bacteria	Chloroflexi	OLB14	NA	NA	NA	NA	0.0414334	0.220657	0.0944296	0.0192714	0	0	0.167661		0.271726	0.281362	0.196568		0.103102	0.0211985	0.0346884	0		0.0298706	0.0722676	0.0452877		0.0346884	0.0452877	0.125264
OTU189	Bacteria	Actinobacteria	Acidimicrobiia	Actinomarinales	NA	NA	NA	0	0.207167	0	0	0	0	0		0.103102	0.462512	0.109847		0.194641	0	0.114665	0		0	0	0		0.119482	0.208131	0.231256
OTU141	Bacteria	Proteobacteria	Deltaproteobacteria	Myxococcales	Vulgatibacteraceae	Vulgatibacter	NA	0.0558869	0.204276	0.0481784	0.0703404	0	0	0.0472148		0.093466	0.299669	0.198495		0.215839	0	0.0809397	0.0751583		0.1243	0.0828668	0.0905753		0.0732311	0.239928	0.428788
OTU374	Bacteria	Firmicutes	Clostridia	Thermoanaerobacterales	Family_III	Tepidanaerobacter	NA	0.12141	0.202349	0	0.347848	0	0	0.0202349		0.0144535	0.00770854	0.118519		0.0125264	0	0	0.0144535		0	0	0		0	0	0
OTU222	Bacteria	Actinobacteria	Acidimicrobiia	Microtrichales	Iamiaceae	Iamia	NA	0	0.185969	0	0	0	0	0		0	0.250528	0		0.284252	0	0.11081	0		0	0.155134	0		0	0.241855	0.27558
OTU307	Bacteria	Firmicutes	Clostridia	Clostridiales	Clostridiaceae_1	Clostridium_sensu_stricto_7	NA	0.195604	0.185005	0.0375791	0.0732311	0	0	0.0317977		0.0597412	0.0154171	0.0462512		0.0269799	0	0.0105992	0.00867211		0.0925025	0.127191	0.0674497		0.0173442	0.0250528	0.0452877
OTU351	Bacteria	Firmicutes	Bacilli	Bacillales	Paenibacillaceae	Thermobacillus	NA	0	0.182114	0.0655226	0	0	0	0.0327613		0	0.118519	0		0.0896118	0.0134899	0.0279435	0		0.035652	0.0510691	0.0433605		0	0.160916	0.093466
OTU838	Bacteria	Firmicutes	Bacilli	Bacillales	Bacillaceae	Bacillus	NA	0	0.176333	0	0.0317977	0	0	0		0.0240892	0	0		0	0	0	0		0	0	0		0	0	0
OTU55	Bacteria	Firmicutes	Clostridia	Clostridiales	Ruminococcaceae	Ruminiclostridium	NA	3.43223	0.172479	0	0.912498	0	0	0		0.0443241	0	1.04547		0.00578141	0.0308342	0.0105992	0		0.0279435	0	0		0	0.00481784	0.0115628
OTU202	Bacteria	Proteobacteria	Deltaproteobacteria	Myxococcales	Vulgatibacteraceae	Vulgatibacter	NA	0.269799	0.170551	0	0.187896	0	0	0		0.0664862	0	0.217766		0.0578141	0.0163806	0.0279435	0.0481784		0.156098	0.0472148	0.0163806		0.0616683	0.0867211	0.237038
OTU201	Bacteria	Firmicutes	Clostridia	Clostridiales	Heliobacteriaceae	Hydrogenispora	NA	0.131045	0.169588	0	1.10618	0	0	0		0	0	0.213912		0	0	0	0		0.0173442	0	0		0	0	0.0317977
OTU250	Bacteria	Tenericutes	Mollicutes	Haloplasmatales	Haloplasmataceae	Haloplasma	NA	0.215839	0.167661	0	0.249564	0	0	0.0154171		0	0.00674497	0.596448		0.0173442	0	0.00578141	0.0192714		0.0327613	0	0		0.0028907	0.00578141	0.0154171
OTU695	Bacteria	Firmicutes	Bacilli	Bacillales	Paenibacillaceae	Thermobacillus	NA	0	0.165734	0.0635955	0	0	0	0		0	0.0173442	0		0	0	0	0		0	0	0		0	0.078049	0
OTU259	Bacteria	Proteobacteria	Alphaproteobacteria	Rhizobiales	Hyphomicrobiaceae	Filomicrobium	NA	0.0973203	0.16477	0.0664862	0	0	0	0.0597412		0.0790125	0.0799761	0.0838304		0.167661	0	0.0674497	0		0	0.0828668	0.0578141		0.0501055	0.0751583	0.160916
OTU660	Bacteria	Firmicutes	Limnochordia	Limnochordales	Limnochordaceae	NA	NA	0.00578141	0.159952	0	0	0	0	0		0	0.0896118	0		0	0	0	0		0	0	0		0	0.0385427	0.0558869
OTU566	Bacteria	Proteobacteria	Alphaproteobacteria	Sphingomonadales	Sphingomonadaceae	DSSF69	NA	0.0395063	0.156098	0.0655226	0.00867211	0	0	0		0.113701	0	0		0	0.0366156	0	0.0240892		0	0	0		0	0	0.0028907
OTU106	Bacteria	Chloroflexi	Chloroflexia	Thermomicrobiales	Thermomicrobiaceae	Thermomicrobium	NA	0.587776	0.150317	0.0163806	0.169588	0	0	0		0.0327613	0.113701	0.284252		0.0905753	0.24571	0.042397	0.463476		0.347848	0.21873	0.123337		0.0867211	0.113701	0.304487
OTU210	Bacteria	Actinobacteria	Acidimicrobiia	Microtrichales	NA	NA	NA	0	0.149353	0.064559	0.00578141	0	0	0.0529962		0.0587776	0.192714	0.0327613		0.222584	0.0308342	0.0944296	0.0183078		0.0452877	0.108883	0.0915389		0.0558869	0.140681	0.187896
OTU781	Bacteria	Proteobacteria	Deltaproteobacteria	Myxococcales	Vulgatibacteraceae	Vulgatibacter	NA	0	0.146462	0	0	0	0	0		0.0578141	0.064559	0		0	0	0	0		0	0	0		0	0	0
OTU175	Bacteria	Proteobacteria	Alphaproteobacteria	Rhodovibrionales	Fodinicurvataceae	NA	NA	0.0443241	0.143572	0.15128	0.0134899	0	0	0.179224		0.42686	0.305451	0.154171		0.0992475	0.0144535	0.0664862	0.0231256		0.0462512	0.0819032	0.071304		0.00385427	0.0154171	0.0799761
OTU354	Bacteria	Firmicutes	Clostridia	Clostridiales	Ruminococcaceae	NA	NA	0	0.142608	0	0.0221621	0	0	0.028907		0.0260163	0.0857575	0.0202349		0.177296	0.00674497	0.042397	0.078049		0.0375791	0.129118	0.0915389		0	0	0.0192714
OTU272	Bacteria	Firmicutes	Bacilli	Bacillales	Paenibacillaceae	Ammoniibacillus	agariperforans	0.215839	0.133936	0.0115628	0.0308342	0	0	0.0346884		0.0481784	0.125264	0.192714		0.0992475	0.035652	0.0520326	0.0501055		0.0337249	0.0183078	0		0.0414334	0.0385427	0.078049
OTU377	Bacteria	Firmicutes	Clostridia	M55-D21	NA	NA	NA	0.146462	0.133936	0.00385427	0.179224	0	0	0.00385427		0.042397	0.0202349	0.126227		0.0587776	0.0298706	0.0163806	0.0317977		0.00867211	0.0105992	0		0.0105992	0	0.0192714
OTU45	Bacteria	Firmicutes	Bacilli	Bacillales	Bacillaceae	Ureibacillus	NA	0.69955	0.132972	0.042397	0.594521	0	0	0.0857575		0.132972	0.168624	1.58892		0.211985	0.093466	0.0385427	0.0847939		1.32009	0.306414	0.176333		0.177296	0.274617	0.505873
OTU405	Bacteria	Firmicutes	Limnochordia	Limnochordales	Limnochordaceae	NA	NA	0.078049	0.132972	0.028907	0.0346884	0	0	0		0.0597412	0.042397	0.166697		0.0144535	0	0	0		0	0.0221621	0.0134899		0.0327613	0.042397	0.0838304
OTU522	Bacteria	Tenericutes	Mollicutes	Acholeplasmatales	Acholeplasmataceae	Acholeplasma	NA	0	0.132972	0.0115628	0.00192714	0	0	0.0732311		0.0240892	0.0433605	0.0655226		0.0250528	0.0481784	0.0240892	0.00578141		0.00770854	0.0240892	0.0125264		0.00481784	0	0
OTU700	Bacteria	Proteobacteria	Alphaproteobacteria	NA	NA	NA	NA	0	0.130082	0.0260163	0.00385427	0	0	0.0269799		0.0231256	0.0375791	0.0183078		0	0	0.0144535	0		0	0	0		0	0.0173442	0.0231256
OTU109	Bacteria	Acidobacteria	Subgroup_6	NA	NA	NA	NA	0	0.129118	0.0847939	0	0	0	0.0346884		0.0163806	0.375791	0.0501055		0.253418	0	0.127191	0.0163806		0.0963568	0.30256	0.270762		0.158989	0.434569	0.939478
OTU80	Bacteria	Chloroflexi	Anaerolineae	SBR1031	A4b	NA	NA	0	0.127191	0.154171	0	0	0	0.195604		0.0770854	0.554051	0.108883		0.483711	0	0.229329	0		0.0799761	0.332431	0.310269		0.176333	0.660044	0.653299
OTU254	Bacteria	Firmicutes	Clostridia	Clostridiales	Peptococcaceae	Desulfotomaculum	peckii	0.128154	0.127191	0.0298706	0.288107	0	0	0.0163806		0.0693769	0.0510691	0.158989		0.0982839	0.064559	0.0337249	0.0462512		0.0385427	0.042397	0.0144535		0.0375791	0.0240892	0.0693769
OTU56	Bacteria	Proteobacteria	Alphaproteobacteria	Rhizobiales	Rhizobiaceae	Aquamicrobium	NA	0.298706	0.123337	0	0.131045	0	0	0		0.93177	0.253418	0.459622		0.23222	1.42608	0.12141	0.35652		0.260163	0.1243	0.118519		0.456731	0.0915389	0.311232
OTU586	Bacteria	Firmicutes	Limnochordia	Limnochordales	Limnochordaceae	NA	NA	0.0173442	0.122373	0.0308342	0	0	0	0		0.0944296	0.0539598	0.00867211		0.00963568	0	0.00770854	0		0	0.0115628	0.0173442		0.00385427	0.0163806	0.0317977
OTU314	Bacteria	Actinobacteria	Actinobacteria	Streptosporangiales	Thermomonosporaceae	Thermomonospora	NA	0.0211985	0.119482	0.0597412	0.0163806	0	0	0.0346884		0.0751583	0.139717	0.0790125		0.0828668	0.0202349	0.0481784	0.0115628		0.00867211	0.0115628	0.0154171		0.0761218	0.0732311	0.15128
OTU448	Bacteria	Bacteroidetes	Bacteroidia	NA	NA	NA	NA	0	0.118519	0	0	0	0	0.00385427		0.00674497	0.064559	0.0462512		0.0558869	0	0.0472148	0		0.00385427	0.00481784	0.0028907		0.0260163	0.133936	0.12141
OTU716	Bacteria	Proteobacteria	Deltaproteobacteria	Myxococcales	Phaselicystidaceae	Phaselicystis	NA	0	0.118519	0	0	0	0	0		0	0.0626319	0.0578141		0.0655226	0	0	0		0	0	0		0	0	0
OTU615	Bacteria	Proteobacteria	Gammaproteobacteria	NA	NA	NA	NA	0.0105992	0.117555	0.0751583	0	0	0	0.0722676		0.0790125	0	0		0.0144535	0	0	0		0	0.0221621	0		0	0.0028907	0.00963568
OTU199	Bacteria	Actinobacteria	Actinobacteria	Streptosporangiales	Streptosporangiaceae	Thermopolyspora	NA	0.0346884	0.112737	0	0	0	0	0		0.111774	0.180187	0.117555		0.180187	0.0587776	0.071304	0.0481784		0	0	0		0.204276	0.244746	0.332431
OTU237	Bacteria	Cyanobacteria	Sericytochromatia	NA	NA	NA	NA	0.0587776	0.112737	0	0.0443241	0	0	0		0.162843	0.0953932	0.0905753		0.222584	0.0221621	0.0183078	0.0250528		0.0732311	0.0867211	0.112737		0.0491419	0.0616683	0.19175
OTU787	Bacteria	Bacteroidetes	Ignavibacteria	OPB56	NA	NA	NA	0.0125264	0.112737	0	0.00867211	0	0	0		0.0240892	0.00963568	0.0115628		0	0	0.0028907	0.00867211		0.0250528	0.028907	0.0183078		0	0	0
OTU227	Bacteria	Firmicutes	Bacilli	Bacillales	Planococcaceae	Lysinibacillus	NA	0.0607048	0.11081	0	0.0664862	0	0	0.0799761		0	0	0.0269799		0.167661	0.0809397	0.0732311	0.0664862		0.0491419	0.0674497	0.035652		0.0549233	0.0616683	0.465403
OTU178	Bacteria	Firmicutes	Limnochordia	Limnochordales	Limnochordaceae	NA	NA	0.264981	0.108883	0	0.241855	0	0	0		0.0790125	0	0.845049		0	0	0.0250528	0		0.113701	0	0		0.0298706	0	0.183078
OTU62	Bacteria	Chloroflexi	Chloroflexia	Thermomicrobiales	JG30-KF-CM45	NA	NA	0.0105992	0.10792	0.0616683	0.0192714	0	0	0.0732311		0.035652	0.452877	0.161879		0.540561	0.0375791	0.250528	0.0395063		0.148389	0.487565	0.407589		0.343994	0.964531	1.26227
OTU782	Bacteria	Proteobacteria	Deltaproteobacteria	Myxococcales	Phaselicystidaceae	Phaselicystis	NA	0	0.10792	0.0443241	0	0	0	0		0	0	0.0481784		0	0	0	0		0	0	0		0.0163806	0	0.0501055
OTU365	Bacteria	Firmicutes	Bacilli	Bacillales	Bacillaceae	Ureibacillus	thermosphaericus	0.0886482	0.106956	0.0703404	0	0	0	0		0.0770854	0	0.332431		0	0	0	0		0	0	0		0	0.064559	0.140681
OTU82	Bacteria	Firmicutes	Clostridia	Clostridiales	Heliobacteriaceae	Hydrogenispora	NA	0.237038	0.106956	0.0144535	3.15472	0	0	0		0.0202349	0.0221621	0.202349		0	0	0	0.0260163		0.208131	0.0404698	0		0.0154171	0.00770854	0.0549233
OTU587	Bacteria	Firmicutes	Bacilli	Bacillales	Thermoactinomycetaceae	NA	NA	0.0211985	0.105992	0.071304	0.0183078	0	0	0		0.028907	0	0.0240892		0.0443241	0	0.0163806	0.0481784		0.0134899	0	0		0	0.00963568	0.0240892
OTU265	Bacteria	Proteobacteria	Gammaproteobacteria	EPR3968-O8a-Bc78	NA	NA	NA	0	0.100211	0.0790125	0.0144535	0	0	0.0452877		0.0896118	0.398917	0.0202349		0.187896	0	0.0664862	0.0173442		0	0.064559	0.035652		0.0462512	0.105992	0
OTU527	Bacteria	Gemmatimonadetes	S0134_terrestrial_group	NA	NA	NA	NA	0	0.0982839	0.132972	0	0	0	0.0568505		0.0790125	0.0973203	0.0317977		0	0	0	0		0	0	0		0	0	0
OTU262	Bacteria	Firmicutes	Clostridia	Clostridiales	Caldicoprobacteraceae	Caldicoprobacter	NA	0.277507	0.0982839	0	0.459622	0	0	0		0	0.028907	0.122373		0.0982839	0.0279435	0.0337249	0.0693769		0.042397	0	0		0.0154171	0.0154171	0
OTU379	Bacteria	Proteobacteria	Deltaproteobacteria	Bdellovibrionales	Bdellovibrionaceae	Bdellovibrio	NA	0.0115628	0.0944296	0.028907	0.00770854	0	0	0.0308342		0.00481784	0.120446	0.0510691		0.0741947	0.0105992	0.0163806	0.00963568		0.0192714	0.0472148	0.042397		0.0183078	0.071304	0.16477
OTU388	Bacteria	Firmicutes	Limnochordia	Limnochordales	Limnochordaceae	Limnochorda	NA	0.0501055	0.0915389	0.0240892	0.181151	0	0	0		0	0.0992475	0.193677		0	0	0	0.0154171		0.0944296	0	0		0.0134899	0.0154171	0.0231256
OTU465	Bacteria	Firmicutes	Clostridia	NA	NA	NA	NA	0.0308342	0.0905753	0	0.363265	0	0	0		0.028907	0.0211985	0.0472148		0	0	0.00481784	0		0	0.0105992	0.00385427		0	0	0.0125264
OTU383	Bacteria	Proteobacteria	Alphaproteobacteria	Rhodospirillales	Rhodopirillaceae	Defluviicoccus	NA	0	0.0876846	0.0886482	0	0	0	0.0925025		0.042397	0.167661	0.0260163		0.133936	0	0.0529962	0		0	0.0192714	0.0154171		0.0144535	0.0452877	0.0231256
OTU1093	Bacteria	Firmicutes	Bacilli	Bacillales	Thermoactinomycetaceae	NA	NA	0	0.0876846	0	0	0	0	0.0269799		0	0.0144535	0		0	0	0	0		0	0	0		0	0	0
OTU204	Bacteria	Firmicutes	Clostridia	Clostridiales	Family_XVIII	Symbiobacterium	thermophilum	0.170551	0.0857575	0	0.129118	0	0	0.0115628		0.0317977	0	0.105992		0.123337	0.078049	0.0751583	0.093466		0.130082	0.162843	0.0809397		0.0925025	0.111774	0.181151
OTU649	Bacteria	Firmicutes	Clostridia	Clostridiales	Family_XVIII	Symbiobacterium	NA	0.0732311	0.0819032	0	0.115628	0	0	0		0	0	0.0558869		0	0	0	0		0.0375791	0	0		0	0	0
OTU345	Bacteria	Actinobacteria	Thermoleophilia	Solirubrobacterales	67-14	NA	NA	0.0105992	0.0809397	0.028907	0	0	0	0.0385427		0.0202349	0.0905753	0.0953932		0.169588	0.0578141	0.0722676	0.0375791		0.042397	0.0395063	0.0144535		0.0183078	0.035652	0.0741947
OTU342	Bacteria	Proteobacteria	Deltaproteobacteria	Myxococcales	Vulgatibacteraceae	Vulgatibacter	NA	0.0125264	0.0799761	0.0269799	0.0115628	0	0	0		0.308342	0.0761218	0.10792		0.0982839	0.0105992	0.00481784	0.0221621		0.0115628	0	0.0125264		0.0298706	0.0472148	0.0847939
OTU357	Bacteria	Acidobacteria	Subgroup_6	NA	NA	NA	NA	0	0.078049	0.0722676	0	0	0	0		0	0.385427	0		0.185005	0	0.105029	0		0	0	0		0	0	0.0799761
OTU515	Bacteria	Actinobacteria	Actinobacteria	Micrococcales	Micrococcaceae	Yaniella	NA	0.171515	0.078049	0	0.135863	0	0	0		0.0308342	0.0221621	0.0366156		0	0.0105992	0	0.0308342		0	0	0		0	0	0
OTU153	Bacteria	Proteobacteria	Deltaproteobacteria	Thermodesulfobacteriales	Thermodesulfobacteriaceae	Thermodesulfobacterium	commune	0.532853	0.078049	0	1.14375	0	0	0		0	0	0.301597		0	0	0	0.0105992		0.0472148	0.00963568	0.0298706		0	0.0115628	0.0211985
OTU657	Bacteria	Firmicutes	Clostridia	Clostridiales	Heliobacteriaceae	Hydrogenispora	NA	0.0163806	0.0770854	0	0	0	0	0		0	0.0510691	0.0443241		0.118519	0.0105992	0	0.0125264		0	0	0.0231256		0	0	0
OTU1377	Bacteria	Proteobacteria	Deltaproteobacteria	Myxococcales	Vulgatibacteraceae	Vulgatibacter	NA	0	0.0761218	0	0	0	0	0		0	0	0		0	0	0	0		0	0	0		0	0	0
OTU236	Bacteria	Firmicutes	Clostridia	MBA03	NA	NA	NA	0.172479	0.0751583	0.00578141	0.597412	0	0	0.00867211		0.0375791	0.0414334	0.295815		0.0192714	0	0	0.0105992		0.0298706	0.0722676	0.0279435		0	0.0144535	0.0240892
OTU413	Bacteria	Firmicutes	Clostridia	MBA03	NA	NA	NA	0.0520326	0.0741947	0	0.148389	0	0	0		0.0125264	0	0.273653		0.0105992	0	0.0154171	0.0221621		0.0510691	0.0327613	0.0144535		0.0154171	0.0134899	0
OTU435	Bacteria	Firmicutes	Clostridia	Clostridiales	Syntrophomonadaceae	Dethiobacter	NA	0.0886482	0.0741947	0	0.382536	0	0	0		0	0	0.0982839		0.0144535	0	0	0		0	0	0		0	0	0.0134899
OTU900	Bacteria	Firmicutes	Bacilli	Bacillales	Bacillaceae	NA	NA	0.0462512	0.0732311	0.0183078	0.0337249	0	0	0		0	0	0.0250528		0	0	0	0		0	0	0		0	0.00674497	0
OTU565	Bacteria	Firmicutes	Limnochordia	Limnochordales	Limnochordaceae	NA	NA	0.028907	0.0732311	0.00867211	0.0173442	0	0	0		0.0298706	0.0635955	0.105992		0	0	0	0		0.0134899	0.00770854	0		0.028907	0.0279435	0.0452877
OTU424	Bacteria	Firmicutes	Clostridia	Clostridiales	Family_XVIII	Symbiobacterium	ostreiconchae	0.0828668	0.0732311	0	0.160916	0	0	0		0	0.0655226	0.103102		0	0	0	0		0.0520326	0	0		0	0	0.15128
OTU1398	Bacteria	Firmicutes	Clostridia	Clostridiales	Ruminococcaceae	Ruminiclostridium	NA	0	0.0732311	0	0	0	0	0		0	0	0		0	0	0	0		0	0	0		0	0	0
OTU258	Bacteria	Proteobacteria	Gammaproteobacteria	EPR3968-O8a-Bc78	NA	NA	NA	0	0.0722676	0.0366156	0	0	0	0.0192714		0.0587776	0.317977	0		0.103102	0	0.0501055	0		0.0819032	0.219693	0.198495		0	0.0838304	0.0578141
OTU654	Bacteria	Actinobacteria	Actinobacteria	Pseudonocardiales	Pseudonocardiaceae	Saccharomonospora	viridis	0.111774	0.071304	0.0134899	0.0626319	0	0	0.0298706		0	0	0.0173442		0	0	0	0		0	0	0		0.0192714	0.0173442	0.0154171
OTU481	Bacteria	Actinobacteria	Actinobacteria	Micrococcales	Cellulomonadaceae	Actinotalea	NA	0.00770854	0.071304	0.00867211	0.0366156	0	0	0.0308342		0.00578141	0.0211985	0.00770854		0.111774	0.0722676	0.101175	0.0134899		0.0616683	0.0105992	0.0211985		0.00481784	0	0.000963568
OTU102	Bacteria	Deinococcus-Thermus	Deinococci	Deinococcales	Trueperaceae	Truepera	NA	0.035652	0.0703404	0.0973203	0	0	0	0.15128		0.328577	0.94526	0.182114		0.711113	0.177296	0.293888	0		0	0	0.0549233		0.1243	0.129118	0.173442
OTU1135	Bacteria	Actinobacteria	Actinobacteria	Micromonosporales	Micromonosporaceae	Longispora	NA	0.0125264	0.0703404	0.00578141	0.0134899	0	0	0		0	0	0		0	0	0	0		0	0	0		0	0	0.0173442
OTU507	Bacteria	Planctomycetes	Planctomycetacia	Pirellulales	Pirellulaceae	Rhodopirellula	NA	0	0.0693769	0.0269799	0	0	0	0		0.028907	0.0539598	0.0366156		0.042397	0	0.0308342	0.00674497		0.0173442	0.028907	0.0346884		0.0279435	0.035652	0.101175
OTU60	Bacteria	Firmicutes	Limnochordia	Limnochordales	Limnochordaceae	NA	NA	3.46113	0.0693769	0	0.188859	0	0	0		0	0	0.93466		0	0.0163806	0	0.0953932		0.499128	0.0558869	0.0250528		0.0317977	0.0240892	0.0770854
OTU853	Bacteria	Proteobacteria	Deltaproteobacteria	Bdellovibrionales	Bdellovibrionaceae	OM27_clade	NA	0	0.0674497	0	0	0	0	0		0	0.0886482	0.0684133		0	0	0	0		0	0	0		0	0	0
OTU496	Bacteria	Firmicutes	Limnochordia	Limnochordales	Limnochordaceae	NA	NA	0.0414334	0.0655226	0.00963568	0.0134899	0	0	0.0346884		0	0.109847	0.109847		0.0231256	0.0250528	0	0		0.0375791	0.0163806	0.0211985		0	0.0105992	0.0443241
OTU863	Bacteria	Verrucomicrobia	Verrucomicrobiae	Chthoniobacterales	Chthoniobacteraceae	LD29	NA	0	0.0655226	0	0	0	0	0		0	0.0134899	0.00481784		0.035652	0	0	0		0.0346884	0.028907	0.0279435		0	0.00867211	0
OTU353	Bacteria	Firmicutes	Limnochordia	Limnochordales	Limnochordaceae	NA	NA	0	0.064559	0	0	0	0	0		0	0	0.251491		0	0	0	0		0.190786	0	0		0.0684133	0.0607048	0.27269
OTU386	Bacteria	Firmicutes	Clostridia	Clostridiales	Ruminococcaceae	Ruminiclostridium	NA	0.00578141	0.064559	0	0.0231256	0	0	0		0.0279435	0.0876846	0.0578141		0.0395063	0	0	0		0.0366156	0.181151	0.280398		0	0	0
OTU167	Bacteria	Proteobacteria	Alphaproteobacteria	NA	NA	NA	NA	0	0.0635955	0.108883	0	0	0	0.196568		0.160916	0.363265	0.0192714		0.45095	0.0529962	0.170551	0.0250528		0.0260163	0.134899	0.1243		0.0308342	0.0173442	0.0269799
OTU494	Bacteria	Proteobacteria	Deltaproteobacteria	Myxococcales	Phaselicystidaceae	Phaselicystis	NA	0	0.0635955	0.035652	0	0	0	0		0	0.0626319	0.0298706		0	0.0337249	0.0211985	0		0.0346884	0.0366156	0.035652		0.0221621	0.0616683	0.126227
OTU848	Bacteria	Firmicutes	Clostridia	Clostridiales	Ruminococcaceae	Ruminiclostridium	NA	0.0375791	0.0626319	0	0.0452877	0	0	0		0	0	0.0616683		0	0	0	0		0	0	0		0	0	0.0202349
OTU36	Bacteria	Actinobacteria	Actinobacteria	Micrococcales	Demequinaceae	Demequina	NA	0.0751583	0.0607048	0.0105992	0.0308342	0	0	0.0211985		1.63325	0.610902	0.433605		0.394099	2.12852	0.423006	0.24571		0.28907	0.213912	1.16399		0.565614	0.0664862	0.628246
OTU683	Bacteria	Firmicutes	Clostridia	Clostridiales	Peptococcaceae	BRH-c8a	NA	0.0105992	0.0607048	0	0.0635955	0	0	0.00963568		0	0.0173442	0.0741947		0.0173442	0	0.00674497	0.0125264		0.00963568	0.0240892	0.0105992		0	0.00674497	0.00963568
OTU1016	Bacteria	Firmicutes	Bacilli	Bacillales	Paenibacillaceae	Thermobacillus	NA	0.0231256	0.0597412	0	0	0	0	0		0	0	0.0163806		0.0404698	0	0	0.0125264		0	0	0		0	0	0
OTU811	Bacteria	Proteobacteria	Gammaproteobacteria	R7C24	NA	NA	NA	0	0.0597412	0	0	0	0	0		0	0.0597412	0		0.0279435	0	0.0221621	0		0	0.0163806	0.0269799		0	0.0346884	0
OTU918	Bacteria	Cyanobacteria	Sericytochromatia	NA	NA	NA	NA	0.0269799	0.0597412	0	0	0	0	0		0	0	0.035652		0.0395063	0	0	0		0	0	0		0	0	0.0317977
OTU77	Bacteria	Firmicutes	Clostridia	Clostridiales	Ruminococcaceae	NA	NA	2.09865	0.0587776	0	0.909608	0	0	0		0.109847	0.0963568	0.470221		0.0838304	0.0549233	0.071304	0.0790125		0.116592	0.0472148	0.0269799		0	0	0
OTU292	Bacteria	Proteobacteria	Deltaproteobacteria	Myxococcales	BIrii41	NA	NA	0	0.0587776	0	0	0	0	0		0.423006	0.196568	0.0944296		0.0741947	0.0375791	0.0607048	0.0202349		0	0	0.0317977		0.0375791	0.0250528	0.0674497
OTU718	Bacteria	Firmicutes	Clostridia	Clostridiales	Peptococcaceae	Desulfitibacter	NA	0.0684133	0.0587776	0	0.0819032	0	0	0		0	0	0.0790125		0	0.0144535	0	0		0	0	0		0	0	0
OTU972	Bacteria	Firmicutes	Bacilli	Bacillales	Paenibacillaceae	Thermobacillus	NA	0.0202349	0.0587776	0	0	0	0	0		0.0597412	0	0		0	0	0	0.028907		0	0	0		0	0	0
OTU54	Bacteria	Deinococcus-Thermus	Deinococci	Deinococcales	Trueperaceae	Truepera	NA	0.0260163	0.0578141	0.0896118	0.00963568	0	0	0.176333		0.553088	1.18326	0.264981		1.60241	0.290997	0.537671	0.0992475		0.0452877	0.0828668	0.078049		0.15128	0.189823	0.273653
OTU301	Bacteria	Firmicutes	Limnochordia	Limnochordales	Limnochordaceae	NA	NA	0.358447	0.0578141	0.0192714	0.0452877	0	0	0		0	0.035652	0.292925		0	0	0	0.0414334		0.0896118	0.0144535	0.0183078		0	0.0269799	0.0944296
OTU287	Bacteria	Firmicutes	Clostridia	D8A-2	NA	NA	NA	0.0973203	0.0578141	0	0.744838	0	0	0		0	0	0.230293		0	0	0	0		0.0346884	0.0028907	0		0	0	0
OTU418	Bacteria	Firmicutes	Bacilli	Bacillales	Bacillaceae	NA	NA	0.132009	0.0568505	0.0115628	0.131045	0	0	0		0.0635955	0.0607048	0.0616683		0.0134899	0	0	0.0346884		0.0211985	0.0308342	0.0501055		0	0.0231256	0.0260163
OTU560	Bacteria	Actinobacteria	Actinobacteria	Streptosporangiales	Thermomonosporaceae	Thermomonospora	curvata	0	0.0568505	0	0	0	0	0.0183078		0.0433605	0.0539598	0.0481784		0.0876846	0	0.0414334	0.0192714		0	0	0		0	0.035652	0.0549233
OTU470	Bacteria	Proteobacteria	Gammaproteobacteria	Steroidobacterales	Steroidobacteraceae	Steroidobacter	NA	0	0.0558869	0.0462512	0	0	0	0.0462512		0.0269799	0.0953932	0		0.192714	0	0.0578141	0		0	0.0250528	0.0433605		0	0	0.0163806
OTU571	Bacteria	Firmicutes	Clostridia	Clostridiales	Peptococcaceae	Desulfitibacter	NA	0.0395063	0.0558869	0	0.295815	0	0	0		0	0	0.0520326		0	0	0	0		0	0	0		0	0	0
OTU328	Bacteria	Actinobacteria	Thermoleophilia	Solirubrobacterales	67-14	NA	NA	0	0.0549233	0.0433605	0.0134899	0	0	0.042397		0	0.348811	0		0.0578141	0	0.0462512	0		0.0183078	0.0510691	0.0597412		0.0481784	0.118519	0.0867211
OTU469	Bacteria	Proteobacteria	Gammaproteobacteria	Ectothiorhodospirales	NA	NA	NA	0	0.0549233	0.0240892	0	0	0	0.0443241		0.042397	0.0520326	0		0.0828668	0.0163806	0.0260163	0		0.0211985	0.0751583	0.103102		0.0163806	0.0240892	0.0231256
OTU352	Bacteria	Firmicutes	Bacilli	Bacillales	Bacillaceae	Bacillus	NA	0.157062	0.0549233	0.0221621	0.0664862	0	0	0		0.0501055	0.0626319	0.0741947		0.125264	0.0501055	0	0		0.0269799	0.0279435	0.0144535		0.0375791	0.0558869	0.0847939
OTU399	Bacteria	Firmicutes	Bacilli	Bacillales	Bacillaceae	Caldalkalibacillus	NA	0.0462512	0.0549233	0.0134899	0.0433605	0	0	0.00674497		0.0664862	0.0674497	0.112737		0.0722676	0.0510691	0.0269799	0.0317977		0.0260163	0.0279435	0.0260163		0.0192714	0.028907	0.0510691
OTU72	Bacteria	Chloroflexi	Chloroflexia	Chloroflexales	Chloroflexaceae	Candidatus_Chloroploca	NA	0.00578141	0.0539598	0.129118	0	0	0	0.103102		0.0346884	0.847939	0		1.13412	0.0173442	0.560796	0.0279435		0.0722676	0.496237	0.781453		0.0443241	0.0828668	0.0674497
OTU410	Bacteria	Firmicutes	Limnochordia	Limnochordales	Limnochordaceae	NA	NA	0.0809397	0.0539598	0.00770854	0.0298706	0	0	0		0.0279435	0.0915389	0.187896		0.0462512	0.0144535	0.0115628	0.0327613		0.0269799	0.0260163	0.0163806		0.0317977	0.0125264	0.0443241
OTU362	Bacteria	Firmicutes	Limnochordia	Limnochordales	Limnochordaceae	NA	NA	0.169588	0.0529962	0	0.035652	0	0	0		0.0211985	0.115628	0.319904		0	0	0	0		0.093466	0	0		0.0221621	0	0.0578141
OTU1617	Bacteria	Firmicutes	Clostridia	Clostridiales	Clostridiaceae_1	Clostridium_sensu_stricto_7	thermobutyricum	0	0.0529962	0	0	0	0	0		0	0	0		0	0	0	0		0	0	0		0	0	0
OTU453	Bacteria	Firmicutes	Bacilli	Bacillales	Bacillaceae	Bacillus	NA	0.0211985	0.0520326	0.0616683	0.028907	0	0	0		0.105992	0	0.168624		0.0279435	0	0.0144535	0.0404698		0.0192714	0.0183078	0		0	0.0375791	0.0346884
OTU1023	Bacteria	Firmicutes	Clostridia	Clostridiales	Ruminococcaceae	Ruminococcaceae_UCG-013	NA	0	0.0520326	0.00578141	0	0	0	0		0	0.0115628	0.0134899		0.0192714	0	0.00481784	0.0125264		0	0	0		0.00385427	0.00867211	0.0173442
OTU464	Bacteria	Firmicutes	Bacilli	Bacillales	Bacillaceae	Anaerobacillus	NA	0.0867211	0.0510691	0.0144535	0	0	0	0		0	0.0366156	0.169588		0.117555	0.0337249	0.0163806	0.0414334		0.0134899	0	0		0	0.0144535	0.0211985
OTU193	Bacteria	Firmicutes	Bacilli	Bacillales	Bacillaceae	Ureibacillus	thermophilus	0.349775	0.0501055	0	0.108883	0	0	0		0.139717	0	0.515509		0.0491419	0.0635955	0.0568505	0.0741947		0.138754	0	0.0684133		0	0.0616683	0.0693769
OTU574	Bacteria	Firmicutes	Clostridia	M55-D21	NA	NA	NA	0.0481784	0.0501055	0	0.167661	0	0	0		0.00481784	0	0.162843		0	0	0	0		0.00867211	0	0		0	0	0
OTU232	Bacteria	Proteobacteria	Alphaproteobacteria	Rhizobiales	Rhizobiaceae	Chelativorans	NA	0	0.0491419	0.0472148	0	0	0	0.0886482		0	0.479857	0		0.266908	0	0.108883	0		0	0	0.0616683		0	0.158025	0.188859
OTU589	Bacteria	Firmicutes	Limnochordia	Limnochordales	Limnochordaceae	NA	NA	0	0.0491419	0.0279435	0	0	0	0		0.0192714	0	0.0491419		0.139717	0.0211985	0	0.0183078		0	0	0		0.0337249	0.0211985	0.0462512
OTU621	Bacteria	Firmicutes	Clostridia	Clostridiales	Family_XI	Gallicola	NA	0.242819	0.0491419	0	0.0741947	0	0	0		0.0183078	0	0.0154171		0	0	0	0		0	0	0		0	0	0
OTU618	Bacteria	Halanaerobiaeota	Halanaerobiia	Halanaerobiales	Halanaerobiaceae	Halocella	NA	0.0346884	0.0491419	0	0.249564	0	0	0		0	0.0346884	0		0.0327613	0	0	0		0	0	0		0	0	0
OTU456	Bacteria	Firmicutes	Clostridia	Clostridiales	Heliobacteriaceae	Hydrogenispora	NA	0	0.0491419	0	0.445168	0	0	0		0	0	0.109847		0.0250528	0	0	0		0	0	0		0	0	0
OTU1601	Bacteria	BRC1	NA	NA	NA	NA	NA	0	0.0481784	0	0	0	0	0		0	0	0		0	0	0	0		0	0	0.00578141		0	0	0
OTU687	Bacteria	Actinobacteria	Actinobacteria	Corynebacteriales	Corynebacteriaceae	Corynebacterium_1	NA	0.0635955	0.0481784	0	0.0462512	0	0	0		0.0578141	0	0.0481784		0	0	0	0		0	0	0		0.0375791	0	0.028907
OTU907	Bacteria	Gemmatimonadetes	Gemmatimonadetes	Gemmatimonadales	Gemmatimonadaceae	Gemmatirosa	NA	0	0.0472148	0.0260163	0	0	0	0.0125264		0	0.00385427	0		0.0346884	0.0308342	0	0		0	0.0134899	0.0317977		0	0	0
OTU474	Bacteria	Proteobacteria	Deltaproteobacteria	Myxococcales	Sandaracinaceae	NA	NA	0	0.0472148	0.0250528	0	0	0	0		0.249564	0.145499	0.00867211		0.0635955	0.0308342	0.00674497	0		0	0.0125264	0		0	0	0.00867211
OTU955	Bacteria	Firmicutes	Bacilli	Bacillales	Bacillaceae	NA	NA	0.0115628	0.0472148	0.0192714	0.0279435	0	0	0.0202349		0.0115628	0	0.0308342		0	0	0	0		0	0	0		0.00578141	0	0
OTU491	Bacteria	Actinobacteria	Actinobacteria	Micrococcales	Dermabacteraceae	Brachybacterium	NA	0.167661	0.0472148	0	0.109847	0	0	0		0.0905753	0	0.0770854		0	0.035652	0	0.0443241		0	0	0		0	0	0
OTU460	Bacteria	Firmicutes	Bacilli	Bacillales	Thermoactinomycetaceae	Planifilum	NA	0.0857575	0.0462512	0	0.0443241	0	0	0		0	0.0462512	0.0578141		0.143572	0.0404698	0.0366156	0.0346884		0.0105992	0	0.00674497		0.0125264	0	0.0558869
OTU126	Bacteria	Chloroflexi	Anaerolineae	SBR1031	NA	NA	NA	0	0.0452877	0.103102	0	0	0	0.0568505		0.0317977	0.317977	0.0741947		0.835413	0.0125264	0.250528	0.0202349		0	0.0616683	0.148389		0.0616683	0.419152	0.321832
OTU355	Bacteria	Gemmatimonadetes	S0134_terrestrial_group	NA	NA	NA	NA	0	0.0452877	0.0337249	0	0	0	0.028907		0	0.0626319	0		0.0867211	0	0.0674497	0		0.0221621	0.0308342	0.0433605		0.0568505	0.264017	0.16477
OTU162	Bacteria	Deinococcus-Thermus	Deinococci	Deinococcales	Trueperaceae	Truepera	NA	0.0308342	0.0452877	0.00963568	0	0	0	0.0183078		0.555978	0.255345	0.390245		0.223548	0.221621	0.0539598	0.035652		0.0154171	0.0202349	0.035652		0.035652	0.0395063	0.0799761
OTU322	Bacteria	Firmicutes	Bacilli	Bacillales	Bacillaceae	NA	NA	0.0982839	0.0452877	0.00770854	0.0876846	0	0	0		0.0741947	0.15128	0.197531		0.0520326	0	0.0317977	0		0.064559	0.0472148	0.0154171		0.0279435	0.0375791	0.0664862
OTU277	Bacteria	Proteobacteria	Alphaproteobacteria	Rhizobiales	Rhizobiaceae	Aminobacter	NA	0.0529962	0.0452877	0	0.0250528	0	0	0		0.190786	0.0703404	0.0838304		0.0770854	0.281362	0.035652	0.140681		0.0491419	0.0231256	0.0173442		0.0472148	0.0163806	0.0558869
OTU1378	Bacteria	Firmicutes	Bacilli	Bacillales	Paenibacillaceae	Thermobacillus	NA	0	0.0443241	0.0183078	0	0	0	0		0	0	0		0	0	0	0		0	0	0		0.0134899	0	0
OTU378	Bacteria	Firmicutes	Clostridia	Clostridiales	Family_XI	Tepidimicrobium	NA	0.163806	0.0443241	0	0.200422	0	0	0		0.0385427	0	0.170551		0	0	0	0		0.0616683	0.028907	0.0154171		0	0.0346884	0.0799761
OTU152	Bacteria	Firmicutes	Bacilli	NA	NA	NA	NA	0.565614	0.0433605	0.0337249	0.161879	0	0	0.00770854		0.104065	0.1243	0.337249		0.270762	0.125264	0.0741947	0.119482		0.0491419	0	0.042397		0.0346884	0.0269799	0.0703404
OTU487	Bacteria	Firmicutes	Bacilli	Bacillales	Paenibacillaceae	Ammoniphilus	NA	0.0385427	0.0433605	0.0298706	0.0144535	0	0	0		0.0568505	0.0163806	0.028907		0.116592	0.0240892	0.0404698	0.0529962		0	0.0221621	0.0279435		0.0192714	0.0183078	0.0269799
OTU393	Bacteria	Firmicutes	Clostridia	Clostridiales	Family_XI	Tepidimicrobium	NA	0.0125264	0.0433605	0	0.0231256	0	0	0		0.0529962	0.104065	0.145499		0.0366156	0.028907	0.0211985	0.0346884		0.078049	0.0414334	0.0260163		0.0327613	0.0337249	0.0809397
OTU160	Bacteria	Firmicutes	Bacilli	Bacillales	Bacillaceae	Ureibacillus	NA	0.192714	0.042397	0.0472148	0.148389	0	0	0		0.202349	0.0655226	0.187896		0.0510691	0.0607048	0	0.0375791		0.198495	0.170551	0.165734		0.134899	0.115628	0.282325
OTU582	Bacteria	Proteobacteria	Deltaproteobacteria	Myxococcales	Vulgatibacteraceae	Vulgatibacter	NA	0.0857575	0.042397	0	0.0472148	0	0	0		0	0.0240892	0.093466		0	0	0	0		0.109847	0	0		0	0	0.0308342
OTU200	Bacteria	Actinobacteria	Actinobacteria	Micrococcales	Microbacteriaceae	Leucobacter	NA	0.0192714	0.0404698	0	0.0558869	0	0	0		0.132009	0.103102	0.120446		0.0558869	0.729421	0.0240892	0.223548		0.0346884	0	0.0462512		0.0395063	0.0154171	0.0481784
OTU134	Bacteria	Firmicutes	Clostridia	NA	NA	NA	NA	0.496237	0.0404698	0	0.111774	0	0	0		0.064559	0.0452877	0.741947		0.0125264	0	0.0105992	0.0732311		0.671607	0.105992	0.0751583		0.0163806	0.0404698	0.128154
OTU764	Bacteria	Bacteroidetes	Rhodothermia	Rhodothermales	Rhodothermaceae	NA	NA	0	0.0395063	0.0231256	0	0	0	0.0211985		0.0404698	0.0404698	0		0.0366156	0.0183078	0	0.0163806		0	0.00963568	0		0	0.00963568	0.0231256
OTU524	Bacteria	Actinobacteria	Actinobacteria	Micrococcales	NA	NA	NA	0.145499	0.0395063	0.00867211	0.0741947	0	0	0.00963568		0.0732311	0.0250528	0.064559		0.0105992	0.0327613	0	0.0154171		0	0	0		0	0	0
OTU725	Bacteria	Firmicutes	Bacilli	Bacillales	Bacillaceae	NA	NA	0.042397	0.0395063	0.00770854	0	0	0	0		0	0	0.0655226		0.0472148	0.0221621	0.0125264	0.00963568		0.0183078	0.0163806	0		0	0	0.0163806
OTU756	Bacteria	Firmicutes	NA	NA	NA	NA	NA	0	0.0395063	0.00385427	0.0799761	0	0	0		0	0	0.1243		0.0163806	0	0	0		0	0.0125264	0		0	0.00578141	0
OTU745	Bacteria	Firmicutes	Bacilli	Bacillales	Bacillaceae	Bacillus	NA	0.0404698	0.0385427	0	0.0173442	0	0	0		0	0	0.0501055		0.0443241	0	0	0.0202349		0.0279435	0.0231256	0.0279435		0	0	0
OTU256	Bacteria	Firmicutes	Limnochordia	Limnochordales	NA	NA	NA	0.264017	0.0385427	0	0.631137	0	0	0		0.0134899	0	0.330504		0	0	0	0		0.0385427	0.0028907	0		0	0.00385427	0
OTU463	Bacteria	Firmicutes	Clostridia	MBA03	NA	NA	NA	0.0510691	0.0385427	0	0.290997	0	0	0		0.0279435	0.0231256	0.152244		0	0	0	0		0.0240892	0	0		0	0	0.00867211
OTU809	Bacteria	Firmicutes	Clostridia	Clostridiales	Clostridiaceae_4	NA	NA	0.0366156	0.0385427	0	0.11081	0	0	0		0	0	0.0520326		0	0	0	0		0.00770854	0	0		0	0	0.00385427
OTU1545	Bacteria	Firmicutes	Bacilli	Bacillales	Bacillaceae	Anaerobacillus	NA	0	0.0385427	0	0.0192714	0	0	0		0	0	0		0	0	0	0		0	0	0		0	0	0
OTU116	Bacteria	Proteobacteria	Deltaproteobacteria	Bdellovibrionales	Bdellovibrionaceae	OM27_clade	NA	0.0192714	0.0375791	0.144535	0	0	0	0.17826		0.152244	0.479857	0.0472148		0.23222	0.0173442	0.138754	0.0404698		0.0626319	0.653299	0.552124		0.0231256	0.0925025	0.0973203
OTU437	Bacteria	Proteobacteria	Alphaproteobacteria	Acetobacterales	Acetobacteraceae	Craurococcus	NA	0.00385427	0.0375791	0.0433605	0	0	0	0.0375791		0.0260163	0	0.028907		0.169588	0	0.0385427	0.0134899		0.0134899	0.0607048	0.0799761		0.0211985	0.0462512	0.0481784
OTU1122	Bacteria	Firmicutes	Clostridia	Clostridiales	Syntrophomonadaceae	Syntrophomonas	NA	0.0211985	0.0375791	0	0	0	0	0		0.0154171	0	0.00674497		0.00867211	0	0.00578141	0.0134899		0	0	0.00963568		0	0	0.00481784
OTU1269	Bacteria	Firmicutes	Clostridia	Clostridiales	Peptococcaceae	Sporotomaculum	NA	0	0.0375791	0	0	0	0	0		0	0.00481784	0		0.0375791	0	0	0.0134899		0	0	0		0	0	0
OTU1848	Bacteria	Firmicutes	Clostridia	Clostridiales	Syntrophomonadaceae	Dethiobacter	NA	0	0.0375791	0	0	0	0	0		0	0	0		0	0	0	0		0	0	0		0	0	0
OTU842	Bacteria	Proteobacteria	Deltaproteobacteria	Myxococcales	Phaselicystidaceae	Phaselicystis	NA	0	0.035652	0.0433605	0	0	0	0.078049		0	0	0.00674497		0	0	0	0		0	0	0		0	0.0433605	0.0231256
OTU611	Bacteria	Firmicutes	Bacilli	Bacillales	Paenibacillaceae	Thermobacillus	NA	0	0.035652	0.0433605	0	0	0	0.0616683		0.0366156	0.176333	0		0.0539598	0	0	0		0	0	0		0	0	0
OTU467	Bacteria	Firmicutes	Bacilli	Bacillales	Bacillaceae	Bacillus	graminis	0.0953932	0.035652	0.00674497	0.0317977	0	0	0.0395063		0.0414334	0.0414334	0.162843		0.0250528	0.035652	0.0260163	0.0202349		0	0.0144535	0.0125264		0	0.00963568	0.0105992
OTU780	Bacteria	Firmicutes	Clostridia	Clostridiales	Eubacteriaceae	Garciella	NA	0	0.0346884	0	0.0472148	0	0	0		0.0211985	0	0.0520326		0.0211985	0.0134899	0.0221621	0.0183078		0.0134899	0	0		0	0.0260163	0
OTU510	Bacteria	Chloroflexi	Anaerolineae	Caldilineales	Caldilineaceae	NA	NA	0	0.0346884	0	0	0	0	0		0	0	0		0.0953932	0.00963568	0.042397	0		0	0	0		0	0.169588	0.17826
OTU444	Bacteria	Firmicutes	Bacilli	Bacillales	Bacillaceae	Geobacillus	stearothermophilus	0	0.0346884	0	0	0	0	0		0.071304	0.0433605	0.071304		0.120446	0	0.042397	0.0385427		0.0433605	0.0539598	0.0327613		0.0211985	0.0298706	0.0462512
OTU432	Bacteria	Firmicutes	Limnochordia	Limnochordales	Limnochordaceae	NA	NA	0.171515	0.0346884	0	0.0269799	0	0	0		0.0395063	0.0655226	0.186932		0	0	0	0.0231256		0.0655226	0	0		0.0298706	0.0327613	0
OTU788	Bacteria	Firmicutes	Clostridia	Clostridiales	Peptococcaceae	Desulfitibacter	NA	0	0.0346884	0	0.12141	0	0	0		0.0115628	0	0.0462512		0.0134899	0	0	0		0.0260163	0	0.00963568		0	0	0
OTU169	Bacteria	Chloroflexi	Chloroflexia	Thermomicrobiales	JG30-KF-CM45	NA	NA	0.0173442	0.0337249	0.0520326	0.0192714	0	0	0.0635955		0.134899	0.168624	0.0269799		0.357484	0.174406	0.149353	0.0607048		0.0346884	0.136827	0.127191		0.117555	0.0963568	0.186932
OTU821	Bacteria	Firmicutes	Bacilli	Bacillales	Paenibacillaceae	Thermobacillus	NA	0.0481784	0.0337249	0.00867211	0.00578141	0	0	0		0.0337249	0.0144535	0.0240892		0.0192714	0.0163806	0	0.0134899		0.00867211	0.0115628	0		0	0.0028907	0
OTU575	Bacteria	Actinobacteria	Actinobacteria	Pseudonocardiales	Pseudonocardiaceae	Saccharopolyspora	rectivirgula	0.0597412	0.0327613	0.0154171	0.0395063	0	0	0		0	0	0.0221621		0	0.0154171	0	0		0	0	0		0.0539598	0.0655226	0.13779
OTU1175	Bacteria	Firmicutes	Clostridia	NA	NA	NA	NA	0.0134899	0.0327613	0	0	0	0	0		0.0105992	0	0.0183078		0	0	0	0.035652		0	0	0		0	0	0
OTU1925	Bacteria	Firmicutes	Limnochordia	Limnochordales	Limnochordaceae	NA	NA	0	0.0327613	0	0	0	0	0		0	0	0		0	0	0	0		0	0	0		0	0	0
OTU208	Bacteria	Proteobacteria	Alphaproteobacteria	NA	NA	NA	NA	0.00770854	0.0317977	0.0799761	0	0	0	0.0799761		0	0.213912	0.0173442		0.233183	0	0.157062	0		0.00963568	0.0510691	0.0433605		0.116592	0.46733	0.093466
OTU441	Bacteria	Firmicutes	Limnochordia	Limnochordales	Limnochordaceae	NA	NA	0.0105992	0.0317977	0	0	0	0	0.0250528		0.0183078	0.0115628	0.120446		0	0	0.0134899	0		0.0462512	0.0308342	0		0.0260163	0.172479	0.149353
OTU59	Bacteria	Firmicutes	Bacilli	Bacillales	Bacillaceae	NA	NA	2.91768	0.0317977	0	1.3885	0	0	0		0.071304	0.201386	0.455767		0.0886482	0.0529962	0.0529962	0.0635955		0.11081	0.0327613	0.00963568		0.0260163	0.0134899	0.0269799
OTU652	Bacteria	Firmicutes	Bacilli	NA	NA	NA	NA	0.0491419	0.0317977	0	0.0202349	0	0	0		0.0462512	0.0799761	0.0578141		0.0221621	0.00963568	0	0		0.0154171	0.00867211	0		0.00867211	0	0.0105992
OTU908	Bacteria	Firmicutes	Clostridia	Clostridiales	Peptococcaceae	NA	NA	0.0202349	0.0317977	0	0.0327613	0	0	0		0	0.0346884	0.028907		0.0250528	0	0	0.0105992		0	0	0		0.00385427	0	0.0125264
OTU371	Bacteria	Actinobacteria	Actinobacteria	Streptosporangiales	Thermomonosporaceae	Thermobispora	NA	0.0173442	0.0308342	0.0154171	0.0279435	0	0	0		0	0	0.317014		0.0462512	0.0211985	0	0		0.0616683	0	0.0279435		0.0761218	0.0510691	0.177296
OTU397	Bacteria	Firmicutes	Limnochordia	Limnochordales	Limnochordaceae	NA	NA	0.162843	0.0308342	0.00963568	0.0279435	0	0	0		0.0520326	0.0790125	0.158989		0	0	0.0183078	0		0.0963568	0.0183078	0		0.0327613	0.0183078	0.0732311
OTU887	Bacteria	Chloroflexi	NA	NA	NA	NA	NA	0	0.0308342	0.00963568	0	0	0	0		0	0.0134899	0.00770854		0.0269799	0	0.0192714	0		0	0.0115628	0.0221621		0	0.0144535	0.0539598
OTU49	Bacteria	Proteobacteria	Gammaproteobacteria	Cellvibrionales	Cellvibrionaceae	NA	NA	0.00674497	0.0308342	0	0.00385427	0	0	0		4.25415	0.0722676	0.863356		0.0433605	0.825777	0	0.0115628		0.0462512	0.00867211	0		0.0414334	0	0.00963568
OTU814	Bacteria	Firmicutes	Bacilli	Bacillales	Bacillaceae	Calditerricola	yamamurae	0.0269799	0.0298706	0.0105992	0.0183078	0	0	0		0	0.0154171	0.0269799		0.0134899	0.00674497	0.00770854	0		0	0.0250528	0.0144535		0.00481784	0.0134899	0.0327613
OTU368	Bacteria	Firmicutes	Bacilli	Bacillales	Bacillaceae	Ureibacillus	NA	0	0.0298706	0	0	0	0	0		0.0761218	0.0337249	0.0317977		0.0520326	0.0587776	0.0115628	0.0260163		0.115628	0.1243	0.153207		0.0211985	0.0481784	0.0925025
OTU230	Bacteria	Firmicutes	Limnochordia	Limnochordales	Limnochordaceae	NA	NA	0.677388	0.0298706	0	0.0395063	0	0	0		0	0.146462	0.222584		0	0.0317977	0	0.0472148		0.0732311	0.0404698	0.0269799		0	0.0578141	0.0626319
OTU1733	Bacteria	Actinobacteria	Actinobacteria	Corynebacteriales	Dietziaceae	Dietzia	NA	0	0.0298706	0	0	0	0	0		0	0	0		0	0	0	0.0144535		0	0	0		0	0	0
OTU1190	Bacteria	Firmicutes	Clostridia	Clostridiales	Lachnospiraceae	Herbinix	NA	0	0.0298706	0	0	0	0	0		0	0	0		0.0192714	0	0.0163806	0		0	0	0		0	0.0202349	0.0211985
OTU2001	Bacteria	Bacteroidetes	Rhodothermia	Rhodothermales	Rhodothermaceae	NA	NA	0	0.0298706	0	0	0	0	0		0	0	0		0	0	0	0		0	0	0		0	0	0
OTU117	Bacteria	Chloroflexi	Chloroflexia	Thermomicrobiales	AKYG1722	NA	NA	0.00963568	0.028907	0.0529962	0	0	0	0.0761218		0.0269799	0.21873	0.0308342		0.760255	0.0134899	0.346884	0.0317977		0.0144535	0.140681	0.158025		0.102138	0.519363	0.430715
OTU597	Bacteria	Firmicutes	Bacilli	Bacillales	Bacillaceae	Ureibacillus	NA	0.0337249	0.028907	0.0298706	0	0	0	0.0260163		0	0	0.108883		0.0279435	0.0211985	0	0.0231256		0.028907	0	0		0	0.0250528	0.0655226
OTU916	Bacteria	Proteobacteria	Gammaproteobacteria	Betaproteobacteriales	Rhodocyclaceae	NA	NA	0	0.028907	0.0279435	0	0	0	0.0308342		0	0	0		0.0404698	0	0.0134899	0.00963568		0	0	0		0	0.0211985	0.0221621
OTU264	Bacteria	Chloroflexi	Anaerolineae	Anaerolineales	Anaerolineaceae	NA	NA	0	0.028907	0.0250528	0	0	0	0		0	0.0635955	0.0260163		0.183078	0	0.0751583	0		0	0.0828668	0.0539598		0.0973203	0.37001	0.270762
OTU71	Bacteria	Proteobacteria	Deltaproteobacteria	NB1-j	NA	NA	NA	0	0.028907	0.00963568	0	0	0	0		0	0.188859	0		0.323759	0.0105992	0.176333	0.0202349		0	0	0		0.341103	1.63228	1.78356
OTU1132	Bacteria	Firmicutes	Bacilli	Bacillales	Paenibacillaceae	NA	NA	0.0173442	0.028907	0	0	0	0	0.0115628		0.0221621	0	0.0173442		0	0.0125264	0	0		0.00385427	0	0		0	0	0.00674497
OTU1143	Bacteria	Firmicutes	Bacilli	Bacillales	Bacillaceae	NA	NA	0.0221621	0.028907	0	0	0	0	0		0.0279435	0	0.0308342		0	0	0	0		0	0	0.00770854		0	0	0
OTU1208	Bacteria	Firmicutes	Clostridia	Clostridiales	Ruminococcaceae	Ruminiclostridium	NA	0.0183078	0.028907	0	0	0	0	0		0	0	0.0144535		0.0414334	0	0	0		0	0	0		0	0	0
OTU149	Bacteria	Chloroflexi	Chloroflexia	Chloroflexales	Chloroflexaceae	Candidatus_Chloroploca	NA	0	0.0279435	0.0607048	0	0	0	0.0221621		0	0.147426	0		0.734238	0	0.434569	0.00963568		0	0.265945	0.455767		0.0211985	0.028907	0.0375791
OTU1181	Bacteria	Gemmatimonadetes	S0134_terrestrial_group	NA	NA	NA	NA	0	0.0279435	0.00963568	0	0	0	0		0.0308342	0	0.0134899		0	0	0.00867211	0		0	0	0		0	0	0.0192714
OTU867	Bacteria	Proteobacteria	Deltaproteobacteria	Oligoflexales	Oligoflexaceae	NA	NA	0	0.0279435	0.00770854	0	0	0	0.0173442		0	0.0279435	0.0183078		0	0.00770854	0.0173442	0		0.0105992	0.0183078	0.0125264		0	0	0.0520326
OTU667	Bacteria	Firmicutes	Bacilli	Bacillales	Paenibacillaceae	NA	NA	0.028907	0.0279435	0.00578141	0.0144535	0	0	0		0.0770854	0.00867211	0.113701		0.0221621	0	0.00578141	0		0	0	0		0	0.0105992	0.0279435
OTU662	Bacteria	Firmicutes	Clostridia	Clostridiales	Family_XI	Tepidimicrobium	NA	0.0539598	0.0279435	0	0.0973203	0	0	0.00963568		0	0	0.113701		0	0.0163806	0	0		0.0134899	0	0		0	0	0.0154171
OTU381	Bacteria	Chloroflexi	Anaerolineae	SBR1031	NA	NA	NA	0	0.0279435	0	0	0	0	0		0	0	0		0.140681	0	0.0472148	0		0.0211985	0.071304	0.0597412		0.0462512	0.167661	0.240892
OTU1024	Bacteria	Actinobacteria	Actinobacteria	Streptomycetales	Streptomycetaceae	Streptomyces	NA	0	0.0279435	0	0.0298706	0	0	0		0	0	0		0	0	0	0		0	0	0		0.0134899	0.0250528	0.0529962
OTU2046	Bacteria	Firmicutes	Bacilli	Bacillales	Bacillaceae	Pseudogracilibacillus	NA	0	0.0279435	0	0	0	0	0		0	0	0		0	0	0	0		0	0	0		0	0	0
OTU433	Bacteria	Firmicutes	Limnochordia	Limnochordales	Limnochordaceae	NA	NA	0.117555	0.0269799	0.00674497	0.0240892	0	0	0		0.0250528	0.0828668	0.159952		0.0327613	0	0.0105992	0		0.0520326	0.0317977	0		0.0279435	0.0308342	0.0452877
OTU1249	Bacteria	Halanaerobiaeota	Halanaerobiia	Halanaerobiales	Halanaerobiaceae	Halocella	NA	0	0.0269799	0	0.00770854	0	0	0.0163806		0	0	0.0452877		0	0	0	0		0	0	0		0	0	0
OTU834	Bacteria	Firmicutes	Limnochordia	Limnochordales	Limnochordaceae	NA	NA	0.0260163	0.0269799	0	0	0	0	0		0	0	0.122373		0	0	0	0		0.0587776	0	0		0	0	0
OTU583	Bacteria	Firmicutes	Clostridia	Clostridiales	Family_XI	Tepidimicrobium	NA	0.156098	0.0269799	0	0.0809397	0	0	0		0	0	0.130082		0	0	0	0		0.0395063	0	0		0	0	0
OTU285	Bacteria	Firmicutes	Bacilli	Bacillales	Bacillaceae	Ureibacillus	suwonensis	0.111774	0.0260163	0.0211985	0.0973203	0	0	0		0.100211	0.0462512	0.0857575		0.0414334	0.0481784	0	0.0404698		0.0674497	0.131045	0.0838304		0.0539598	0.0828668	0.136827
OTU648	Bacteria	Firmicutes	Limnochordia	Limnochordales	Limnochordaceae	NA	NA	0.00674497	0.0260163	0.0125264	0	0	0	0		0	0.0260163	0		0.0770854	0	0.0337249	0		0.0125264	0.0173442	0.0279435		0.0375791	0.0481784	0.0395063
OTU665	Bacteria	Actinobacteria	Actinobacteria	Micrococcales	Microbacteriaceae	Pseudoclavibacter	NA	0	0.0260163	0	0	0	0	0		0.0269799	0.0539598	0.0925025		0.0250528	0.0896118	0	0		0	0.0163806	0		0	0	0.0154171
OTU396	Bacteria	Cyanobacteria	Sericytochromatia	NA	NA	NA	NA	0	0.0260163	0	0	0	0	0		0.0819032	0.0963568	0.0395063		0.194641	0.0298706	0.0703404	0		0	0.0317977	0		0.0250528	0.0308342	0.153207
OTU489	Bacteria	Firmicutes	Bacilli	Bacillales	Bacillaceae	Bacillus	NA	0.0886482	0.0260163	0	0.129118	0	0	0		0.0269799	0.0183078	0.0722676		0	0	0	0		0.0173442	0.0144535	0		0.0433605	0.0346884	0.103102
OTU1778	Bacteria	Proteobacteria	Deltaproteobacteria	Myxococcales	Vulgatibacteraceae	Vulgatibacter	NA	0.00578141	0.0260163	0	0	0	0	0		0.00963568	0	0		0	0	0	0		0	0	0		0	0	0
OTU1182	Bacteria	Firmicutes	Bacilli	Bacillales	Paenibacillaceae	Paenibacillus	NA	0	0.0260163	0	0.0231256	0	0	0		0	0.0163806	0		0	0	0.00963568	0		0	0	0		0	0	0.0346884
OTU1313	Bacteria	Firmicutes	Limnochordia	Limnochordales	Limnochordaceae	NA	NA	0	0.0260163	0	0	0	0	0		0	0	0.0317977		0	0	0	0		0	0	0		0	0	0.028907
OTU1490	Bacteria	Firmicutes	Bacilli	Bacillales	Bacillaceae	Bacillus	NA	0	0.0260163	0	0	0	0	0		0	0	0.0375791		0	0	0	0		0	0	0		0	0	0
OTU1254	Bacteria	Firmicutes	Clostridia	Clostridiales	Ruminococcaceae	NA	NA	0	0.0260163	0	0.0510691	0	0	0		0.0028907	0.00578141	0.00963568		0	0	0	0		0	0	0		0	0	0
OTU228	Bacteria	Proteobacteria	Deltaproteobacteria	Bdellovibrionales	Bdellovibrionaceae	OM27_clade	NA	0.0192714	0.0250528	0.280398	0.0317977	0	0	0.379646		0.0790125	0.189823	0.0202349		0.208131	0	0.113701	0		0	0	0		0.0260163	0.0578141	0.0366156
OTU601	Bacteria	Proteobacteria	Alphaproteobacteria	Rhizobiales	Rhizobiaceae	NA	NA	0	0.0250528	0.0183078	0	0	0	0		0.101175	0.0491419	0.0211985		0.122373	0.0578141	0	0		0	0.0202349	0		0	0	0
OTU732	Bacteria	Firmicutes	Bacilli	Bacillales	Paenibacillaceae	Thermobacillus	NA	0.0896118	0.0250528	0.0125264	0	0	0	0		0.035652	0	0.0337249		0.0770854	0	0	0		0	0	0		0	0	0.0221621
OTU706	Bacteria	Firmicutes	Bacilli	Bacillales	Bacillaceae	Pseudogracilibacillus	NA	0.0684133	0.0250528	0.00963568	0.0105992	0	0	0.00963568		0.0587776	0.00770854	0.0346884		0	0	0.00385427	0.00385427		0.0173442	0.0279435	0.00963568		0	0	0.0269799
OTU533	Bacteria	Firmicutes	Bacilli	Bacillales	Bacillaceae	Caldalkalibacillus	NA	0.130082	0.0250528	0.00963568	0.101175	0	0	0		0.0154171	0.0346884	0.0973203		0.0192714	0	0	0		0.0250528	0	0		0.0125264	0.00963568	0.0134899
OTU602	Bacteria	Firmicutes	Bacilli	Bacillales	NA	NA	NA	0.0607048	0.0250528	0.0028907	0.0404698	0	0	0		0	0.0809397	0.093466		0.0221621	0	0	0.0134899		0.0173442	0.0183078	0.0154171		0	0	0.0231256
OTU579	Bacteria	Firmicutes	Clostridia	Clostridiales	Lachnospiraceae	Herbinix	NA	0	0.0250528	0	0	0	0	0.0240892		0	0	0		0.0809397	0.0221621	0.0308342	0.0404698		0.0395063	0.0211985	0.028907		0.0192714	0.0269799	0.0799761
OTU475	Bacteria	Firmicutes	Bacilli	Bacillales	Paenibacillaceae	Thermobacillus	NA	0.138754	0.0250528	0	0.0125264	0	0	0		0.0279435	0.0462512	0.0231256		0.10792	0.0751583	0.0250528	0.0655226		0.0183078	0	0		0.0231256	0.00867211	0
OTU708	Bacteria	Firmicutes	Clostridia	Clostridiales	Peptococcaceae	Desulfitibacter	NA	0.0529962	0.0250528	0	0.170551	0	0	0		0.0308342	0	0.0211985		0	0.00674497	0	0.00578141		0	0	0		0	0	0
OTU484	Bacteria	Gemmatimonadetes	S0134_terrestrial_group	NA	NA	NA	NA	0	0.0240892	0.0375791	0	0	0	0.0221621		0.0269799	0.0982839	0		0.0549233	0	0.0221621	0		0.0115628	0.0125264	0		0.0221621	0.132009	0.118519
OTU647	Bacteria	Proteobacteria	Gammaproteobacteria	Steroidobacterales	Steroidobacteraceae	Steroidobacter	NA	0	0.0240892	0.0366156	0	0	0	0		0	0.0481784	0		0.042397	0	0.0240892	0		0	0.0337249	0.0491419		0	0.0520326	0.0568505
OTU1761	Bacteria	Actinobacteria	Actinobacteria	Glycomycetales	Glycomycetaceae	Glycomyces	NA	0	0.0240892	0.00963568	0	0	0	0		0	0	0.00867211		0	0	0	0		0	0	0		0	0	0
OTU1233	Bacteria	Firmicutes	Clostridia	Clostridiales	Caldicoprobacteraceae	Caldicoprobacter	NA	0.00674497	0.0240892	0	0.0163806	0	0	0		0.0163806	0	0.0173442		0.00867211	0	0	0		0	0	0.00963568		0	0	0
OTU818	Bacteria	Proteobacteria	Alphaproteobacteria	Rhodobacterales	Rhodobacteraceae	NA	NA	0.00867211	0.0231256	0.00674497	0	0	0	0		0.0664862	0.0173442	0.0260163		0.0202349	0.0279435	0.00770854	0.00578141		0.00867211	0	0.00770854		0.00385427	0	0.0144535
OTU763	Bacteria	Firmicutes	Bacilli	Bacillales	Paenibacillaceae	Paenibacillus	NA	0.0240892	0.0231256	0	0	0	0	0		0.0732311	0	0		0.0549233	0	0.0211985	0		0.0240892	0.0317977	0		0	0	0.0260163
OTU1123	Bacteria	Firmicutes	Clostridia	MBA03	NA	NA	NA	0	0.0231256	0	0	0	0	0		0	0.0154171	0.0703404		0.0144535	0	0	0		0	0	0		0	0	0
OTU2187	Bacteria	Firmicutes	Clostridia	Clostridiales	Ruminococcaceae	Cellulosibacter	NA	0	0.0231256	0	0	0	0	0		0	0	0		0	0	0	0		0	0	0		0	0	0
OTU570	Bacteria	Proteobacteria	Deltaproteobacteria	Myxococcales	Vulgatibacteraceae	Vulgatibacter	NA	0	0.0221621	0.035652	0	0	0	0.0240892		0	0.0385427	0		0.16477	0	0.0751583	0.00963568		0	0	0		0.0211985	0.0211985	0.0317977
OTU450	Bacteria	Firmicutes	Limnochordia	Limnochordales	Limnochordaceae	NA	NA	0	0.0221621	0.0115628	0	0	0	0		0	0.0886482	0.0867211		0.0684133	0	0.0366156	0		0.0298706	0.0664862	0.0260163		0.0231256	0.0751583	0.0992475
OTU39	Bacteria	Firmicutes	Bacilli	Bacillales	Planococcaceae	Solibacillus	NA	0.0221621	0.0221621	0	0.0790125	0	0	2.26535		0.131045	0.135863	0.133936		0.150317	0.159952	0.0751583	2.22391		0.592594	0.071304	0.0886482		0.0501055	0.371937	1.49738
OTU341	Bacteria	Cyanobacteria	Melainabacteria	Obscuribacterales	NA	NA	NA	0.0472148	0.0221621	0	0.00578141	0	0	0.132972		0.171515	0.349775	0.0385427		0.0607048	0	0.0105992	0.0375791		0.0211985	0.00867211	0.0260163		0	0	0.0221621
OTU862	Bacteria	Actinobacteria	Actinobacteria	Micrococcales	Dermabacteraceae	Brachybacterium	NA	0.0982839	0.0221621	0	0.0857575	0	0	0		0	0	0		0	0	0	0.0154171		0	0	0		0	0	0
OTU729	Bacteria	Actinobacteria	Actinobacteria	Streptosporangiales	Streptosporangiaceae	Thermopolyspora	NA	0	0.0221621	0	0	0	0	0		0	0.0163806	0.028907		0	0	0	0		0	0	0		0.0501055	0.0790125	0.100211
OTU2003	Bacteria	Firmicutes	Limnochordia	Limnochordales	Limnochordaceae	NA	NA	0	0.0221621	0	0	0	0	0		0	0	0.00770854		0	0	0	0		0	0	0		0	0	0
OTU2002	Bacteria	Firmicutes	Clostridia	Clostridiales	Ruminococcaceae	Ruminococcaceae_UCG-012	NA	0	0.0221621	0	0.00770854	0	0	0		0	0	0		0	0	0	0		0	0	0		0	0	0
OTU1693	Bacteria	Firmicutes	Bacilli	Bacillales	Bacillaceae	Bacillus	NA	0	0.0221621	0	0	0	0	0		0	0	0		0.0250528	0	0	0		0	0	0		0	0	0
OTU760	Bacteria	Firmicutes	Bacilli	Bacillales	Thermoactinomycetaceae	Thermoactinomyces	vulgaris	0.035652	0.0211985	0.0115628	0.028907	0	0	0		0	0	0		0.0260163	0.0183078	0	0		0	0	0		0.0250528	0.0308342	0.0828668
OTU604	Bacteria	Firmicutes	Bacilli	Bacillales	Bacillaceae	NA	NA	0.0385427	0.0211985	0.00867211	0.0134899	0	0	0		0.0298706	0.0867211	0.0674497		0.0703404	0.0260163	0.0154171	0.00963568		0	0.00674497	0.0183078		0	0	0
OTU390	Bacteria	Patescibacteria	Saccharimonadia	Saccharimonadales	Saccharimonadaceae	NA	NA	0.0144535	0.0211985	0	0.00963568	0	0	0.00674497		0.522254	0.0529962	0.0443241		0.0250528	0.0549233	0	0.00674497		0.0173442	0	0		0	0.00963568	0.0134899
OTU1305	Bacteria	Firmicutes	Clostridia	Clostridiales	Ruminococcaceae	NA	NA	0.0240892	0.0211985	0	0.0337249	0	0	0		0	0	0		0	0	0	0.00481784		0	0	0		0	0	0.00481784
OTU1946	Bacteria	Firmicutes	Clostridia	Clostridiales	Syntrophomonadaceae	Syntrophomonas	NA	0	0.0211985	0	0.0105992	0	0	0		0	0	0		0	0	0	0		0	0	0		0	0	0
OTU2249	Bacteria	Firmicutes	Clostridia	Clostridiales	Peptococcaceae	Desulfitobacterium	NA	0	0.0211985	0	0	0	0	0		0	0	0		0	0	0	0		0	0	0		0	0	0
OTU1286	Bacteria	Firmicutes	Clostridia	Clostridiales	NA	NA	NA	0	0.0202349	0.0115628	0.0105992	0	0	0		0	0.0327613	0		0.0163806	0	0	0		0	0	0		0	0	0
OTU1052	Bacteria	Firmicutes	Clostridia	Clostridiales	Clostridiaceae_4	Caminicella	NA	0.0202349	0.0202349	0	0.0732311	0	0	0		0	0	0.0163806		0	0.0105992	0	0		0	0	0		0	0	0
OTU801	Bacteria	Actinobacteria	Actinobacteria	Micrococcales	Brevibacteriaceae	Brevibacterium	avium	0.104065	0.0202349	0	0.0761218	0	0	0		0.00770854	0	0.0202349		0	0	0	0		0.0231256	0	0		0	0	0
OTU1020	Bacteria	Firmicutes	Clostridia	NA	NA	NA	NA	0.0144535	0.0202349	0	0.0346884	0	0	0		0	0	0.0337249		0	0	0	0		0.00578141	0.0183078	0.0154171		0	0.00770854	0
OTU1110	Bacteria	Firmicutes	Clostridia	Clostridiales	Heliobacteriaceae	Hydrogenispora	NA	0	0.0202349	0	0.0346884	0	0	0		0	0	0.0240892		0	0	0	0		0	0.0308342	0		0	0	0.0154171
OTU1762	Bacteria	Firmicutes	Clostridia	Clostridiales	Ruminococcaceae	NA	NA	0	0.0202349	0	0.0221621	0	0	0		0	0	0		0	0	0	0		0	0	0		0	0	0
OTU2283	Bacteria	Firmicutes	Bacilli	Bacillales	Bacillaceae	Ornithinibacillus	NA	0	0.0202349	0	0	0	0	0		0	0	0		0	0	0	0		0	0	0		0	0	0
OTU411	Bacteria	Proteobacteria	Gammaproteobacteria	EPR3968-O8a-Bc78	NA	NA	NA	0	0.0192714	0.0655226	0	0	0	0.0886482		0.0944296	0.319904	0.0173442		0.0838304	0	0.0250528	0		0	0	0.028907		0	0	0
OTU521	Bacteria	Proteobacteria	Alphaproteobacteria	Parvibaculales	Parvibaculaceae	Rhodoligotrophos	NA	0.0125264	0.0192714	0.00867211	0	0	0	0.0462512		0.10792	0.0202349	0.0154171		0.0549233	0.0809397	0.0260163	0.0115628		0.0125264	0.0183078	0.0202349		0.0211985	0.00481784	0.0260163
OTU807	Bacteria	Tenericutes	Mollicutes	Izimaplasmatales	NA	NA	NA	0	0.0192714	0.00192714	0	0	0	0		0.0192714	0.0260163	0.0886482		0.0269799	0.0231256	0.00963568	0		0	0.0125264	0.0125264		0.00674497	0.0028907	0
OTU659	Bacteria	Firmicutes	Bacilli	NA	NA	NA	NA	0.0260163	0.0192714	0	0.0183078	0	0	0		0	0.064559	0.101175		0.00770854	0.0183078	0	0		0.0317977	0.0144535	0.00770854		0.00867211	0.00963568	0.0240892
OTU1625	Bacteria	Firmicutes	Bacilli	Bacillales	Bacillaceae	Cerasibacillus	NA	0.0327613	0.0192714	0	0	0	0	0		0	0	0		0	0	0	0		0	0	0		0	0	0
OTU1298	Bacteria	Firmicutes	Clostridia	Clostridiales	Family_XI	Tissierella	NA	0.0163806	0.0192714	0	0.0154171	0	0	0		0.0192714	0	0.0192714		0	0	0	0		0	0	0		0	0	0
OTU592	Bacteria	Planctomycetes	Phycisphaerae	Phycisphaerales	Phycisphaeraceae	NA	NA	0	0.0183078	0.0240892	0.0028907	0	0	0.0327613		0.0308342	0.0992475	0.00385427		0.064559	0	0.0231256	0		0	0.0366156	0.0269799		0.0115628	0.00963568	0.0385427
OTU326	Bacteria	Firmicutes	Bacilli	Bacillales	Planococcaceae	Solibacillus	NA	0.0260163	0.0183078	0	0.0240892	0	0	0		0.132972	0.0896118	0.333394		0.0366156	0.0183078	0.0279435	0.185969		0.0558869	0.0221621	0		0	0	0.0240892
OTU1674	Bacteria	Firmicutes	Clostridia	Clostridiales	Peptococcaceae	Desulfitibacter	NA	0.00963568	0.0183078	0	0.00963568	0	0	0		0	0	0		0	0	0.00770854	0		0	0	0		0.0028907	0	0
OTU1546	Bacteria	Firmicutes	Clostridia	Clostridiales	Heliobacteriaceae	Hydrogenispora	NA	0	0.0183078	0	0	0	0	0		0	0	0.0134899		0.0202349	0	0	0		0	0	0		0	0	0.00578141
OTU1947	Bacteria	Firmicutes	Clostridia	Thermoanaerobacterales	Thermoanaerobacteraceae	Gelria	NA	0	0.0183078	0	0	0	0	0		0	0	0.0134899		0	0	0	0		0	0	0		0	0	0
OTU1244	Bacteria	Actinobacteria	Thermoleophilia	Solirubrobacterales	67-14	NA	NA	0	0.0183078	0	0	0	0	0		0	0.0308342	0		0.042397	0	0.00578141	0		0	0	0		0	0	0
OTU584	Bacteria	Proteobacteria	Gammaproteobacteria	WN-HWB-116	NA	NA	NA	0	0.0173442	0.0260163	0	0	0	0.0134899		0.166697	0.0231256	0.0366156		0.0134899	0.0549233	0.00770854	0.0346884		0.0134899	0.0125264	0.0115628		0	0	0
OTU1335	Bacteria	Chloroflexi	Chloroflexia	Thermomicrobiales	Thermomicrobiaceae	Sphaerobacter	NA	0	0.0173442	0.00770854	0	0	0	0.00963568		0.0298706	0	0.0192714		0	0	0	0		0	0	0		0	0	0
OTU948	Bacteria	Proteobacteria	Alphaproteobacteria	Rhizobiales	Beijerinckiaceae	Camelimonas	NA	0.0481784	0.0173442	0	0.0192714	0	0	0.00867211		0.0173442	0	0		0	0.0346884	0	0.0105992		0.0144535	0.00867211	0		0	0	0
OTU888	Bacteria	Firmicutes	Bacilli	Bacillales	Bacillaceae	Caldalkalibacillus	NA	0.0963568	0.0173442	0	0.0134899	0	0	0		0	0	0		0	0.0125264	0	0		0.0202349	0.0115628	0.0154171		0	0	0.0231256
OTU799	Bacteria	Firmicutes	Bacilli	Lactobacillales	Carnobacteriaceae	Atopostipes	suicloacalis	0.123337	0.0173442	0	0.078049	0	0	0		0	0	0.0240892		0	0	0	0.00481784		0.00481784	0	0		0	0	0
OTU1088	Bacteria	Firmicutes	Clostridia	Clostridiales	Ruminococcaceae	Ruminiclostridium	NA	0	0.0173442	0	0.00481784	0	0	0		0	0.00963568	0.0298706		0	0	0	0		0.00867211	0	0		0	0	0.0597412
OTU1496	Bacteria	Proteobacteria	Deltaproteobacteria	Bdellovibrionales	Bdellovibrionaceae	Bdellovibrio	NA	0	0.0173442	0	0	0	0	0		0	0	0		0	0	0	0		0	0.0221621	0.0231256		0	0	0
OTU1344	Bacteria	Firmicutes	Clostridia	Clostridiales	Peptococcaceae	NA	NA	0	0.0173442	0	0.0366156	0	0	0		0	0	0.0125264		0	0	0	0		0	0.0105992	0.00578141		0	0	0
OTU2101	Bacteria	Firmicutes	Limnochordia	Limnochordales	Limnochordaceae	NA	NA	0	0.0173442	0	0	0	0	0		0.00867211	0	0		0	0	0	0		0	0	0		0	0	0
OTU2407	Bacteria	Firmicutes	Clostridia	Clostridiales	Peptococcaceae	Desulfitibacter	NA	0	0.0173442	0	0	0	0	0		0	0	0		0	0	0	0		0	0	0		0	0	0
OTU2408	Bacteria	Firmicutes	Clostridia	Clostridiales	Peptococcaceae	Desulfitibacter	NA	0	0.0173442	0	0	0	0	0		0	0	0		0	0	0	0		0	0	0		0	0	0
OTU859	Bacteria	Actinobacteria	Thermoleophilia	Solirubrobacterales	Solirubrobacteraceae	Conexibacter	NA	0.0154171	0.0163806	0.0250528	0	0	0	0.0163806		0	0.0250528	0		0.0260163	0.0221621	0.0231256	0		0	0.0115628	0.0240892		0	0	0.0173442
OTU451	Bacteria	Acidobacteria	Subgroup_6	NA	NA	NA	NA	0	0.0163806	0.0115628	0	0	0	0		0	0.0761218	0.00578141		0.148389	0	0.0587776	0		0.0105992	0.0337249	0.042397		0.0202349	0.114665	0.0944296
OTU147	Bacteria	Actinobacteria	Actinobacteria	Micrococcales	Cellulomonadaceae	Cellulomonas	NA	0.035652	0.0163806	0	0.0211985	0	0	0		0.135863	0.282325	0.0433605		0.196568	1.25649	0.196568	0.0443241		0	0	0.00867211		0.0385427	0	0
OTU846	Bacteria	Firmicutes	Clostridia	NA	NA	NA	NA	0.0905753	0.0163806	0	0.0925025	0	0	0		0	0.00674497	0.00674497		0.00963568	0	0	0		0.00578141	0	0		0	0	0
OTU1626	Bacteria	Firmicutes	Clostridia	Clostridiales	Ruminococcaceae	Ruminiclostridium	NA	0	0.0163806	0	0.0231256	0	0	0		0	0	0.0125264		0	0	0	0		0	0	0		0	0	0
OTU2454	Bacteria	Firmicutes	Bacilli	Bacillales	Bacillaceae	NA	NA	0	0.0163806	0	0	0	0	0		0	0	0		0	0	0	0		0	0	0		0	0	0
OTU288	Bacteria	Firmicutes	Limnochordia	Limnochordales	Limnochordaceae	NA	NA	0	0.0154171	0.0134899	0.0125264	0	0	0		0	0.0231256	0.263054		0.128154	0.00963568	0.0462512	0.0144535		0.0741947	0.0539598	0.0616683		0.0558869	0.135863	0.258236
OTU1194	Bacteria	Firmicutes	Bacilli	Bacillales	Paenibacillaceae	Thermobacillus	NA	0.0327613	0.0154171	0.00674497	0	0	0	0		0	0	0.0163806		0.00192714	0	0	0.0154171		0	0	0		0.0154171	0	0.000963568
OTU1547	Bacteria	Proteobacteria	Deltaproteobacteria	Bdellovibrionales	Bdellovibrionaceae	Bdellovibrio	NA	0	0.0154171	0	0	0	0	0.0260163		0	0.0163806	0		0	0	0	0		0	0	0		0	0	0
OTU608	Bacteria	Firmicutes	Bacilli	Bacillales	Bacillaceae	Bacillus	NA	0.00867211	0.0154171	0	0	0	0	0.0250528		0.0115628	0.0327613	0.139717		0.0433605	0	0.0192714	0.0154171		0.0144535	0.0269799	0.0115628		0	0.00770854	0.0366156
OTU1618	Bacteria	Firmicutes	Bacilli	Bacillales	Bacillaceae	Pseudogracilibacillus	NA	0.0183078	0.0154171	0	0.0105992	0	0	0		0	0	0		0	0	0	0.00867211		0	0	0		0	0	0
OTU754	Bacteria	Proteobacteria	Deltaproteobacteria	Desulfovibrionales	Desulfomicrobiaceae	Desulfomicrobium	NA	0	0.0154171	0	0.0125264	0	0	0		0	0.0578141	0.0481784		0	0	0.0183078	0		0.0163806	0.0491419	0.0587776		0.0028907	0.00481784	0
OTU1102	Bacteria	Firmicutes	Clostridia	Clostridiales	Eubacteriaceae	Garciella	NA	0.0211985	0.0154171	0	0.00963568	0	0	0		0.0221621	0.0308342	0.0134899		0	0	0	0		0	0.00385427	0		0	0.0028907	0.00770854
OTU1704	Bacteria	Proteobacteria	Deltaproteobacteria	Myxococcales	Phaselicystidaceae	Phaselicystis	NA	0.0154171	0.0154171	0	0	0	0	0		0.0125264	0	0.0028907		0	0	0	0		0	0	0		0	0	0
OTU2250	Bacteria	Firmicutes	Clostridia	Clostridiales	Heliobacteriaceae	Hydrogenispora	NA	0.00578141	0.0154171	0	0	0	0	0		0	0	0		0	0	0	0		0	0	0		0	0	0
OTU2499	Bacteria	Firmicutes	Bacilli	Bacillales	Bacillaceae	NA	NA	0	0.0154171	0	0	0	0	0		0	0	0		0	0	0	0		0	0	0		0	0	0
OTU2498	Bacteria	Firmicutes	Bacilli	Bacillales	Paenibacillaceae	Paenibacillus	NA	0	0.0154171	0	0	0	0	0		0	0	0		0	0	0	0		0	0	0		0	0	0
OTU1202	Bacteria	Firmicutes	Bacilli	Bacillales	Bacillaceae	NA	NA	0	0.0144535	0.00770854	0	0	0	0		0	0.0173442	0.0510691		0	0	0	0		0	0	0		0	0	0.0134899
OTU1519	Bacteria	Actinobacteria	Thermoleophilia	Solirubrobacterales	Solirubrobacteraceae	Conexibacter	NA	0	0.0144535	0.00674497	0	0	0	0		0.0240892	0	0.00963568		0	0	0	0		0.00578141	0	0		0	0	0
OTU1087	Bacteria	Firmicutes	Clostridia	Clostridiales	Family_XI	NA	NA	0.0269799	0.0144535	0.00192714	0.0163806	0	0	0.0105992		0	0.0269799	0.0221621		0.00578141	0	0	0		0	0.00481784	0		0	0	0
OTU1025	Bacteria	Firmicutes	Bacilli	Bacillales	Paenibacillaceae	Paenibacillus	NA	0	0.0144535	0	0	0	0	0.0462512		0.0221621	0.0211985	0.0144535		0.0308342	0	0	0		0	0	0		0	0	0
OTU1422	Bacteria	Proteobacteria	Deltaproteobacteria	Bdellovibrionales	Bdellovibrionaceae	Bdellovibrio	NA	0	0.0144535	0	0	0	0	0.00674497		0.00867211	0.00963568	0.00770854		0	0	0	0		0	0.0144535	0.00867211		0	0	0
OTU273	Bacteria	Proteobacteria	Alphaproteobacteria	Rhizobiales	Devosiaceae	Devosia	NA	0.0211985	0.0144535	0	0.0202349	0	0	0		0.125264	0	0.0202349		0	0.554051	0	0.238965		0.0115628	0	0		0.23222	0	0
OTU1675	Bacteria	Firmicutes	Bacilli	Bacillales	Staphylococcaceae	Staphylococcus	NA	0	0.0144535	0	0	0	0	0		0	0	0		0	0.0337249	0	0		0	0	0		0	0	0
OTU125	Bacteria	Proteobacteria	Gammaproteobacteria	Pseudomonadales	Pseudomonadaceae	Pseudomonas	NA	0.0134899	0.0144535	0	0.00770854	0	0	0		0.908644	0.165734	0.98573		0.145499	0.0240892	0.0558869	0.0298706		0.0443241	0.0346884	0.0452877		0.0472148	0.0944296	0.172479
OTU446	Bacteria	Firmicutes	Clostridia	Clostridiales	Family_XVII	Thermaerobacter	NA	0.376755	0.0144535	0	0.0722676	0	0	0		0	0	0.042397		0	0.0154171	0	0.0944296		0.0144535	0	0		0	0	0.0134899
OTU603	Bacteria	Firmicutes	Bacilli	Bacillales	Paenibacillaceae	Thermobacillus	NA	0.0308342	0.0144535	0	0.0202349	0	0	0		0.00963568	0	0.0635955		0	0.00963568	0	0.0221621		0.10792	0.0154171	0.0144535		0.0279435	0.035652	0.0404698
OTU930	Bacteria	Firmicutes	Bacilli	Bacillales	Bacillaceae	Oceanobacillus	indicireducens	0	0.0144535	0	0	0	0	0		0.0221621	0.0327613	0.0154171		0.0163806	0	0	0		0.0250528	0.0105992	0.0163806		0.0105992	0	0.0221621
OTU1069	Bacteria	Firmicutes	Clostridia	Thermoanaerobacterales	Family_III	Tepidanaerobacter	NA	0.0308342	0.0144535	0	0.0298706	0	0	0		0	0	0.0452877		0.00578141	0	0	0		0.0105992	0	0		0	0	0
OTU1240	Bacteria	Firmicutes	Clostridia	Clostridiales	Ruminococcaceae	Ruminococcaceae_UCG-010	NA	0.0125264	0.0144535	0	0.0260163	0	0	0		0	0	0.0183078		0	0	0	0		0.00867211	0.00578141	0		0	0.0028907	0.00963568
OTU1615	Bacteria	Firmicutes	Clostridia	Clostridiales	Ruminococcaceae	Ruminococcaceae_UCG-010	NA	0	0.0144535	0	0	0	0	0		0	0.0173442	0		0	0	0	0		0	0.0134899	0.0028907		0.00192714	0	0.0028907
OTU2045	Bacteria	Firmicutes	Bacilli	Bacillales	Thermoactinomycetaceae	Novibacillus	NA	0	0.0144535	0	0	0	0	0		0	0.00963568	0		0	0	0	0		0	0.00385427	0		0	0	0
OTU1861	Bacteria	Firmicutes	Bacilli	Bacillales	Paenibacillaceae	Thermobacillus	NA	0.0125264	0.0144535	0	0	0	0	0		0	0	0.00963568		0	0	0	0		0	0	0		0	0	0
OTU1748	Bacteria	Firmicutes	Bacilli	Bacillales	Thermoactinomycetaceae	Planifilum	composti	0	0.0144535	0	0	0	0	0		0	0	0		0	0	0	0		0	0	0		0	0	0.028907
OTU148	Bacteria	Proteobacteria	Gammaproteobacteria	R7C24	NA	NA	NA	0.0105992	0.0134899	0.0896118	0	0	0	0.126227		0.0578141	0.447095	0		0.281362	0.0144535	0.243783	0		0.0105992	0.210058	0.60223		0.112737	0.0163806	0.0105992
OTU1193	Bacteria	Actinobacteria	Thermoleophilia	Gaiellales	NA	NA	NA	0	0.0134899	0.00770854	0.00385427	0	0	0		0	0	0		0.0144535	0.00578141	0.00385427	0.0105992		0	0.00867211	0.00674497		0.00578141	0.00867211	0.0154171
OTU509	Bacteria	Firmicutes	Limnochordia	Limnochordales	Limnochordaceae	NA	NA	0.0105992	0.0134899	0.00674497	0	0	0	0		0.042397	0	0.366156		0.0231256	0	0	0.00578141		0	0	0.0144535		0	0.0221621	0.0250528
OTU849	Bacteria	Bacteroidetes	Bacteroidia	Cytophagales	Cytophagaceae	Cytophaga	NA	0.0115628	0.0134899	0	0	0	0	0		0.104065	0.0462512	0.00963568		0	0.0105992	0	0.0105992		0	0	0		0.00770854	0	0.0134899
OTU1309	Bacteria	Firmicutes	Limnochordia	Limnochordales	Limnochordaceae	NA	NA	0	0.0134899	0	0	0	0	0		0	0	0		0.0163806	0	0	0.00481784		0	0.0125264	0.00963568		0.00770854	0.00963568	0.0134899
OTU1471	Bacteria	Firmicutes	Limnochordia	Limnochordales	Limnochordaceae	NA	NA	0.00867211	0.0134899	0	0.0105992	0	0	0		0	0	0		0	0	0	0.00385427		0.00674497	0	0.00481784		0	0	0.0173442
OTU1849	Bacteria	Firmicutes	Bacilli	Bacillales	Bacillaceae	NA	NA	0	0.0134899	0	0	0	0	0		0.0240892	0	0		0	0	0	0		0	0	0		0	0	0
OTU2611	Bacteria	Proteobacteria	Alphaproteobacteria	Rhizobiales	Rhizobiaceae	NA	NA	0	0.0134899	0	0	0	0	0		0	0	0		0	0	0	0		0	0	0		0	0	0
OTU2047	Bacteria	Firmicutes	Clostridia	M55-D21	NA	NA	NA	0	0.0134899	0	0	0	0	0		0	0	0		0.0144535	0	0	0		0	0	0		0	0	0
OTU2610	Bacteria	Firmicutes	Limnochordia	Limnochordales	Limnochordaceae	NA	NA	0	0.0134899	0	0	0	0	0		0	0	0		0	0	0	0		0	0	0		0	0	0
OTU142	Bacteria	Proteobacteria	Alphaproteobacteria	Rhodovibrionales	Kiloniellaceae	Tagaea	NA	0.00963568	0.0125264	0.0770854	0.00867211	0	0	0.0452877		0.0134899	0.226438	0.0125264		1.08305	0.0028907	0.487565	0.0298706		0	0.126227	0.188859		0.0616683	0.0115628	0.0154171
OTU172	Bacteria	Bacteroidetes	Rhodothermia	Rhodothermales	Rhodothermaceae	NA	NA	0	0.0125264	0.0626319	0	0	0	0.0510691		0.00674497	0.0799761	0.0028907		0.90479	0	0.174406	0.0134899		0	0.0125264	0.0607048		0.0231256	0.312196	0.224511
OTU690	Bacteria	Firmicutes	Bacilli	Bacillales	Paenibacillaceae	Thermobacillus	NA	0.0202349	0.0125264	0.028907	0	0	0	0		0.035652	0	0		0.093466	0.0501055	0	0		0.0231256	0.0211985	0.0202349		0	0	0.0221621
OTU541	Bacteria	Firmicutes	Bacilli	Bacillales	Bacillaceae	NA	NA	0.12141	0.0125264	0.00963568	0.00578141	0	0	0.0250528		0.0173442	0.0125264	0.0269799		0.0905753	0.0221621	0.0163806	0.035652		0.0202349	0.0183078	0.0134899		0.0105992	0.0105992	0.00963568
OTU430	Bacteria	Firmicutes	Clostridia	M55-D21	NA	NA	NA	0.071304	0.0125264	0	0.0886482	0	0	0		0	0.0105992	0.173442		0.0732311	0.0510691	0.0346884	0.0491419		0.0269799	0.0144535	0.00770854		0.0154171	0.0202349	0.0327613
OTU910	Bacteria	Actinobacteria	Actinobacteria	Micrococcales	Demequinaceae	Demequina	NA	0.0250528	0.0125264	0	0	0	0	0		0.00385427	0.000963568	0.0134899		0	0.0395063	0.0134899	0.0154171		0.00963568	0.0125264	0		0.028907	0.0192714	0.00385427
OTU938	Bacteria	Firmicutes	Bacilli	Bacillales	Paenibacillaceae	Thermobacillus	NA	0.0491419	0.0125264	0	0	0	0	0		0	0	0		0.0173442	0.00674497	0	0.028907		0.00481784	0.0250528	0.0154171		0	0	0.0240892
OTU1505	Bacteria	Firmicutes	Bacilli	Bacillales	Paenibacillaceae	Paenibacillus	NA	0	0.0125264	0	0	0	0	0		0	0	0		0	0	0	0.0163806		0.0144535	0.0183078	0		0	0	0
OTU1943	Bacteria	Actinobacteria	Actinobacteria	Corynebacteriales	Mycobacteriaceae	Mycobacterium	NA	0	0.0125264	0	0	0	0	0		0	0	0		0	0	0	0		0	0.0192714	0		0	0	0
OTU2452	Bacteria	Proteobacteria	Alphaproteobacteria	Rhizobiales	Beijerinckiaceae	Microvirga	NA	0	0.0125264	0	0	0	0	0		0	0	0		0	0	0	0		0	0.00385427	0		0	0	0
OTU1363	Bacteria	Actinobacteria	Actinobacteria	Micromonosporales	Micromonosporaceae	NA	NA	0	0.0125264	0	0	0	0	0		0	0	0		0.035652	0	0	0		0	0	0		0	0	0.0308342
OTU1476	Bacteria	Firmicutes	Bacilli	Bacillales	Bacillaceae	NA	NA	0	0.0125264	0	0	0	0	0		0	0.0327613	0.0115628		0	0	0	0		0	0	0		0	0	0.00770854
OTU2674	Bacteria	Firmicutes	Bacilli	Bacillales	Bacillaceae	Bacillus	NA	0	0.0125264	0	0	0	0	0		0	0	0		0	0	0	0		0	0	0		0	0	0
OTU251	Bacteria	Bacteroidetes	Bacteroidia	Bacteroidales	Marinilabiliaceae	Thermophagus	NA	0	0.0115628	0.0231256	0	0	0	0.0809397		0.0173442	0.832522	0.00385427		0.181151	0	0.19175	0		0	0.00674497	0		0	0	0
OTU750	Bacteria	Planctomycetes	Planctomycetacia	Pirellulales	Pirellulaceae	NA	NA	0	0.0115628	0.0105992	0	0	0	0.00963568		0.0366156	0.0317977	0.00770854		0.0607048	0	0.0279435	0		0	0.0144535	0.0163806		0.0105992	0.0240892	0.0250528
OTU578	Bacteria	Bacteroidetes	Bacteroidia	Flavobacteriales	Weeksellaceae	Moheibacter	NA	0.0751583	0.0115628	0	0.0192714	0	0	0.0308342		0.303524	0	0		0	0	0	0		0	0	0		0	0	0
OTU627	Bacteria	Firmicutes	Bacilli	Bacillales	Paenibacillaceae	Thermobacillus	NA	0.0231256	0.0115628	0	0	0	0	0.0115628		0.0963568	0.00963568	0.0578141		0.0635955	0.0173442	0.00867211	0.0385427		0	0	0		0.00963568	0.00674497	0.0337249
OTU540	Bacteria	Proteobacteria	Deltaproteobacteria	Bdellovibrionales	Bacteriovoracaceae	Peredibacter	NA	0	0.0115628	0	0	0	0	0		0.071304	0.0308342	0.0269799		0.0491419	0.15128	0.0134899	0.0211985		0	0.0221621	0.00867211		0.0173442	0.0105992	0.0443241
OTU1893	Bacteria	Proteobacteria	Alphaproteobacteria	Rhizobiales	Rhizobiaceae	Aminobacter	NA	0.00192714	0.0115628	0	0.0115628	0	0	0		0	0	0		0	0.00674497	0	0.0028907		0	0	0		0	0	0
OTU2285	Bacteria	Planctomycetes	Planctomycetacia	Pirellulales	Pirellulaceae	NA	NA	0	0.0115628	0	0	0	0	0		0	0	0		0	0.00578141	0	0.0028907		0	0	0		0	0	0
OTU1328	Bacteria	Firmicutes	Bacilli	Bacillales	Planococcaceae	Bhargavaea	NA	0	0.0115628	0	0	0	0	0		0	0.0211985	0.0375791		0	0	0	0.0144535		0	0	0		0	0	0
OTU2185	Bacteria	Firmicutes	Clostridia	Clostridiales	Caldicoprobacteraceae	Caldicoprobacter	NA	0.00578141	0.0115628	0	0	0	0	0		0	0	0		0	0	0	0.0028907		0.0028907	0	0		0	0	0
OTU1000	Bacteria	Firmicutes	Clostridia	NRB23	NA	NA	NA	0.0308342	0.0115628	0	0.00963568	0	0	0		0	0.0298706	0.0346884		0	0	0	0		0.0240892	0.00578141	0.00963568		0	0	0
OTU1720	Bacteria	Firmicutes	Bacilli	Bacillales	Bacillaceae	Oceanobacillus	NA	0	0.0115628	0	0	0	0	0		0	0	0.0337249		0	0	0	0		0	0	0		0	0	0
OTU1592	Bacteria	Firmicutes	NA	NA	NA	NA	NA	0	0.0115628	0	0.0183078	0	0	0		0	0	0.0154171		0.00578141	0	0.00385427	0		0	0	0		0	0	0
OTU1971	Bacteria	Firmicutes	Bacilli	Bacillales	NA	NA	NA	0	0.0115628	0	0.00578141	0	0	0		0	0.0134899	0		0	0	0	0		0	0	0		0	0	0
OTU2745	Bacteria	Firmicutes	Bacilli	Bacillales	Paenibacillaceae	Ammoniphilus	oxalivorans	0	0.0115628	0	0	0	0	0		0	0	0		0	0	0	0		0	0	0		0	0	0
OTU2284	Bacteria	Firmicutes	Bacilli	Bacillales	Paenibacillaceae	NA	NA	0	0.0115628	0	0	0	0	0		0	0	0		0.00867211	0	0	0		0	0	0		0	0	0
OTU2077	Bacteria	Firmicutes	Clostridia	Clostridiales	Family_XI	NA	NA	0	0.0115628	0	0	0	0	0		0	0.0154171	0		0	0	0	0		0	0	0		0	0	0
OTU2747	Bacteria	Firmicutes	Bacilli	Bacillales	Bacillaceae	NA	NA	0	0.0115628	0	0	0	0	0		0	0	0		0	0	0	0		0	0	0		0	0	0
OTU2746	Bacteria	Firmicutes	Clostridia	Clostridiales	Family_XI	Tissierella	NA	0	0.0115628	0	0	0	0	0		0	0	0		0	0	0	0		0	0	0		0	0	0
OTU40	Bacteria	Bacteroidetes	Bacteroidia	Cytophagales	Microscillaceae	Chryseolinea	NA	0	0.0105992	0.0221621	0	0	0	0.0549233		0	1.09461	0.0028907		2.48504	0.0260163	1.772	0.0607048		0.00674497	0.488529	1.10907		0.357484	0.171515	0.324722
OTU707	Bacteria	Firmicutes	Bacilli	Bacillales	Planococcaceae	Rummeliibacillus	pycnus	0	0.0105992	0.00867211	0.0105992	0	0	0		0	0	0		0.035652	0.0231256	0.0279435	0		0.0346884	0.042397	0.0462512		0	0.0337249	0.0395063
OTU1162	Bacteria	Proteobacteria	Gammaproteobacteria	Beggiatoales	Beggiatoaceae	NA	NA	0	0.0105992	0.00674497	0.00192714	0	0	0		0	0	0.0741947		0.00770854	0	0	0		0	0	0		0	0.00770854	0.00385427
OTU551	Bacteria	Firmicutes	Bacilli	Bacillales	Paenibacillaceae	Paenibacillus	NA	0.0144535	0.0105992	0	0	0	0	0		0.0375791	0.0529962	0.0337249		0.0626319	0.0346884	0.0346884	0.0192714		0.0202349	0.0163806	0		0.0414334	0.0260163	0.0655226
OTU1694	Bacteria	Firmicutes	Bacilli	Bacillales	Paenibacillaceae	Thermobacillus	NA	0	0.0105992	0	0	0	0	0		0	0	0		0.0240892	0	0	0.0125264		0	0	0		0	0	0
OTU806	Bacteria	Tenericutes	Mollicutes	Haloplasmatales	Haloplasmataceae	Haloplasma	NA	0.0202349	0.0105992	0	0.0105992	0	0	0		0.0028907	0	0.123337		0.00385427	0	0	0		0.0260163	0.0144535	0.00578141		0.00674497	0.0105992	0.0144535
OTU1223	Bacteria	Firmicutes	Clostridia	Clostridiales	Family_XIII	NA	NA	0.00578141	0.0105992	0	0.00674497	0	0	0		0	0	0.0105992		0.0221621	0	0.00481784	0		0.00770854	0.0125264	0.0192714		0	0	0
OTU1732	Bacteria	Firmicutes	Limnochordia	Limnochordales	Limnochordaceae	NA	NA	0	0.0105992	0	0	0	0	0		0	0.0154171	0.00578141		0	0	0	0		0.00578141	0.00674497	0		0	0	0
OTU875	Bacteria	Firmicutes	Clostridia	Thermoanaerobacterales	Family_III	Thermosediminibacter	NA	0.153207	0.0105992	0	0.0308342	0	0	0		0.0202349	0	0		0	0	0	0		0	0	0		0	0	0
OTU1043	Bacteria	Actinobacteria	Actinobacteria	Pseudonocardiales	Pseudonocardiaceae	NA	NA	0.0183078	0.0105992	0	0.0163806	0	0	0		0	0	0.00481784		0.00385427	0	0	0		0	0	0		0.0154171	0.0154171	0.0578141
OTU1815	Bacteria	Firmicutes	Clostridia	Clostridiales	Ruminococcaceae	Ruminiclostridium	NA	0.0173442	0.0105992	0	0	0	0	0		0	0	0.0115628		0	0	0	0		0	0	0		0	0	0
OTU2795	Bacteria	Firmicutes	Clostridia	Clostridiales	Family_XI	Tepidimicrobium	NA	0	0.0105992	0	0	0	0	0		0	0	0		0	0	0	0		0	0	0		0	0	0
OTU1507	Bacteria	Firmicutes	Bacilli	Bacillales	Paenibacillaceae	Thermobacillus	NA	0	0.00963568	0.0028907	0	0	0	0.000963568		0	0	0		0.0144535	0	0.0125264	0		0	0.00578141	0.00385427		0.0028907	0	0.00867211
OTU1107	Bacteria	Firmicutes	Clostridia	Clostridiales	Peptococcaceae	Desulfitobacterium	NA	0.00963568	0.00963568	0	0	0	0	0.00481784		0.0501055	0.00867211	0.0163806		0.0211985	0.00578141	0	0		0	0	0		0	0	0
OTU235	Bacteria	Proteobacteria	Alphaproteobacteria	Rhizobiales	Devosiaceae	Devosia	NA	0	0.00963568	0	0	0	0	0		0.287143	0.0279435	0.0163806		0	0.560796	0	0.337249		0	0	0		0.181151	0	0.0154171
OTU1060	Bacteria	Firmicutes	Limnochordia	Limnochordales	Limnochordaceae	NA	NA	0	0.00963568	0	0	0	0	0		0	0	0.0770854		0	0	0	0		0.0192714	0	0		0	0	0.0327613
OTU944	Bacteria	Firmicutes	Clostridia	Thermoanaerobacterales	Thermoanaerobacteraceae	Caldanaerobacter	NA	0.113701	0.00963568	0	0.0414334	0	0	0		0	0	0.0115628		0	0	0	0		0.00481784	0	0		0	0	0
OTU726	Bacteria	Firmicutes	Clostridia	Clostridiales	Ruminococcaceae	Ruminiclostridium_1	NA	0.132009	0.00963568	0	0.102138	0	0	0		0.00481784	0	0.0221621		0.0115628	0	0.00674497	0		0	0	0		0	0	0.00867211
OTU1817	Bacteria	Firmicutes	Bacilli	Lactobacillales	Leuconostocaceae	Weissella	NA	0.0298706	0.00963568	0	0	0	0	0		0	0	0		0	0	0	0		0	0	0		0	0	0
OTU2362	Bacteria	Firmicutes	Clostridia	Clostridiales	Ruminococcaceae	Ruminococcaceae_UCG-010	NA	0	0.00963568	0	0	0	0	0		0	0	0.00867211		0	0	0	0		0	0	0		0	0	0
OTU1647	Bacteria	Firmicutes	Clostridia	Clostridiales	Peptococcaceae	Desulfitibacter	NA	0	0.00963568	0	0.0317977	0	0	0		0.00867211	0	0		0	0	0	0		0	0	0		0	0	0
OTU2869	Bacteria	Firmicutes	Clostridia	Clostridiales	Defluviitaleaceae	Defluviitalea	NA	0	0.00963568	0	0	0	0	0		0	0	0		0	0	0	0		0	0	0		0	0	0
OTU2870	Bacteria	Firmicutes	Bacilli	Bacillales	Bacillaceae	Gracilibacillus	NA	0	0.00963568	0	0	0	0	0		0	0	0		0	0	0	0		0	0	0		0	0	0
OTU2868	Bacteria	Chloroflexi	Chloroflexia	Chloroflexales	Roseiflexaceae	NA	NA	0	0.00963568	0	0	0	0	0		0	0	0		0	0	0	0		0	0	0		0	0	0
OTU2871	Bacteria	Firmicutes	Limnochordia	Limnochordales	Limnochordaceae	NA	NA	0	0.00963568	0	0	0	0	0		0	0	0		0	0	0	0		0	0	0		0	0	0
OTU2872	Bacteria	Firmicutes	Bacilli	Bacillales	Paenibacillaceae	Paenibacillus	NA	0	0.00963568	0	0	0	0	0		0	0	0		0	0	0	0		0	0	0		0	0	0
OTU2873	Bacteria	Firmicutes	Clostridia	Clostridiales	Family_XVIII	Symbiobacterium	terraclitae	0	0.00963568	0	0	0	0	0		0	0	0		0	0	0	0		0	0	0		0	0	0
OTU2874	Bacteria	Firmicutes	Bacilli	Bacillales	Thermoactinomycetaceae	Thermoflavimicrobium	NA	0	0.00963568	0	0	0	0	0		0	0	0		0	0	0	0		0	0	0		0	0	0
OTU573	Bacteria	Proteobacteria	Alphaproteobacteria	Elsterales	NA	NA	NA	0	0.00867211	0.0308342	0.00481784	0	0	0.0125264		0.00578141	0.0626319	0.0134899		0.102138	0	0.0375791	0.00385427		0.00481784	0.0231256	0.0105992		0.00578141	0.0626319	0.0529962
OTU490	Bacteria	Chloroflexi	Chloroflexia	Thermomicrobiales	JG30-KF-CM45	NA	NA	0.00867211	0.00867211	0	0.0115628	0	0	0.0260163		0.0896118	0.0684133	0.0385427		0.0491419	0.176333	0.0154171	0.0366156		0.00963568	0.0125264	0.00770854		0.0134899	0	0
OTU762	Bacteria	Proteobacteria	Deltaproteobacteria	Bdellovibrionales	Bacteriovoracaceae	Peredibacter	NA	0.0134899	0.00867211	0	0	0	0	0		0.106956	0	0.0366156		0.0395063	0.0741947	0	0		0	0	0		0	0	0
OTU738	Bacteria	Firmicutes	Clostridia	Clostridiales	Caldicoprobacteraceae	Caldicoprobacter	NA	0.0809397	0.00867211	0	0.0366156	0	0	0		0.0578141	0	0.093466		0.0105992	0	0	0.00578141		0	0	0		0	0	0
OTU975	Bacteria	Firmicutes	Clostridia	Clostridia_Incertae_Sedis	Unknown_Family	Candidatus_Desulforudis	NA	0.00481784	0.00867211	0	0	0	0	0		0.0125264	0.0375791	0		0	0	0	0.00385427		0.0105992	0.0443241	0.0443241		0	0	0
OTU1908	Bacteria	Firmicutes	Clostridia	Clostridiales	Caldicoprobacteraceae	Caldicoprobacter	NA	0	0.00867211	0	0	0	0	0		0	0	0		0	0	0	0		0.0173442	0	0		0	0	0.00770854
OTU886	Bacteria	Firmicutes	Clostridia	Thermoanaerobacterales	Family_III	Tepidanaerobacter	NA	0.0202349	0.00867211	0	0.0587776	0	0	0		0.0105992	0.00674497	0.0674497		0	0	0	0		0.0105992	0.0163806	0.0105992		0	0	0
OTU1627	Bacteria	Firmicutes	Bacilli	Bacillales	Paenibacillaceae	NA	NA	0.0115628	0.00867211	0	0	0	0	0		0	0.0144535	0		0.0173442	0	0	0		0	0	0		0	0	0
OTU2409	Bacteria	Firmicutes	Limnochordia	Limnochordales	Limnochordaceae	NA	NA	0	0.00867211	0	0	0	0	0		0	0	0		0	0	0	0		0	0	0		0	0	0.00867211
OTU1909	Bacteria	Firmicutes	Clostridia	Clostridiales	Caldicoprobacteraceae	Caldicoprobacter	NA	0	0.00867211	0	0.0173442	0	0	0		0	0	0.00770854		0	0	0	0		0	0	0		0	0	0
OTU2500	Bacteria	Firmicutes	Bacilli	Bacillales	Paenibacillaceae	NA	NA	0	0.00867211	0	0	0	0	0		0.00674497	0	0		0	0	0	0		0	0	0		0	0	0
OTU2004	Bacteria	Firmicutes	Clostridia	Clostridiales	Eubacteriaceae	Alkalibaculum	NA	0	0.00867211	0	0	0	0	0		0	0.0211985	0		0	0	0	0		0	0	0		0	0	0
OTU427	Bacteria	Cyanobacteria	Sericytochromatia	NA	NA	NA	NA	0	0.00770854	0.0105992	0	0	0	0.0491419		0.0549233	0.115628	0		0.0819032	0	0.119482	0.0144535		0	0.0163806	0.0857575		0.0183078	0.0664862	0.042397
OTU731	Bacteria	Actinobacteria	Actinobacteria	NA	NA	NA	NA	0	0.00770854	0.00867211	0	0	0	0		0	0.0366156	0.0144535		0.0578141	0	0	0		0.0115628	0.0183078	0.0317977		0.0173442	0.0568505	0.0346884
OTU947	Bacteria	Gemmatimonadetes	S0134_terrestrial_group	NA	NA	NA	NA	0	0.00770854	0.00770854	0	0	0	0		0	0.0134899	0.0115628		0.00867211	0	0.0134899	0		0	0.0202349	0.0154171		0	0.0250528	0.0558869
OTU1749	Bacteria	Firmicutes	Clostridia	NA	NA	NA	NA	0.00963568	0.00770854	0.00481784	0.00385427	0	0	0		0	0.00385427	0.00770854		0.00578141	0	0	0		0	0	0		0	0	0
OTU2286	Bacteria	Proteobacteria	Gammaproteobacteria	NA	NA	NA	NA	0	0.00770854	0.00481784	0	0	0	0		0	0	0.00770854		0	0	0	0		0	0	0		0	0	0
OTU1315	Bacteria	Tenericutes	Mollicutes	Haloplasmatales	Haloplasmataceae	Haloplasma	NA	0.00770854	0.00770854	0.00192714	0	0	0	0		0	0	0.0308342		0.028907	0.0028907	0.0028907	0		0	0	0		0.00385427	0	0
OTU395	Bacteria	Firmicutes	Bacilli	Bacillales	Paenibacillaceae	Paenibacillus	NA	0.0529962	0.00770854	0	0	0	0	0.028907		0.20524	0	0.13779		0.0799761	0.042397	0.042397	0.00867211		0.0317977	0.0279435	0.0231256		0.0202349	0.0134899	0.0597412
OTU1017	Bacteria	Proteobacteria	Alphaproteobacteria	Rhizobiales	Hyphomicrobiaceae	Filomicrobium	NA	0	0.00770854	0	0	0	0	0.0211985		0	0	0		0.0279435	0	0.0134899	0		0	0.0173442	0.0317977		0	0.0173442	0.0144535
OTU685	Bacteria	Actinobacteria	Actinobacteria	Streptosporangiales	Thermomonosporaceae	Thermomonospora	NA	0	0.00770854	0	0.00385427	0	0	0.0144535		0	0	0		0.0905753	0	0.078049	0		0	0	0		0.0520326	0.0346884	0.0501055
OTU2455	Bacteria	Bacteroidetes	Bacteroidia	Sphingobacteriales	Lentimicrobiaceae	NA	NA	0	0.00770854	0	0	0	0	0.00867211		0	0	0		0	0	0	0		0	0	0		0	0	0
OTU452	Bacteria	Proteobacteria	Alphaproteobacteria	Rhizobiales	Devosiaceae	Devosia	NA	0.0202349	0.00770854	0	0.0144535	0	0	0		0.0963568	0.0414334	0.0298706		0	0.216803	0	0.115628		0.0173442	0	0		0.0635955	0	0.00867211
OTU483	Bacteria	Patescibacteria	Saccharimonadia	Saccharimonadales	NA	NA	NA	0	0.00770854	0	0	0	0	0		0.142608	0.0250528	0.0346884		0.0240892	0.146462	0	0.0231256		0	0	0.0125264		0.132972	0.0163806	0.0192714
OTU698	Bacteria	Proteobacteria	Alphaproteobacteria	Rhizobiales	Devosiaceae	Devosia	insulae	0	0.00770854	0	0.00674497	0	0	0		0	0	0		0.0173442	0.0703404	0.00963568	0.0346884		0.0125264	0	0		0.103102	0.0231256	0.0375791
OTU1775	Bacteria	Firmicutes	Bacilli	Bacillales	Thermoactinomycetaceae	Thermoactinomyces	NA	0.00481784	0.00770854	0	0	0	0	0		0	0	0.00867211		0	0	0	0		0.00578141	0	0		0	0	0.0144535
OTU2078	Bacteria	Firmicutes	Clostridia	Clostridiales	Peptococcaceae	Desulfitibacter	NA	0.0125264	0.00770854	0	0	0	0	0		0.00674497	0	0		0	0	0	0		0	0	0		0	0	0
OTU1910	Bacteria	Firmicutes	Clostridia	Clostridiales	Eubacteriaceae	Eubacterium	aggregans	0	0.00770854	0	0	0	0	0		0.0260163	0	0		0	0	0	0		0	0	0		0	0	0
OTU2251	Bacteria	Firmicutes	Clostridia	Clostridiales	Clostridiales_vadinBB60_group	NA	NA	0	0.00770854	0	0	0	0	0		0.00385427	0.00963568	0		0	0	0	0		0	0	0		0	0	0
OTU680	Bacteria	Patescibacteria	Saccharimonadia	Saccharimonadales	NA	NA	NA	0	0.00674497	0.0105992	0	0	0	0.0163806		0	0.187896	0		0.0115628	0	0.0173442	0		0	0.00770854	0.0221621		0.0240892	0.0105992	0.0202349
OTU1603	Bacteria	Firmicutes	Clostridia	Clostridiales	Peptostreptococcaceae	Romboutsia	NA	0.00867211	0.00674497	0.00578141	0.00578141	0	0	0		0	0	0		0	0	0	0		0	0	0		0.0125264	0	0.0144535
OTU1477	Bacteria	Proteobacteria	Alphaproteobacteria	Rhizobiales	NA	NA	NA	0	0.00674497	0	0	0	0	0		0.0404698	0.00385427	0		0	0.00867211	0.00481784	0		0	0	0		0	0	0
OTU1450	Bacteria	Proteobacteria	Gammaproteobacteria	NA	NA	NA	NA	0	0.00674497	0	0	0	0	0		0	0.0125264	0.0327613		0	0	0.00578141	0		0.00963568	0	0		0	0	0
OTU1506	Bacteria	Actinobacteria	Actinobacteria	Micromonosporales	Micromonosporaceae	Stackebrandtia	NA	0	0.00674497	0	0	0	0	0		0	0	0		0	0	0	0		0.00867211	0.00867211	0		0.0115628	0.00674497	0.0192714
OTU1037	Bacteria	Firmicutes	Clostridia	Clostridiales	Family_XI	Anaerosalibacter	bizertensis	0	0.00674497	0	0.00578141	0	0	0		0.0269799	0	0.0211985		0	0	0	0		0.0028907	0.00963568	0		0.00867211	0.0202349	0.042397
OTU2153	Bacteria	Firmicutes	Limnochordia	Limnochordales	Limnochordaceae	NA	NA	0	0.00674497	0	0	0	0	0		0	0	0		0	0	0	0		0	0	0		0	0	0.0173442
OTU2102	Bacteria	Firmicutes	Bacilli	Bacillales	Thermoactinomycetaceae	Novibacillus	thermophilus	0	0.00674497	0	0	0	0	0		0	0	0.00578141		0.00578141	0	0	0		0	0	0		0	0	0.00770854
OTU2287	Bacteria	Firmicutes	Bacilli	NA	NA	NA	NA	0	0.00674497	0	0	0	0	0		0.00674497	0	0		0	0	0	0		0	0	0		0	0.00674497	0
OTU2322	Bacteria	Planctomycetes	Planctomycetacia	Planctomycetales	Rubinisphaeraceae	Planctomicrobium	NA	0	0.00674497	0	0	0	0	0		0	0	0		0.0125264	0	0	0		0	0	0		0	0	0
OTU755	Bacteria	Planctomycetes	Phycisphaerae	Phycisphaerales	Phycisphaeraceae	AKYG587	NA	0	0.00578141	0.0250528	0	0	0	0.0472148		0	0.0279435	0		0.0568505	0	0.028907	0		0	0.0240892	0.0202349		0	0.0385427	0.00867211
OTU691	Bacteria	Proteobacteria	Alphaproteobacteria	Caulobacterales	Caulobacteraceae	NA	NA	0.00770854	0.00578141	0	0	0	0	0.142608		0	0.0992475	0.00770854		0.0240892	0	0.00674497	0.00963568		0.00481784	0.00481784	0.00481784		0	0	0.00963568
OTU741	Bacteria	Proteobacteria	Alphaproteobacteria	Caulobacterales	Caulobacteraceae	Caulobacter	NA	0.0260163	0.00578141	0	0	0	0	0.0279435		0.0260163	0.0607048	0.00481784		0.0134899	0	0	0.00867211		0	0.0105992	0.0982839		0	0	0.00867211
OTU1066	Bacteria	Spirochaetes	Leptospirae	Leptospirales	Leptospiraceae	Leptonema	NA	0.0105992	0.00578141	0	0.00481784	0	0	0		0.0231256	0.0125264	0		0.0105992	0	0.0144535	0.00385427		0	0.00674497	0.0404698		0.00481784	0	0
OTU1303	Bacteria	Firmicutes	Bacilli	Bacillales	Paenibacillaceae	Thermobacillus	NA	0	0.00578141	0	0	0	0	0		0	0	0		0	0	0	0		0.0192714	0.0134899	0.0144535		0	0.0134899	0.0221621
OTU1248	Bacteria	Firmicutes	Bacilli	NA	NA	NA	NA	0.0607048	0.00578141	0	0.0163806	0	0	0		0	0	0.00963568		0	0	0	0		0.00385427	0	0		0	0	0
OTU1577	Bacteria	Firmicutes	Bacilli	Lactobacillales	Enterococcaceae	Enterococcus	cecorum	0.0298706	0.00578141	0	0.0202349	0	0	0		0	0	0		0	0	0	0		0	0	0		0	0	0
OTU2612	Bacteria	Firmicutes	Clostridia	Clostridiales	Clostridiaceae_1	Clostridium_sensu_stricto_15	cochlearium	0	0.00578141	0	0	0	0	0		0	0	0.0028907		0	0	0	0		0	0	0		0	0	0.00481784
OTU1478	Bacteria	Proteobacteria	Alphaproteobacteria	Sphingomonadales	Sphingomonadaceae	Sphingomonas	NA	0.0134899	0.00481784	0	0	0	0	0.0173442		0	0	0		0.0115628	0	0	0.0105992		0	0	0		0	0	0.00674497
OTU1255	Bacteria	Firmicutes	Clostridia	Clostridiales	Ruminococcaceae	NA	NA	0.0183078	0.00481784	0	0.0414334	0	0	0		0	0	0.0308342		0	0	0	0		0	0	0		0	0	0
OTU1156	Bacteria	Proteobacteria	Gammaproteobacteria	NA	NA	NA	NA	0	0.00481784	0	0	0	0	0		0	0.108883	0		0	0	0	0		0	0	0		0	0	0
OTU2048	Bacteria	Actinobacteria	Actinobacteria	Pseudonocardiales	Pseudonocardiaceae	Thermocrispum	agreste	0	0.00385427	0	0	0	0	0		0	0.0240892	0		0	0	0	0		0	0	0		0	0	0
OTU1279	Bacteria	Chloroflexi	Dehalococcoidia	SAR202_clade	NA	NA	NA	0	0.0028907	0.00481784	0	0	0	0		0	0	0		0.0308342	0	0.0154171	0		0	0.00770854	0.0202349		0	0	0.0105992
OTU1487	Bacteria	Proteobacteria	Gammaproteobacteria	NA	NA	NA	NA	0	0.0028907	0	0	0	0	0		0	0.0211985	0		0.0163806	0	0.0163806	0.00385427		0	0.0028907	0		0	0	0
OTU2456	Bacteria	Firmicutes	Clostridia	Clostridiales	NA	NA	NA	0	0.0028907	0	0	0	0	0		0.0105992	0	0		0.0028907	0	0	0		0	0	0		0	0	0
OTU1645	Bacteria	Firmicutes	Bacilli	Bacillales	Bacillaceae	Anaerobacillus	NA	0.000963568	0.00192714	0	0.0202349	0	0	0.0134899		0	0	0		0	0	0	0		0	0	0.0134899		0	0	0
OTU1760	Bacteria	Actinobacteria	Thermoleophilia	Solirubrobacterales	67-14	NA	NA	0	0.00192714	0	0	0	0	0		0	0	0		0	0.0366156	0	0		0	0	0.00385427		0	0	0
OTU1424	Bacteria	Firmicutes	Bacilli	Bacillales	Bacillaceae	Bacillus	NA	0	0.00192714	0	0	0	0	0		0	0	0.0279435		0.0404698	0	0	0		0	0	0		0	0	0
OTU1191	Bacteria	NA	NA	NA	NA	NA	NA	0	0.00192714	0	0	0	0	0		0	0	0		0.0886482	0	0.0163806	0		0	0	0		0	0	0
OTU2410	Bacteria	Proteobacteria	Deltaproteobacteria	Myxococcales	Archangiaceae	Anaeromyxobacter	NA	0	0.00192714	0	0	0	0	0		0	0	0.0154171		0	0	0	0		0	0	0		0	0	0
OTU2363	Bacteria	Firmicutes	Bacilli	Bacillales	Bacillaceae	NA	NA	0	0.000963568	0.0115628	0	0	0	0		0	0	0.00578141		0	0	0	0		0	0	0		0	0	0
OTU2796	Bacteria	Firmicutes	Bacilli	Bacillales	NA	NA	NA	0	0.000963568	0	0	0	0	0		0	0	0.000963568		0	0	0	0		0	0	0		0.00770854	0	0.000963568
OTU385	Bacteria	Actinobacteria	Actinobacteria	Micromonosporales	Micromonosporaceae	NA	NA	0	0	0.126227	0	0	0	0.0655226		0	0.255345	0		0.193677	0	0.0693769	0.00963568		0	0.0231256	0.0269799		0	0.035652	0
OTU295	Bacteria	Chloroflexi	Anaerolineae	SBR1031	NA	NA	NA	0	0	0.0664862	0	0	0	0		0	0.233183	0.0799761		0.0751583	0	0	0		0	0	0		0	0.236074	0.417225
OTU850	Bacteria	Proteobacteria	Gammaproteobacteria	Steroidobacterales	Steroidobacteraceae	Steroidobacter	NA	0	0	0.0395063	0	0	0	0		0.0462512	0.0799761	0		0.0366156	0.0240892	0	0		0	0	0		0	0	0
OTU655	Bacteria	Firmicutes	Bacilli	Bacillales	Paenibacillaceae	Thermobacillus	NA	0.108883	0	0.035652	0	0	0	0		0.0607048	0.0529962	0		0.0819032	0	0	0		0	0	0		0.0163806	0	0
OTU898	Bacteria	Actinobacteria	Actinobacteria	Streptosporangiales	Thermomonosporaceae	Thermomonospora	NA	0.0105992	0	0.035652	0	0	0	0		0.0539598	0	0		0.0308342	0	0	0		0	0	0		0.0375791	0	0.035652
OTU1911	Bacteria	Actinobacteria	Actinobacteria	Micrococcales	Microbacteriaceae	Leifsonia	NA	0	0	0.0337249	0	0	0	0		0	0	0		0	0	0	0		0	0	0		0	0	0
OTU1898	Bacteria	Firmicutes	Bacilli	Bacillales	Paenibacillaceae	Paenibacillus	NA	0	0	0.0298706	0	0	0	0.00481784		0	0	0		0	0	0	0		0	0	0		0	0	0
OTU129	Bacteria	Proteobacteria	Gammaproteobacteria	R7C24	NA	NA	NA	0.0298706	0	0.0260163	0	0	0	0.035652		0.389281	0.30256	0.042397		0.23511	0.0953932	0.105029	0.0173442		0.0761218	0.224511	0.892264		0.173442	0.0337249	0.0443241
OTU219	Bacteria	Acidobacteria	Subgroup_6	Unknown_Order	Unknown_Family	Luteitalea	NA	0	0	0.0260163	0	0	0	0.0346884		0.0491419	0.242819	0		0.498164	0.0655226	0.141644	0.0125264		0.0173442	0.143572	0.146462		0.042397	0.042397	0.0520326
OTU212	Bacteria	Proteobacteria	Gammaproteobacteria	Steroidobacterales	Steroidobacteraceae	Steroidobacter	NA	0	0	0.0260163	0	0	0	0.0105992		0.0404698	0.362301	0		0.446132	0	0.273653	0.0173442		0	0.035652	0.135863		0.0221621	0.0597412	0.116592
OTU1440	Bacteria	Actinobacteria	Actinobacteria	Streptosporangiales	Streptosporangiaceae	Sphaerisporangium	NA	0	0	0.0260163	0	0	0	0		0	0	0		0	0	0	0		0	0	0.0154171		0.0115628	0.0154171	0
OTU746	Bacteria	Proteobacteria	Alphaproteobacteria	Rhizobiales	NA	NA	NA	0.0105992	0	0.0240892	0.00674497	0	0	0.0260163		0.0510691	0.0366156	0.0173442		0	0	0.0125264	0.0240892		0.0134899	0.0269799	0.0211985		0.0173442	0	0
OTU392	Bacteria	Chloroflexi	Chloroflexia	Chloroflexales	Roseiflexaceae	NA	NA	0	0	0.0211985	0	0	0	0		0	0	0		0.46733	0	0.210058	0.0125264		0	0	0		0.0867211	0	0
OTU468	Bacteria	Proteobacteria	Alphaproteobacteria	Sphingomonadales	Sphingomonadaceae	Ellin6055	NA	0	0	0.0192714	0	0	0	0.0664862		0.0828668	0.256309	0		0.0876846	0.0144535	0.0231256	0		0.00674497	0.0154171	0.0260163		0.00963568	0	0
OTU613	Bacteria	Proteobacteria	NA	NA	NA	NA	NA	0.00963568	0	0.0173442	0.0028907	0	0	0.0317977		0.00867211	0.0963568	0		0.0655226	0	0.0337249	0.00481784		0.00578141	0.0211985	0.0317977		0.00192714	0.0366156	0.0385427
OTU2463	Bacteria	Proteobacteria	Gammaproteobacteria	Xanthomonadales	Xanthomonadaceae	SN8	NA	0	0	0.0163806	0	0	0	0		0	0	0		0	0	0	0		0	0	0		0	0	0
OTU1781	Bacteria	Proteobacteria	Gammaproteobacteria	Steroidobacterales	Steroidobacteraceae	Steroidobacter	NA	0	0	0.0154171	0	0	0	0		0	0	0		0.0260163	0	0	0		0	0	0		0	0	0
OTU2509	Bacteria	Actinobacteria	Actinobacteria	Streptosporangiales	Streptosporangiaceae	Thermopolyspora	NA	0	0	0.0154171	0	0	0	0		0	0	0		0	0	0	0		0	0	0		0	0	0
OTU1065	Bacteria	Planctomycetes	BD7-11	NA	NA	NA	NA	0	0	0.0144535	0	0	0	0.0173442		0	0.0211985	0		0.0337249	0	0.0183078	0		0	0.0173442	0		0	0.00674497	0.00867211
OTU1452	Bacteria	Firmicutes	Limnochordia	Limnochordales	Limnochordaceae	NA	NA	0	0	0.0144535	0	0	0	0.0144535		0.0115628	0	0.0269799		0	0	0	0		0	0	0		0	0	0
OTU1391	Bacteria	Firmicutes	Bacilli	Bacillales	Paenibacillaceae	Thermobacillus	NA	0	0	0.0134899	0	0	0	0.00867211		0.0134899	0	0		0.0327613	0	0	0		0	0	0		0.00674497	0	0
OTU249	Bacteria	Bacteroidetes	Bacteroidia	Flavobacteriales	Weeksellaceae	Moheibacter	NA	0	0	0.0134899	0	0	0	0		0.563687	0.186932	0.0886482		0.0481784	0.230293	0.0549233	0.0828668		0.0799761	0	0		0.0154171	0	0
OTU971	Bacteria	Proteobacteria	Gammaproteobacteria	Pseudomonadales	Moraxellaceae	NA	NA	0	0	0.0134899	0	0	0	0		0.0443241	0	0		0.0481784	0.0173442	0.0192714	0		0	0	0.0115628		0.0134899	0	0
OTU508	Bacteria	Actinobacteria	Actinobacteria	Corynebacteriales	Corynebacteriaceae	Corynebacterium_1	nuruki	0.0809397	0	0.0134899	0	0	0	0		0.142608	0.0395063	0.221621		0	0	0	0		0.0317977	0	0		0	0	0
OTU2622	Bacteria	Firmicutes	Bacilli	Bacillales	Thermoactinomycetaceae	NA	NA	0	0	0.0134899	0	0	0	0		0	0	0		0	0	0	0		0	0	0		0	0	0
OTU1423	Bacteria	Proteobacteria	Gammaproteobacteria	R7C24	NA	NA	NA	0	0	0.0125264	0	0	0	0.0105992		0.0134899	0	0		0.000963568	0	0	0		0.00963568	0.000963568	0.00192714		0.00867211	0.00192714	0.00963568
OTU1393	Bacteria	Firmicutes	Bacilli	Bacillales	Paenibacillaceae	Thermobacillus	NA	0.0115628	0	0.0125264	0	0	0	0.00481784		0.0192714	0	0		0.0183078	0.00770854	0	0		0	0	0		0	0	0
OTU2687	Bacteria	Proteobacteria	Alphaproteobacteria	Rhizobiales	Beijerinckiaceae	FFCH5858	NA	0	0	0.0125264	0	0	0	0		0	0	0		0	0	0	0		0	0	0		0	0	0
OTU267	Bacteria	Proteobacteria	Gammaproteobacteria	Xanthomonadales	Xanthomonadaceae	NA	NA	0.0154171	0	0.0115628	0	0	0	0.155134		0.222584	0.100211	0		0.0905753	0.0260163	0.0433605	0.0105992		0.0115628	0.0809397	0.411443		0.0684133	0	0.00867211
OTU946	Bacteria	Planctomycetes	Phycisphaerae	Tepidisphaerales	WD2101_soil_group	NA	NA	0	0	0.0115628	0	0	0	0.0173442		0	0.0385427	0		0.0626319	0	0.0211985	0		0	0.0105992	0		0	0.0183078	0
OTU1131	Bacteria	Proteobacteria	Deltaproteobacteria	Bdellovibrionales	Bdellovibrionaceae	Bdellovibrio	NA	0	0	0.0115628	0	0	0	0.00963568		0	0.0375791	0		0.00578141	0	0	0		0.00867211	0.0279435	0.00674497		0	0.00770854	0.00481784
OTU1475	Bacteria	Proteobacteria	Alphaproteobacteria	Sneathiellales	Sneathiellaceae	Marinibaculum	NA	0	0	0.0115628	0	0	0	0.00770854		0	0	0		0.0125264	0	0.0144535	0		0	0.00481784	0.0105992		0.0028907	0	0
OTU926	Bacteria	Proteobacteria	Deltaproteobacteria	Bdellovibrionales	Bdellovibrionaceae	Bdellovibrio	NA	0	0	0.0105992	0.00192714	0	0	0.00674497		0	0.0221621	0		0.0327613	0	0.0154171	0		0.0028907	0.035652	0		0	0.0260163	0.035652
OTU2328	Bacteria	Firmicutes	Bacilli	Bacillales	Bacillaceae	Anoxybacillus	NA	0	0	0.0105992	0	0	0	0		0	0	0		0	0	0	0		0	0	0		0	0	0.00867211
OTU2803	Bacteria	Proteobacteria	Gammaproteobacteria	Xanthomonadales	Xanthomonadaceae	SN8	NA	0	0	0.0105992	0	0	0	0		0	0	0		0	0	0	0		0	0	0		0	0	0
OTU2804	Bacteria	NA	NA	NA	NA	NA	NA	0	0	0.0105992	0	0	0	0		0	0	0		0	0	0	0		0	0	0		0	0	0
OTU871	Bacteria	Firmicutes	Bacilli	Bacillales	Bacillaceae	Bacillus	NA	0	0	0.00963568	0	0	0	0.0125264		0.028907	0.0231256	0.0655226		0.0308342	0.0173442	0	0.0134899		0.00481784	0.00963568	0		0	0	0
OTU526	Bacteria	Proteobacteria	Gammaproteobacteria	EPR3968-O8a-Bc78	NA	NA	NA	0	0	0.00963568	0	0	0	0		0	0.144535	0		0.148389	0	0.0472148	0		0	0.0134899	0.0327613		0.0211985	0.0578141	0.0211985
OTU2885	Bacteria	Proteobacteria	Alphaproteobacteria	Rhizobiales	Rhizobiaceae	NA	NA	0	0	0.00963568	0	0	0	0		0	0	0		0	0	0	0		0	0	0		0	0	0
OTU2884	Bacteria	Bacteroidetes	Rhodothermia	Rhodothermales	Rhodothermaceae	NA	NA	0	0	0.00963568	0	0	0	0		0	0	0		0	0	0	0		0	0	0		0	0	0
OTU421	Bacteria	Firmicutes	Bacilli	Bacillales	Paenibacillaceae	Paenibacillus	NA	0.133936	0	0.00867211	0	0	0	0.0163806		0.0809397	0.130082	0.0481784		0.0973203	0.0105992	0.0250528	0.0346884		0.0240892	0.0327613	0		0.0221621	0	0.0452877
OTU1934	Bacteria	Firmicutes	Limnochordia	Limnochordales	Limnochordaceae	NA	NA	0	0	0.00867211	0	0	0	0		0	0	0		0.0144535	0	0	0		0	0	0		0	0	0.00963568
OTU836	Bacteria	Proteobacteria	Alphaproteobacteria	Puniceispirillales	Puniceispirillales_Incertae_Sedis	Constrictibacter	NA	0	0	0.00770854	0	0	0	0.00385427		0.0240892	0.0549233	0		0.0558869	0	0.0192714	0		0	0	0		0	0.0433605	0.0250528
OTU717	Bacteria	Actinobacteria	Actinobacteria	Corynebacteriales	Dietziaceae	Dietzia	NA	0.100211	0	0.00770854	0.042397	0	0	0		0.0231256	0.00674497	0.0385427		0	0	0	0		0.0211985	0.0337249	0		0.0192714	0	0.00963568
OTU1430	Bacteria	Proteobacteria	Gammaproteobacteria	Betaproteobacteriales	Burkholderiaceae	Hydrogenophaga	NA	0.0125264	0	0.00770854	0	0	0	0		0	0.00674497	0		0.0144535	0	0.00867211	0		0	0.00674497	0.0125264		0	0	0
OTU2462	Bacteria	Firmicutes	Bacilli	Bacillales	Bacillaceae	Oceanobacillus	chironomi	0	0	0.00770854	0.00867211	0	0	0		0	0	0		0	0	0	0		0	0	0		0	0	0
OTU625	Bacteria	Planctomycetes	Planctomycetacia	Planctomycetales	Rubinisphaeraceae	Planctomicrobium	NA	0	0	0.00674497	0.00578141	0	0	0.0202349		0.0250528	0.0327613	0.0163806		0.0337249	0.0520326	0.0375791	0.00867211		0.00963568	0.0433605	0.042397		0.0240892	0.00867211	0.0221621
OTU384	Bacteria	Proteobacteria	Deltaproteobacteria	Myxococcales	Sandaracinaceae	NA	NA	0	0	0.00674497	0	0	0	0		0	0.183078	0		0.260163	0	0.128154	0.00963568		0	0.064559	0.0799761		0.0134899	0.0375791	0.0221621
OTU770	Bacteria	Proteobacteria	Alphaproteobacteria	NA	NA	NA	NA	0	0	0.00674497	0	0	0	0		0.00770854	0	0		0.0607048	0	0.0915389	0		0	0.028907	0.0674497		0.0115628	0	0
OTU1159	Bacteria	Chloroflexi	Anaerolineae	Ardenticatenales	Ardenticatenaceae	NA	NA	0	0	0.00674497	0	0	0	0		0	0	0		0	0	0	0		0	0.0279435	0		0	0.035652	0.042397
OTU2419	Bacteria	Firmicutes	Clostridia	Clostridiales	Peptococcaceae	Desulfitobacterium	NA	0	0	0.00578141	0	0	0	0.0115628		0	0	0		0	0	0	0		0	0	0		0	0	0
OTU743	Bacteria	Firmicutes	Clostridia	NA	NA	NA	NA	0	0	0.00578141	0.0154171	0	0	0.00481784		0	0.0298706	0.0404698		0.0635955	0.0317977	0.0134899	0		0	0	0		0.0163806	0.0173442	0.0520326
OTU2753	Bacteria	Patescibacteria	Saccharimonadia	Saccharimonadales	NA	NA	NA	0	0	0.00578141	0	0	0	0		0	0.0028907	0		0.000963568	0.000963568	0.000963568	0		0	0	0		0	0	0
OTU1101	Bacteria	Firmicutes	Clostridia	Clostridiales	Clostridiaceae_1	Clostridium_sensu_stricto_8	putrefaciens	0	0	0.00578141	0	0	0	0		0	0	0		0.0308342	0	0	0		0.0211985	0.0173442	0.0240892		0.0105992	0	0.0173442
OTU1272	Bacteria	Planctomycetes	Phycisphaerae	Phycisphaerales	Phycisphaeraceae	SM1A02	NA	0	0	0.00481784	0	0	0	0.0327613		0	0.0115628	0		0.0346884	0	0.00963568	0		0	0	0		0	0	0
OTU502	Bacteria	Bacteroidetes	Bacteroidia	Cytophagales	Cytophagaceae	Sporocytophaga	NA	0	0	0.00481784	0	0	0	0.0144535		0.0240892	0.114665	0		0.148389	0.00770854	0.0337249	0		0	0.10792	0.0655226		0	0.0105992	0.0134899
OTU542	Bacteria	Bacteroidetes	Bacteroidia	Cytophagales	Cyclobacteriaceae	Imperialibacter	NA	0	0	0.00481784	0	0	0	0.00385427		0	0.0529962	0		0.30256	0	0.0925025	0.00867211		0	0	0		0.0115628	0	0
OTU963	Bacteria	Proteobacteria	Alphaproteobacteria	Rhodospirillales	Rhodopirillaceae	Defluviicoccus	NA	0	0	0.00481784	0	0	0	0		0	0.035652	0		0.035652	0	0.0221621	0.00578141		0	0	0.0183078		0.0115628	0.0327613	0.00481784
OTU550	Bacteria	Actinobacteria	Actinobacteria	Propionibacteriales	Nocardioidaceae	Aeromicrobium	NA	0.00770854	0	0.00385427	0	0	0	0.0655226		0.0510691	0.078049	0.0211985		0.0221621	0.169588	0	0.028907		0	0.0163806	0		0.00578141	0	0
OTU988	Bacteria	Proteobacteria	Deltaproteobacteria	NA	NA	NA	NA	0.00385427	0	0.00385427	0	0	0	0		0.0269799	0.00578141	0		0.0260163	0.00385427	0.035652	0		0.0105992	0	0.0404698		0.00481784	0	0
OTU372	Bacteria	Bacteroidetes	Bacteroidia	Bacteroidales	Marinilabiliaceae	Ruminofilibacter	NA	0	0	0.0028907	0	0	0	0		0.212948	0.0144535	0		0.0905753	0.293888	0.103102	0.0443241		0	0	0.0221621		0.0799761	0	0
OTU1907	Bacteria	Verrucomicrobia	Verrucomicrobiae	Pedosphaerales	Pedosphaeraceae	NA	NA	0	0	0.00192714	0	0	0	0.00481784		0.00867211	0	0		0.00385427	0	0	0		0	0.00674497	0.00770854		0	0	0
OTU705	Bacteria	Actinobacteria	Actinobacteria	Micrococcales	Cellulomonadaceae	Actinotalea	NA	0	0	0	0	0	0	0.317014		0	0	0		0	0	0	0		0	0	0		0	0	0
OTU803	Bacteria	Bacteroidetes	Bacteroidia	Sphingobacteriales	Sphingobacteriaceae	Sphingobacterium	NA	0	0	0	0	0	0	0.251491		0	0	0		0	0	0	0		0	0	0		0	0	0
OTU937	Bacteria	Bacteroidetes	Bacteroidia	Sphingobacteriales	Sphingobacteriaceae	Sphingobacterium	thermophilum	0	0	0	0	0	0	0.123337		0	0	0		0	0	0	0		0	0.0327613	0.0279435		0	0	0
OTU1205	Bacteria	Bacteroidetes	Bacteroidia	Sphingobacteriales	Sphingobacteriaceae	Sphingobacterium	NA	0	0	0	0	0	0	0.104065		0	0	0		0	0	0	0		0	0	0		0	0	0
OTU188	Bacteria	Proteobacteria	Alphaproteobacteria	Rhizobiales	Rhizobiaceae	NA	NA	0	0	0	0	0	0	0.0963568		0.370973	0.132972	0.180187		0	0.533816	0	0.128154		0	0	0		0.222584	0	0.0896118
OTU993	Bacteria	Proteobacteria	Gammaproteobacteria	Betaproteobacteriales	Burkholderiaceae	Schlegelella	NA	0	0	0	0	0	0	0.0905753		0	0.0674497	0		0	0	0	0		0	0	0		0	0	0
OTU847	Bacteria	Firmicutes	Bacilli	Bacillales	Planococcaceae	Solibacillus	NA	0	0	0	0	0	0	0.0790125		0	0	0		0	0	0	0.078049		0	0	0		0	0	0.071304
OTU598	Bacteria	Patescibacteria	Saccharimonadia	Saccharimonadales	Saccharimonadaceae	NA	NA	0	0	0	0	0	0	0.0761218		0.0664862	0.0790125	0		0.0028907	0.112737	0	0.00963568		0	0.0240892	0.0240892		0.0211985	0	0
OTU1409	Bacteria	Firmicutes	Bacilli	Bacillales	Bacillaceae	Bacillus	NA	0	0	0	0	0	0	0.0722676		0	0	0		0	0	0	0		0	0	0		0	0	0
OTU1018	Bacteria	Firmicutes	Bacilli	Bacillales	Paenibacillaceae	Paenibacillus	NA	0.0260163	0	0	0	0	0	0.0684133		0	0	0		0.035652	0.0211985	0	0		0	0	0		0	0	0
OTU1445	Bacteria	Firmicutes	Bacilli	Bacillales	Bacillaceae	Bacillus	gottheilii	0	0	0	0	0	0	0.0684133		0	0	0		0	0	0	0		0	0	0		0	0	0
OTU1462	Bacteria	Firmicutes	Bacilli	Bacillales	Thermoactinomycetaceae	Thermoflavimicrobium	NA	0	0	0	0	0	0	0.0664862		0	0	0		0	0	0	0		0	0	0		0	0	0
OTU244	Bacteria	Actinobacteria	Actinobacteria	Micrococcales	Intrasporangiaceae	Ornithinicoccus	NA	0.0173442	0	0	0	0	0	0.0635955		0.0751583	0.174406	0.0703404		0.0973203	0.112737	0.0472148	0.0539598		0.0741947	0.144535	0.158025		0.0481784	0.0963568	0.163806
OTU531	Bacteria	Proteobacteria	Alphaproteobacteria	Sphingomonadales	Sphingomonadaceae	Altererythrobacter	NA	0	0	0	0	0	0	0.0635955		0	0.0896118	0		0.187896	0	0.144535	0		0	0	0.00867211		0	0	0
OTU1289	Bacteria	Proteobacteria	Gammaproteobacteria	Pseudomonadales	Pseudomonadaceae	Pseudomonas	NA	0.0105992	0	0	0	0	0	0.0607048		0.0202349	0	0		0	0	0	0		0	0	0		0	0	0
OTU1535	Bacteria	Firmicutes	Bacilli	Bacillales	Planococcaceae	Lysinibacillus	NA	0	0	0	0	0	0	0.0587776		0	0	0		0	0	0	0		0	0	0		0	0	0
OTU1554	Bacteria	Proteobacteria	Alphaproteobacteria	Rhizobiales	Rhizobiaceae	NA	NA	0	0	0	0	0	0	0.0578141		0	0	0		0	0	0	0		0	0	0		0	0	0
OTU1371	Bacteria	Actinobacteria	Actinobacteria	Pseudonocardiales	Pseudonocardiaceae	Pseudonocardia	thermophila	0	0	0	0	0	0	0.0501055		0	0	0		0.0269799	0	0	0		0	0	0		0	0	0
OTU318	Bacteria	Proteobacteria	Alphaproteobacteria	Sphingomonadales	Sphingomonadaceae	Altererythrobacter	NA	0	0	0	0	0	0	0.0491419		0.0414334	0.111774	0		0.404698	0.0163806	0.263054	0.0346884		0	0	0		0.0905753	0	0.00867211
OTU1575	Bacteria	Firmicutes	Bacilli	Bacillales	Paenibacillaceae	Paenibacillus	NA	0	0	0	0	0	0	0.042397		0	0	0		0	0	0	0		0	0.0134899	0		0	0	0
OTU1885	Bacteria	Firmicutes	Bacilli	Bacillales	Bacillaceae	Fictibacillus	NA	0	0	0	0	0	0	0.035652		0	0	0		0	0	0	0		0	0	0		0	0	0
OTU1292	Bacteria	Patescibacteria	Saccharimonadia	Saccharimonadales	NA	NA	NA	0.00578141	0	0	0	0	0	0.0346884		0	0	0		0.0192714	0.0105992	0.00867211	0		0	0.0115628	0		0	0	0
OTU309	Bacteria	Proteobacteria	Gammaproteobacteria	Steroidobacterales	Steroidobacteraceae	Steroidobacter	NA	0	0	0	0	0	0	0.0337249		0	0	0		0.122373	0	0	0		0	0.176333	0.216803		0.108883	0.268835	0.134899
OTU1355	Bacteria	Firmicutes	Bacilli	Bacillales	Bacillaceae	Bacillus	NA	0	0	0	0	0	0	0.0308342		0	0	0.0501055		0	0	0	0		0	0	0		0	0	0
OTU2026	Bacteria	Firmicutes	Bacilli	Bacillales	Bacillaceae	Bacillus	NA	0	0	0	0	0	0	0.028907		0	0	0		0	0	0	0		0	0	0		0	0	0
OTU600	Bacteria	Proteobacteria	Deltaproteobacteria	Bdellovibrionales	Bdellovibrionaceae	Bdellovibrio	NA	0	0	0	0.0028907	0	0	0.0279435		0.112737	0.00963568	0.0260163		0.0192714	0.0134899	0.028907	0.0028907		0.0105992	0.0501055	0.0607048		0.0211985	0.0115628	0.0173442
OTU1111	Bacteria	Firmicutes	Limnochordia	Limnochordales	Limnochordaceae	NA	NA	0	0	0	0	0	0	0.0279435		0	0.0327613	0		0.0529962	0	0	0		0	0	0.0115628		0	0	0
OTU2055	Bacteria	Firmicutes	Bacilli	Bacillales	Paenibacillaceae	Paenibacillus	NA	0	0	0	0	0	0	0.0279435		0	0	0		0	0	0	0		0	0	0		0	0	0
OTU903	Bacteria	Proteobacteria	Gammaproteobacteria	Betaproteobacteriales	Burkholderiaceae	Schlegelella	NA	0	0	0	0	0	0	0.0269799		0.0144535	0.0568505	0		0	0	0	0		0	0	0.104065		0	0	0
OTU1321	Bacteria	Firmicutes	Bacilli	Bacillales	Paenibacillaceae	Paenibacillus	NA	0	0	0	0	0	0	0.0260163		0	0.0308342	0		0	0	0	0		0	0	0.028907		0	0	0
OTU1735	Bacteria	Firmicutes	Clostridia	Clostridiales	Peptococcaceae	Desulfitibacter	NA	0.00867211	0	0	0	0	0	0.0240892		0	0	0		0.0115628	0	0	0		0	0	0		0	0	0
OTU1737	Bacteria	Firmicutes	Limnochordia	Limnochordales	Limnochordaceae	NA	NA	0	0	0	0	0	0	0.0240892		0	0.0202349	0		0	0	0	0		0	0	0		0	0	0
OTU1235	Bacteria	Firmicutes	Bacilli	Bacillales	Bacillaceae	NA	NA	0	0	0	0	0	0	0.0211985		0	0	0.0134899		0	0	0	0		0	0	0		0.0144535	0	0.0501055
OTU2253	Bacteria	Actinobacteria	Thermoleophilia	Solirubrobacterales	Solirubrobacteraceae	Conexibacter	NA	0	0	0	0	0	0	0.0211985		0	0	0		0	0	0	0		0	0	0		0	0	0
OTU1550	Bacteria	Firmicutes	Bacilli	Bacillales	Bacillaceae	Sinibacillus	NA	0.0317977	0	0	0	0	0	0.0202349		0	0	0		0	0	0	0		0	0	0		0	0	0.00578141
OTU1650	Bacteria	Proteobacteria	Gammaproteobacteria	Steroidobacterales	Steroidobacteraceae	Steroidobacter	NA	0	0	0	0	0	0	0.0192714		0	0	0		0.0308342	0	0	0		0	0	0		0	0	0
OTU2330	Bacteria	Firmicutes	Bacilli	Bacillales	Bacillaceae	Anoxybacillus	NA	0	0	0	0	0	0	0.0192714		0	0	0		0	0	0	0		0	0	0		0	0	0
OTU2329	Bacteria	Firmicutes	Bacilli	Bacillales	Bacillaceae	Ureibacillus	NA	0	0	0	0	0	0	0.0192714		0	0	0		0	0	0	0		0	0	0		0	0	0
OTU664	Bacteria	Cyanobacteria	Sericytochromatia	NA	NA	NA	NA	0	0	0	0.00867211	0	0	0.0183078		0.0337249	0	0		0.0452877	0.0211985	0.0211985	0		0.0337249	0.0587776	0.078049		0	0	0.0269799
OTU485	Bacteria	Chloroflexi	Chloroflexia	Thermomicrobiales	Thermomicrobiaceae	Thermomicrobium	NA	0.132009	0	0	0	0	0	0.0183078		0	0	0		0.0472148	0	0	0.1243		0	0	0		0.078049	0	0.182114
OTU558	Bacteria	Firmicutes	Clostridia	Clostridiales	Clostridiaceae_1	Clostridium_sensu_stricto_1	isatidis	0	0	0	0.0510691	0	0	0.0183078		0	0.0751583	0.0298706		0.0491419	0	0.0250528	0.0472148		0	0	0		0.0260163	0.0317977	0.106956
OTU2373	Bacteria	Planctomycetes	Planctomycetacia	Pirellulales	Pirellulaceae	Rhodopirellula	NA	0	0	0	0	0	0	0.0183078		0	0	0		0	0	0	0		0	0	0		0	0	0
OTU1150	Bacteria	Firmicutes	Limnochordia	Limnochordales	Limnochordaceae	NA	NA	0.0105992	0	0	0.0154171	0	0	0.0173442		0	0.0269799	0.0298706		0	0	0	0		0	0	0		0	0	0.0154171
OTU2027	Bacteria	Proteobacteria	Gammaproteobacteria	NA	NA	NA	NA	0	0	0	0	0	0	0.0173442		0	0.00385427	0		0.00770854	0	0	0		0	0	0		0	0	0
OTU1338	Bacteria	Actinobacteria	Acidimicrobiia	Microtrichales	Ilumatobacteraceae	NA	NA	0	0	0	0	0	0	0.0173442		0.0472148	0	0		0.0192714	0	0	0		0	0	0		0	0	0
OTU359	Bacteria	Actinobacteria	Actinobacteria	Streptosporangiales	Streptosporangiaceae	NA	NA	0	0	0	0	0	0	0.0163806		0.0183078	0.0558869	0		0.581031	0.0231256	0.171515	0.0105992		0	0	0		0	0.0202349	0
OTU1109	Bacteria	Proteobacteria	Alphaproteobacteria	Rhizobiales	Xanthobacteraceae	Bradyrhizobium	NA	0.0279435	0	0	0	0	0	0.0163806		0.0211985	0.0607048	0		0	0	0	0		0	0	0		0	0	0
OTU1520	Bacteria	Actinobacteria	Thermoleophilia	Solirubrobacterales	Solirubrobacteraceae	NA	NA	0	0	0	0	0	0	0.0163806		0	0.00963568	0		0.0183078	0	0	0		0	0	0		0	0.0163806	0
OTU2464	Bacteria	Firmicutes	Bacilli	Bacillales	Paenibacillaceae	NA	NA	0	0	0	0	0	0	0.0163806		0	0	0		0	0	0	0		0	0	0		0	0	0
OTU1738	Bacteria	Proteobacteria	Alphaproteobacteria	Rhizobiales	Beijerinckiaceae	Methylobacterium	NA	0	0	0	0	0	0	0.0154171		0.0134899	0	0		0.00481784	0	0	0.0105992		0	0	0		0	0	0
OTU2514	Bacteria	Firmicutes	Bacilli	Bacillales	Bacillaceae	Bacillus	NA	0	0	0	0	0	0	0.0154171		0	0	0		0	0	0	0		0	0	0		0	0	0
OTU2512	Bacteria	Verrucomicrobia	Verrucomicrobiae	Opitutales	Puniceicoccaceae	Cerasicoccus	NA	0	0	0	0	0	0	0.0154171		0	0	0		0	0	0	0		0	0	0		0	0	0
OTU2513	Bacteria	Firmicutes	Bacilli	Bacillales	Planococcaceae	Domibacillus	robiginosus	0	0	0	0	0	0	0.0154171		0	0	0		0	0	0	0		0	0	0		0	0	0
OTU2515	Bacteria	Tenericutes	Mollicutes	Izimaplasmatales	NA	NA	NA	0	0	0	0	0	0	0.0154171		0	0	0		0	0	0	0		0	0	0		0	0	0
OTU2511	Bacteria	Firmicutes	Bacilli	Bacillales	Paenibacillaceae	Paenibacillus	NA	0	0	0	0	0	0	0.0154171		0	0	0		0	0	0	0		0	0	0		0	0	0
OTU2516	Bacteria	Firmicutes	Bacilli	Bacillales	Paenibacillaceae	Paenibacillus	NA	0	0	0	0	0	0	0.0154171		0	0	0		0	0	0	0		0	0	0		0	0	0
OTU783	Bacteria	Actinobacteria	Actinobacteria	Micrococcales	Microbacteriaceae	NA	NA	0	0	0	0	0	0	0.0144535		0	0.0240892	0		0.0693769	0	0	0		0	0.0366156	0.0963568		0	0	0.0250528
OTU1725	Bacteria	Firmicutes	Bacilli	Bacillales	Bacillaceae	Paucisalibacillus	globulus	0	0	0	0	0	0	0.0144535		0	0	0		0.00770854	0	0	0		0	0	0		0	0	0.0231256
OTU1850	Bacteria	Proteobacteria	Alphaproteobacteria	Sphingomonadales	Sphingomonadaceae	DSSF69	NA	0	0	0	0	0	0	0.0144535		0.0231256	0	0		0	0	0	0		0	0	0		0	0	0
OTU2292	Bacteria	Bacteroidetes	Bacteroidia	Cytophagales	Cytophagaceae	Cytophaga	NA	0	0	0	0	0	0	0.0144535		0	0.00578141	0		0	0	0	0		0	0	0		0	0	0
OTU2568	Bacteria	Verrucomicrobia	Verrucomicrobiae	Chthoniobacterales	Chthoniobacteraceae	LD29	NA	0	0	0	0	0	0	0.0144535		0	0	0		0	0	0	0		0	0	0		0	0	0
OTU2569	Bacteria	Actinobacteria	Actinobacteria	Corynebacteriales	Mycobacteriaceae	Mycobacterium	arupense	0	0	0	0	0	0	0.0144535		0	0	0		0	0	0	0		0	0	0		0	0	0
OTU812	Bacteria	Proteobacteria	Alphaproteobacteria	Sneathiellales	Sneathiellaceae	Ferrovibrio	NA	0	0	0	0	0	0	0.0134899		0	0	0.0028907		0.0790125	0.00867211	0.0558869	0		0	0	0.0578141		0.0298706	0	0
OTU983	Bacteria	Planctomycetes	Planctomycetacia	Pirellulales	Pirellulaceae	NA	NA	0	0	0	0	0	0	0.0134899		0.00770854	0.0269799	0		0.0346884	0	0.0183078	0		0	0.0105992	0.0183078		0	0.0183078	0.0144535
OTU1463	Bacteria	Actinobacteria	Actinobacteria	Micromonosporales	Micromonosporaceae	NA	NA	0	0	0	0	0	0	0.0134899		0	0	0		0.0269799	0	0.0144535	0		0	0	0		0	0.0115628	0
OTU2623	Bacteria	Firmicutes	Bacilli	Bacillales	Thermoactinomycetaceae	Thermoactinomyces	daqus	0	0	0	0	0	0	0.0134899		0	0	0		0	0	0	0		0	0	0		0	0	0
OTU1750	Bacteria	Actinobacteria	Actinobacteria	Pseudonocardiales	Pseudonocardiaceae	Saccharopolyspora	flava	0	0	0	0	0	0	0.0125264		0	0	0		0	0	0	0		0	0	0		0	0.0154171	0.0154171
OTU2689	Bacteria	Firmicutes	Clostridia	Clostridiales	Peptococcaceae	Desulfitibacter	NA	0	0	0	0	0	0	0.0125264		0	0	0		0	0	0	0		0	0	0		0	0	0
OTU2690	Bacteria	Firmicutes	Bacilli	Bacillales	Thermoactinomycetaceae	Planifilum	NA	0	0	0	0	0	0	0.0125264		0	0	0		0	0	0	0		0	0	0		0	0	0
OTU1034	Bacteria	Patescibacteria	Saccharimonadia	Saccharimonadales	NA	NA	NA	0	0	0	0	0	0	0.0115628		0.0144535	0	0.00385427		0	0.0298706	0	0		0.0144535	0.0211985	0.0154171		0	0.00867211	0.0260163
OTU977	Bacteria	Proteobacteria	Alphaproteobacteria	Caulobacterales	Caulobacteraceae	NA	NA	0	0	0	0	0	0	0.0115628		0.0510691	0.0163806	0		0.0587776	0.0144535	0.00770854	0		0	0	0.00674497		0	0	0
OTU1820	Bacteria	Firmicutes	Bacilli	Lactobacillales	Lactobacillaceae	Lactobacillus	NA	0.0163806	0	0	0.0115628	0	0	0.0115628		0	0	0		0	0	0	0		0	0	0		0	0	0
OTU2755	Bacteria	Firmicutes	Bacilli	Bacillales	Paenibacillaceae	Cohnella	NA	0	0	0	0	0	0	0.0115628		0	0	0		0	0	0	0		0	0	0		0	0	0
OTU2754	Bacteria	Firmicutes	Bacilli	Bacillales	Bacillaceae	NA	NA	0	0	0	0	0	0	0.0115628		0	0	0		0	0	0	0		0	0	0		0	0	0
OTU1427	Bacteria	Proteobacteria	Alphaproteobacteria	Caulobacterales	Caulobacteraceae	Phenylobacterium	NA	0	0	0	0	0	0	0.0105992		0	0	0		0.0308342	0.0134899	0	0		0	0	0		0	0	0.0154171
OTU1074	Bacteria	Actinobacteria	Actinobacteria	Streptomycetales	Streptomycetaceae	Streptomyces	NA	0.0279435	0	0	0	0	0	0.0105992		0.0192714	0	0		0.0250528	0	0	0		0	0	0		0	0	0.0510691
OTU1443	Bacteria	Proteobacteria	Gammaproteobacteria	Betaproteobacteriales	Burkholderiaceae	Verticia	NA	0.0115628	0	0	0	0	0	0.0105992		0.0240892	0.00867211	0.0134899		0	0	0	0		0	0	0		0	0	0
OTU2807	Bacteria	Firmicutes	Limnochordia	Limnochordales	Limnochordaceae	NA	NA	0	0	0	0	0	0	0.0105992		0	0	0		0	0	0	0		0	0	0		0	0	0
OTU1945	Bacteria	Actinobacteria	Acidimicrobiia	Microtrichales	Ilumatobacteraceae	Ilumatobacter	NA	0.00867211	0	0	0	0	0	0.00963568		0	0	0		0	0	0	0		0	0	0.0134899		0	0	0
OTU2886	Bacteria	Proteobacteria	Deltaproteobacteria	Myxococcales	Sandaracinaceae	NA	NA	0	0	0	0	0	0	0.00963568		0	0	0		0	0	0	0		0	0	0		0	0	0
OTU2889	Bacteria	Actinobacteria	Thermoleophilia	Solirubrobacterales	Solirubrobacteraceae	Conexibacter	NA	0	0	0	0	0	0	0.00963568		0	0	0		0	0	0	0		0	0	0		0	0	0
OTU2888	Bacteria	Actinobacteria	Actinobacteria	Corynebacteriales	Corynebacteriaceae	Corynebacterium_1	NA	0	0	0	0	0	0	0.00963568		0	0	0		0	0	0	0		0	0	0		0	0	0
OTU2887	Bacteria	Firmicutes	Limnochordia	Limnochordales	Limnochordaceae	NA	NA	0	0	0	0	0	0	0.00963568		0	0	0		0	0	0	0		0	0	0		0	0	0
OTU1331	Bacteria	Bacteroidetes	Bacteroidia	Sphingobacteriales	Sphingobacteriaceae	Sphingobacterium	NA	0	0	0	0	0	0	0.00867211		0	0	0		0.0260163	0.035652	0.0144535	0		0	0	0		0	0	0
OTU1372	Bacteria	Proteobacteria	Gammaproteobacteria	Betaproteobacteriales	Burkholderiaceae	GKS98_freshwater_group	NA	0	0	0	0	0	0	0.00867211		0.0568505	0	0		0	0.0115628	0	0		0	0	0		0	0	0
OTU802	Bacteria	Hydrogenedentes	Hydrogenedentia	Hydrogenedentiales	Hydrogenedensaceae	NA	NA	0	0	0	0	0	0	0.00867211		0	0.0395063	0		0.11081	0	0.0260163	0		0	0	0.0327613		0	0.0163806	0.0173442
OTU1566	Bacteria	Firmicutes	Clostridia	Clostridiales	Lachnospiraceae	Herbinix	NA	0	0	0	0	0	0	0.00867211		0.0134899	0	0.0346884		0	0	0	0		0	0	0		0	0	0
OTU1382	Bacteria	Firmicutes	Bacilli	Bacillales	Paenibacillaceae	Paenibacillus	NA	0	0	0	0	0	0	0.00867211		0.0674497	0	0		0	0	0	0		0	0	0		0	0	0
OTU495	Bacteria	Actinobacteria	Acidimicrobiia	Microtrichales	Microtrichaceae	NA	NA	0	0	0	0	0	0	0.00770854		0.0173442	0.0732311	0		0.226438	0	0.0674497	0		0	0.0346884	0.0327613		0.0549233	0.0173442	0.0317977
OTU2624	Bacteria	Firmicutes	Clostridia	Clostridiales	Ruminococcaceae	Ruminococcaceae_UCG-007	NA	0	0	0	0	0	0	0.00770854		0	0	0		0	0	0	0		0	0	0		0	0	0.00578141
OTU2085	Bacteria	Firmicutes	Bacilli	Bacillales	Paenibacillaceae	Thermobacillus	NA	0	0	0	0	0	0	0.00770854		0.0192714	0	0		0	0	0	0		0	0	0		0	0	0
OTU911	Bacteria	Firmicutes	Clostridia	Clostridiales	Ruminococcaceae	NA	NA	0	0	0	0	0	0	0.00674497		0.0183078	0.0183078	0.00867211		0.0722676	0	0.035652	0		0	0.0125264	0.0183078		0.00674497	0	0
OTU1578	Bacteria	Proteobacteria	Gammaproteobacteria	Betaproteobacteriales	Burkholderiaceae	Pelomonas	NA	0.00770854	0	0	0	0	0	0.00674497		0.0125264	0.00770854	0		0.00674497	0	0	0		0	0	0		0	0.00578141	0.00867211
OTU2756	Bacteria	Proteobacteria	Alphaproteobacteria	Elsterales	NA	NA	NA	0	0	0	0	0	0	0.00674497		0	0	0		0.00481784	0	0	0		0	0	0		0	0	0
OTU218	Bacteria	Firmicutes	Bacilli	Lactobacillales	Aerococcaceae	Aerosphaera	NA	0	0	0	0	0	0	0.00578141		0.913462	0	0.41048		0	0.0799761	0	0.105992		0	0	0		0	0	0
OTU607	Bacteria	Chloroflexi	Anaerolineae	Ardenticatenales	Ardenticatenaceae	NA	NA	0.00578141	0	0	0	0	0	0.00578141		0	0	0.0250528		0.071304	0.0144535	0.0366156	0		0	0	0.035652		0.0385427	0.0963568	0.0819032
OTU2567	Bacteria	Tenericutes	Mollicutes	Mollicutes_RF39	NA	NA	NA	0	0	0	0.00867211	0	0	0.00578141		0	0	0		0	0	0	0		0	0	0		0	0	0
OTU2465	Bacteria	Actinobacteria	Actinobacteria	Propionibacteriales	Nocardioidaceae	Marmoricola	NA	0	0	0	0	0	0	0.00578141		0	0	0		0	0	0.0105992	0		0	0	0		0	0	0
OTU501	Bacteria	Acidobacteria	Subgroup_6	NA	NA	NA	NA	0	0	0	0	0	0	0.00481784		0	0	0		0.167661	0	0.064559	0		0	0.0414334	0.0828668		0.0375791	0.109847	0.0443241
OTU131	Bacteria	Verrucomicrobia	Verrucomicrobiae	Chthoniobacterales	Xiphinematobacteraceae	Candidatus_Xiphinematobacter	NA	0	0	0	0	0	0	0.00385427		0	0.0395063	0		1.65059	0.00770854	0.743874	0.035652		0	0.0308342	0.0751583		0.125264	0	0
OTU2076	Bacteria	Proteobacteria	Gammaproteobacteria	Betaproteobacteriales	Hydrogenophilaceae	Tepidiphilus	NA	0.00578141	0	0	0	0	0	0.00385427		0	0	0		0	0	0	0		0	0	0.0173442		0	0	0
OTU1320	Bacteria	Chloroflexi	Chloroflexia	Thermomicrobiales	AKYG1722	NA	NA	0	0	0	0	0	0	0.00385427		0	0	0		0.0240892	0	0.0105992	0		0	0.00867211	0.00770854		0	0.0134899	0.0173442
OTU1630	Bacteria	Firmicutes	Clostridia	Clostridiales	Christensenellaceae	NA	NA	0	0	0	0	0	0	0.00385427		0.0337249	0	0.00867211		0.00578141	0	0	0		0	0	0		0	0	0
OTU2133	Bacteria	Proteobacteria	Alphaproteobacteria	Rhizobiales	Thermopetrobacteraceae	Thermopetrobacter	NA	0	0	0	0	0	0	0.0028907		0	0	0		0.00963568	0	0	0		0	0	0		0	0.0125264	0
OTU356	Bacteria	Chloroflexi	Anaerolineae	Caldilineales	Caldilineaceae	NA	NA	0	0	0	0	0	0	0.00192714		0	0.0732311	0		0.209094	0	0.119482	0.0202349		0	0.0173442	0.0395063		0	0.24571	0.180187
OTU1751	Bacteria	Planctomycetes	Planctomycetacia	NA	NA	NA	NA	0	0	0	0	0	0	0.00192714		0	0.0173442	0		0.0163806	0	0.00770854	0		0	0	0		0	0	0
OTU88	Bacteria	Proteobacteria	Gammaproteobacteria	Cellvibrionales	Cellvibrionaceae	Cellvibrio	NA	0	0	0	0.00674497	0	0	0		0.203313	0	0		0	1.24686	0	2.45421		0	0	0		0	0	0
OTU139	Bacteria	Bacteroidetes	Bacteroidia	Cytophagales	Cytophagaceae	Cytophaga	NA	0	0	0	0.00867211	0	0	0		0.30256	0.0385427	0		0.00481784	1.21988	0	0.378682		0.0385427	0	0		0.522254	0	0
OTU164	Bacteria	Actinobacteria	Actinobacteria	Micrococcales	NA	NA	NA	0	0	0	0	0	0	0		0.0337249	0	0		0	1.14954	0	0.843122		0	0	0		0	0	0
OTU163	Bacteria	Proteobacteria	Alphaproteobacteria	Rhizobiales	Devosiaceae	Devosia	NA	0.0231256	0	0	0	0	0	0		0.222584	0.0308342	0.0279435		0.00963568	1.09558	0	0.221621		0.0298706	0.00578141	0		0.292925	0.0231256	0.0578141
OTU73	Bacteria	Bacteroidetes	Bacteroidia	Cytophagales	Spirosomaceae	Persicitalea	NA	0.0337249	0	0	0.0173442	0	0	0		2.02542	0.042397	0.0414334		0.119482	1.00693	0.233183	0.209094		0.126227	0.00770854	0.120446		0.45384	0	0.00770854
OTU206	Bacteria	Proteobacteria	Alphaproteobacteria	Sphingomonadales	Sphingomonadaceae	Altererythrobacter	NA	0.0115628	0	0	0.00385427	0	0	0		0.324722	0.00770854	0.0317977		0	1.005	0	0.0558869		0.0154171	0	0		0.122373	0.0520326	0
OTU225	Bacteria	Actinobacteria	Actinobacteria	Micrococcales	NA	NA	NA	0	0	0	0	0	0	0		0.0847939	0	0		0	0.939478	0	0.392172		0	0	0		0.0741947	0	0
OTU108	Bacteria	Bacteroidetes	Bacteroidia	Sphingobacteriales	Sphingobacteriaceae	Sphingobacterium	alimentarium	0	0	0	0	0	0	0		0.0173442	0	0		0	0.826741	0	2.18923		0.281362	0	0		0.0404698	0	0
OTU216	Bacteria	Proteobacteria	Gammaproteobacteria	Xanthomonadales	Xanthomonadaceae	Pseudoxanthomonas	suwonensis	0	0	0	0	0	0	0		0.0953932	0	0		0.118519	0.770854	0	0.182114		0	0	0		0.307378	0	0.0491419
OTU105	Bacteria	Proteobacteria	Gammaproteobacteria	Pseudomonadales	Moraxellaceae	Acinetobacter	NA	0	0	0	0	0	0	0		0	0.0231256	0.175369		0	0.760255	0	2.35881		0.0597412	0	0.0125264		0.0202349	0	0
OTU339	Bacteria	Patescibacteria	Saccharimonadia	Saccharimonadales	Saccharimonadaceae	NA	NA	0	0	0	0	0	0	0		0.0433605	0	0		0	0.702441	0	0.133936		0	0	0		0.0799761	0	0
OTU316	Bacteria	Actinobacteria	Actinobacteria	Micrococcales	Microbacteriaceae	NA	NA	0	0	0	0	0	0	0		0.120446	0	0		0	0.692805	0	0.170551		0	0	0		0.0529962	0	0
OTU389	Bacteria	Proteobacteria	Gammaproteobacteria	Cellvibrionales	Cellvibrionaceae	Cellvibrio	NA	0	0	0	0	0	0	0		0.0510691	0	0.0105992		0	0.668716	0	0.035652		0	0	0		0.035652	0	0
OTU111	Bacteria	Proteobacteria	Gammaproteobacteria	Cellvibrionales	Cellvibrionaceae	Cellvibrio	NA	0	0	0	0	0	0	0		0.208131	0	0		0	0.661971	0	2.27498		0.0414334	0	0		0.0260163	0	0
OTU50	Bacteria	Bacteroidetes	Bacteroidia	Flavobacteriales	Flavobacteriaceae	Flavobacterium	NA	0	0	0	0.0452877	0	0	0		0.146462	0	0.285216		0	0.644627	0	3.67794		1.09847	0	0		0.0115628	0	0
OTU145	Bacteria	Bacteroidetes	Bacteroidia	Flavobacteriales	Flavobacteriaceae	Flavobacterium	NA	0.0192714	0	0	0.0115628	0	0	0		0.400844	0.035652	0.0105992		0.0481784	0.58874	0.147426	0.0963568		0.130082	0	0.607048		0.0607048	0	0.165734
OTU234	Bacteria	Proteobacteria	Gammaproteobacteria	Pseudomonadales	Moraxellaceae	Acinetobacter	NA	0	0	0	0.0529962	0	0	0		0	0	0.0250528		0	0.587776	0	0.771818		0	0	0		0	0	0
OTU336	Bacteria	Firmicutes	Bacilli	Bacillales	Planococcaceae	Planomicrobium	NA	0	0	0	0	0	0	0		0.0192714	0	0		0	0.567541	0	0.231256		0.129118	0	0		0.0211985	0	0
OTU492	Bacteria	Firmicutes	Bacilli	Bacillales	Planococcaceae	Planomicrobium	NA	0	0	0	0	0	0	0		0	0	0		0.0163806	0.473112	0	0.0819032		0	0	0		0	0	0
OTU367	Bacteria	Actinobacteria	Actinobacteria	Micrococcales	Cellulomonadaceae	NA	NA	0	0	0	0	0	0	0		0	0	0		0.0211985	0.457695	0	0.114665		0	0	0		0.282325	0	0
OTU569	Bacteria	Proteobacteria	Gammaproteobacteria	Cellvibrionales	Cellvibrionaceae	NA	NA	0	0	0	0	0	0	0		0	0	0		0	0.436496	0	0.00867211		0	0	0		0	0	0
OTU376	Bacteria	Bacteroidetes	Bacteroidia	Bacteroidetes_VC2.1_Bac22	NA	NA	NA	0	0	0	0	0	0	0		0.333394	0	0.0260163		0	0.427824	0	0.0346884		0.0327613	0	0		0	0	0
OTU516	Bacteria	Actinobacteria	Actinobacteria	Micrococcales	Intrasporangiaceae	Ornithinimicrobium	NA	0	0	0	0	0	0	0		0.0279435	0	0		0	0.419152	0	0.0472148		0	0	0		0.0221621	0	0
OTU203	Bacteria	Proteobacteria	Gammaproteobacteria	Cellvibrionales	Cellvibrionaceae	Cellvibrio	NA	0	0	0	0	0	0	0		0.49431	0.0317977	0.0327613		0.0105992	0.401808	0.0192714	0.290997		0.0105992	0	0		0.375791	0	0
OTU120	Bacteria	Bacteroidetes	Bacteroidia	Flavobacteriales	Flavobacteriaceae	Flavobacterium	NA	0	0	0	0	0	0	0		0.0260163	0	0.0183078		0	0.398917	0	1.71611		0.684133	0	0		0	0	0
OTU198	Bacteria	Bacteroidetes	Bacteroidia	Bacteroidales	Marinilabiliaceae	Ruminofilibacter	NA	0.0510691	0	0	0	0	0	0		0.613793	0.0481784	0.0346884		0.0915389	0.397953	0.176333	0.0452877		0	0	0.0741947		0.158025	0.00385427	0.00770854
OTU440	Bacteria	Bacteroidetes	Bacteroidia	Cytophagales	Cyclobacteriaceae	NA	NA	0	0	0	0	0	0	0		0.0607048	0	0		0	0.389281	0	0.155134		0	0	0		0.0529962	0	0
OTU561	Bacteria	Actinobacteria	Actinobacteria	Micrococcales	Microbacteriaceae	NA	NA	0	0	0	0	0	0	0		0	0	0		0	0.37001	0	0.0867211		0	0	0		0	0	0
OTU420	Bacteria	Actinobacteria	Actinobacteria	Micrococcales	Demequinaceae	Demequina	NA	0	0	0	0	0	0	0		0.116592	0	0		0	0.35652	0	0.101175		0	0	0		0.139717	0	0
OTU493	Bacteria	Firmicutes	Bacilli	Bacillales	Planococcaceae	Planococcus	NA	0	0	0	0	0	0	0		0	0	0		0	0.355556	0	0.105992		0.104065	0	0		0	0	0
OTU547	Bacteria	Actinobacteria	Actinobacteria	Micrococcales	Promicromonosporaceae	Cellulosimicrobium	cellulans	0	0	0	0	0	0	0		0.0134899	0	0.00963568		0	0.343994	0	0.0886482		0	0	0		0.0192714	0	0
OTU269	Bacteria	Bacteroidetes	Bacteroidia	Flavobacteriales	NS9_marine_group	NA	NA	0	0	0	0	0	0	0		0.524181	0	0.00578141		0	0.309305	0	0.0202349		0.078049	0	0.00578141		0.297742	0	0.00963568
OTU419	Bacteria	Proteobacteria	Gammaproteobacteria	Pseudomonadales	Moraxellaceae	Acinetobacter	NA	0	0	0	0.0183078	0	0	0		0	0	0		0	0.303524	0	0.394099		0	0	0		0	0	0
OTU428	Bacteria	Actinobacteria	Actinobacteria	Micrococcales	Microbacteriaceae	NA	NA	0	0	0	0	0	0	0		0.138754	0	0.0597412		0	0.285216	0	0.0857575		0.0414334	0	0		0.0722676	0	0
OTU546	Bacteria	Firmicutes	Bacilli	Bacillales	Planococcaceae	Planomicrobium	glaciei	0	0	0	0	0	0	0		0	0	0		0	0.280398	0	0.132009		0.0626319	0	0		0	0	0
OTU391	Bacteria	Proteobacteria	Alphaproteobacteria	Rhizobiales	Devosiaceae	Devosia	NA	0.00963568	0	0	0.0173442	0	0	0		0.0597412	0	0.0115628		0.0105992	0.276544	0	0.325686		0.0125264	0	0		0.0741947	0	0
OTU298	Bacteria	Bacteroidetes	Bacteroidia	Cytophagales	MWH-CFBk5	NA	NA	0	0	0	0	0	0	0		0.688951	0	0.0125264		0	0.271726	0	0.0250528		0	0	0		0.101175	0	0
OTU425	Bacteria	Proteobacteria	Alphaproteobacteria	Rhizobiales	Devosiaceae	Devosia	NA	0	0	0	0	0	0	0		0	0.00963568	0		0	0.270762	0	0.385427		0	0	0		0.0221621	0	0
OTU121	Bacteria	Firmicutes	Bacilli	Bacillales	Planococcaceae	Planomicrobium	NA	0	0	0	0	0	0	0		0.035652	0	0		0	0.264017	0	0.141644		2.36363	0	0		0.0375791	0	0
OTU442	Bacteria	Proteobacteria	Gammaproteobacteria	Cellvibrionales	Cellvibrionaceae	Cellvibrio	NA	0	0	0	0	0	0	0		0.271726	0	0.0279435		0	0.263054	0	0.0202349		0	0	0		0.0722676	0	0
OTU666	Bacteria	Bacteroidetes	Bacteroidia	Flavobacteriales	Weeksellaceae	Moheibacter	NA	0	0	0	0	0	0	0		0	0	0		0	0.2486	0	0.0973203		0	0	0		0	0	0
OTU221	Bacteria	Proteobacteria	Gammaproteobacteria	Cellvibrionales	Cellvibrionaceae	Cellvibrio	NA	0	0	0	0	0	0	0		0.740983	0.028907	0.0269799		0.00963568	0.247637	0.00674497	0.0472148		0.0395063	0	0.00770854		0.338212	0.00674497	0.00578141
OTU633	Bacteria	Firmicutes	Bacilli	Bacillales	Planococcaceae	Planomicrobium	glaciei	0	0	0	0	0	0	0		0.0125264	0	0		0	0.237038	0	0.071304		0.042397	0	0		0.0202349	0	0
OTU361	Bacteria	Bacteroidetes	Bacteroidia	Bacteroidales	Marinilabiliaceae	Ruminofilibacter	NA	0	0	0	0	0	0	0		0.397953	0	0		0.0250528	0.231256	0.0982839	0.035652		0	0	0.0501055		0.0510691	0	0
OTU257	Bacteria	Proteobacteria	Gammaproteobacteria	Pseudomonadales	Moraxellaceae	Acinetobacter	lwoffii	0	0	0	0	0	0	0		0.0385427	0	0.104065		0	0.227402	0	0.901899		0	0	0		0.0327613	0	0
OTU532	Bacteria	Actinobacteria	Actinobacteria	Micrococcales	NA	NA	NA	0	0	0	0	0	0	0		0.13779	0.0385427	0.0260163		0	0.226438	0	0.0433605		0	0	0		0.0221621	0	0
OTU677	Bacteria	Proteobacteria	Alphaproteobacteria	Rhizobiales	Devosiaceae	Devosia	NA	0	0	0	0	0	0	0		0	0	0		0	0.21873	0	0.118519		0	0	0		0	0	0
OTU800	Bacteria	Firmicutes	Bacilli	Bacillales	Planococcaceae	Planococcus	NA	0	0	0	0	0	0	0		0	0	0		0	0.215839	0	0		0.035652	0	0		0	0	0
OTU880	Bacteria	Proteobacteria	Gammaproteobacteria	Gammaproteobacteria_Incertae_Sedis	Unknown_Family	Candidatus_Berkiella	NA	0	0	0	0	0	0	0		0	0	0		0	0.212948	0	0		0	0	0		0	0	0
OTU529	Bacteria	Actinobacteria	Actinobacteria	Micrococcales	Jonesiaceae	Jonesia	denitrificans	0	0	0	0.0173442	0	0	0		0.204276	0.0115628	0		0	0.207167	0	0.0549233		0	0	0		0	0	0
OTU769	Bacteria	Firmicutes	Bacilli	Bacillales	Staphylococcaceae	Macrococcus	NA	0	0	0	0	0	0	0		0	0	0		0	0.202349	0	0.0597412		0.0134899	0	0		0	0	0
OTU722	Bacteria	Proteobacteria	Alphaproteobacteria	Rhizobiales	Rhizobiaceae	Aquamicrobium	NA	0	0	0	0	0	0	0		0.0992475	0	0		0	0.201386	0	0		0	0	0		0	0	0
OTU408	Bacteria	Proteobacteria	Gammaproteobacteria	Pseudomonadales	Moraxellaceae	Acinetobacter	NA	0	0	0	0.160916	0	0	0		0.0587776	0	0.11081		0	0.199458	0	0.21873		0	0	0		0	0	0
OTU668	Bacteria	Proteobacteria	Alphaproteobacteria	Rhizobiales	Devosiaceae	Devosia	albogilva	0	0	0	0	0	0	0		0.00770854	0.0269799	0		0.0115628	0.198495	0	0.0597412		0	0	0		0.0385427	0	0
OTU331	Bacteria	Proteobacteria	Gammaproteobacteria	Betaproteobacteriales	Burkholderiaceae	Pusillimonas	NA	0	0	0	0	0	0	0		0.67257	0.0375791	0.0250528		0	0.198495	0	0.0472148		0	0	0		0	0	0
OTU674	Bacteria	Actinobacteria	Actinobacteria	Micrococcales	Microbacteriaceae	NA	NA	0	0	0	0	0	0	0		0	0.0549233	0		0	0.197531	0	0.0857575		0	0	0		0	0	0
OTU304	Bacteria	Bacteroidetes	Bacteroidia	Flavobacteriales	Weeksellaceae	Moheibacter	NA	0	0	0	0	0	0	0		0.64559	0.109847	0.0655226		0	0.197531	0	0		0.0327613	0	0		0	0	0.0279435
OTU543	Bacteria	Bacteroidetes	Bacteroidia	Cytophagales	Spirosomaceae	Persicitalea	NA	0	0	0	0	0	0	0		0.284252	0	0		0	0.192714	0	0		0	0	0		0	0	0
OTU205	Bacteria	Proteobacteria	Gammaproteobacteria	Pseudomonadales	Moraxellaceae	Acinetobacter	lwoffii	0	0	0	0	0	0	0		0.0703404	0.0115628	0.283289		0	0.190786	0	0.954895		0.0414334	0	0		0.0953932	0	0
OTU797	Bacteria	Actinobacteria	Actinobacteria	Micrococcales	Demequinaceae	Demequina	NA	0	0	0	0	0	0	0		0	0	0		0	0.189823	0	0.0115628		0	0	0		0.0529962	0	0
OTU291	Bacteria	Proteobacteria	Gammaproteobacteria	Betaproteobacteriales	Burkholderiaceae	Pusillimonas	NA	0.0404698	0	0	0	0	0	0		0.684133	0	0		0.0202349	0.188859	0	0.114665		0.0375791	0	0		0.0433605	0	0
OTU567	Bacteria	Actinobacteria	Actinobacteria	Micrococcales	NA	NA	NA	0	0	0	0	0	0	0		0.0173442	0.0886482	0		0.0375791	0.184041	0	0		0	0.0346884	0.0838304		0	0	0
OTU688	Bacteria	Firmicutes	Bacilli	Bacillales	Planococcaceae	Planococcus	NA	0	0	0	0	0	0	0		0	0	0		0	0.174406	0	0.0828668		0.0722676	0	0		0	0	0
OTU122	Bacteria	Proteobacteria	Gammaproteobacteria	Pseudomonadales	Moraxellaceae	Psychrobacter	NA	0	0	0	0	0	0	0		0.0664862	0	0.0443241		0	0.169588	0	0.743874		1.80187	0	0		0	0	0
OTU187	Bacteria	Firmicutes	Bacilli	Bacillales	Planococcaceae	Planomicrobium	okeanokoites	0	0	0	0	0	0	0		0	0	0		0	0.166697	0	0.0857575		1.48389	0	0		0	0	0.0269799
OTU337	Bacteria	Bacteroidetes	Bacteroidia	Bacteroidales	Marinilabiliaceae	Ruminofilibacter	xylanolyticum	0.0221621	0	0	0.0144535	0	0	0		0.180187	0.071304	0		0.0317977	0.166697	0.0982839	0.0250528		0.028907	0	0.206203		0.122373	0	0
OTU447	Bacteria	Bacteroidetes	Bacteroidia	Bacteroidales	Marinilabiliaceae	Ruminofilibacter	NA	0	0	0	0	0	0	0		0.174406	0.0462512	0		0.042397	0.158989	0.100211	0.0183078		0	0	0.0375791		0.064559	0	0
OTU192	Bacteria	Bacteroidetes	Bacteroidia	Chitinophagales	Chitinophagaceae	Taibaiella	NA	0.0163806	0	0	0	0	0	0		0.729421	0.028907	0.0115628		0.0722676	0.158025	0.46733	0.0414334		0.0375791	0	0.0886482		0.0925025	0.00385427	0
OTU261	Bacteria	Bacteroidetes	Bacteroidia	Flavobacteriales	Flavobacteriaceae	Flavobacterium	NA	0.0231256	0	0	0	0	0	0		0.786271	0	0.0279435		0	0.157062	0.0491419	0.0346884		0.064559	0.00192714	0.0607048		0.0838304	0	0
OTU523	Bacteria	Actinobacteria	Acidimicrobiia	Microtrichales	NA	NA	NA	0	0	0	0	0	0	0		0.0144535	0.0751583	0		0.106956	0.157062	0.0501055	0.0221621		0	0	0		0.0761218	0	0
OTU793	Bacteria	Bacteroidetes	Bacteroidia	Bacteroidetes_VC2.1_Bac22	NA	NA	NA	0	0	0	0	0	0	0		0.0693769	0	0		0	0.154171	0	0		0.0346884	0	0		0	0	0
OTU1008	Bacteria	Firmicutes	Bacilli	Bacillales	Planococcaceae	Kurthia	NA	0	0	0	0	0	0	0		0	0	0		0	0.154171	0	0		0	0	0		0	0	0
OTU784	Bacteria	Firmicutes	Bacilli	Bacillales	Planococcaceae	Planomicrobium	NA	0	0	0	0	0	0	0		0	0	0		0	0.152244	0	0.112737		0	0	0		0	0	0
OTU497	Bacteria	Proteobacteria	Alphaproteobacteria	Rhodobacterales	Rhodobacteraceae	NA	NA	0	0	0	0.0154171	0	0	0		0.237038	0	0.0385427		0	0.149353	0	0.112737		0.00867211	0	0		0	0	0
OTU279	Bacteria	Proteobacteria	Gammaproteobacteria	Xanthomonadales	Xanthomonadaceae	Luteimonas	NA	0	0	0	0	0	0	0		0	0	0		0.104065	0.148389	0.0481784	0.042397		0.0452877	0.357484	0.374828		0.0847939	0	0
OTU530	Bacteria	Actinobacteria	Actinobacteria	Micrococcales	Micrococcales_Incertae_Sedis	Timonella	NA	0	0	0	0	0	0	0		0.0963568	0	0.0144535		0	0.141644	0	0.242819		0	0	0		0	0	0
OTU831	Bacteria	Firmicutes	Bacilli	Bacillales	Planococcaceae	Kurthia	NA	0.0144535	0	0	0	0	0	0		0	0	0		0	0.141644	0	0.0809397		0	0	0		0	0	0
OTU827	Bacteria	Firmicutes	Bacilli	Bacillales	Planococcaceae	Planomicrobium	chinense	0	0	0	0	0	0	0		0	0	0		0	0.141644	0	0		0.0973203	0	0		0	0	0
OTU641	Bacteria	Actinobacteria	Actinobacteria	Micrococcales	Sanguibacteraceae	Sanguibacter	NA	0	0	0	0	0	0	0		0.0905753	0	0.028907		0	0.139717	0	0.115628		0	0	0		0	0	0
OTU177	Bacteria	Bacteroidetes	Bacteroidia	Flavobacteriales	Flavobacteriaceae	Planktosalinus	NA	0	0	0	0	0	0	0		1.37405	0.0134899	0		0	0.13779	0	0.0963568		0	0	0		0.281362	0	0
OTU934	Bacteria	Proteobacteria	Alphaproteobacteria	Rhizobiales	Devosiaceae	Devosia	riboflavina	0	0	0	0	0	0	0		0	0	0		0	0.13779	0	0.0481784		0	0	0		0	0	0
OTU306	Bacteria	Firmicutes	Bacilli	Lactobacillales	Carnobacteriaceae	Jeotgalibaca	NA	0.0211985	0	0	0.0134899	0	0	0		0.375791	0	0.367119		0	0.134899	0	0.156098		0	0	0		0	0	0
OTU1078	Bacteria	Firmicutes	Bacilli	Bacillales	Planococcaceae	Planococcus	NA	0	0	0	0	0	0	0		0	0	0		0	0.132972	0	0		0	0	0		0	0	0
OTU528	Bacteria	Proteobacteria	Alphaproteobacteria	Rhodobacterales	Rhodobacteraceae	Gemmobacter	NA	0.00770854	0	0	0	0	0	0		0.0491419	0	0		0	0.131045	0	0.307378		0	0	0		0	0	0
OTU462	Bacteria	Proteobacteria	Gammaproteobacteria	Betaproteobacteriales	Burkholderiaceae	Pusillimonas	NA	0.0269799	0	0	0	0	0	0		0.260163	0	0.0279435		0.0317977	0.129118	0	0.0953932		0	0	0		0.0501055	0	0
OTU692	Bacteria	Proteobacteria	Gammaproteobacteria	Betaproteobacteriales	Burkholderiaceae	Pusillimonas	NA	0	0	0	0	0	0	0		0.115628	0	0		0	0.125264	0.0163806	0.0462512		0.0231256	0	0		0	0	0
OTU223	Bacteria	Firmicutes	Bacilli	Bacillales	Planococcaceae	Planomicrobium	NA	0	0	0	0	0	0	0		0	0	0		0	0.123337	0	0.0597412		1.31623	0	0		0	0	0
OTU817	Bacteria	Patescibacteria	Saccharimonadia	Saccharimonadales	Saccharimonadaceae	NA	NA	0	0	0	0	0	0	0		0.0452877	0	0.00867211		0	0.123337	0	0		0	0	0		0.0684133	0	0
OTU514	Bacteria	Actinobacteria	Actinobacteria	Micrococcales	NA	NA	NA	0	0	0	0	0	0	0		0.101175	0	0.0125264		0	0.117555	0	0.282325		0.00481784	0	0		0	0	0
OTU511	Bacteria	Firmicutes	Bacilli	Lactobacillales	Carnobacteriaceae	Desemzia	incerta	0	0	0	0	0	0	0		0.165734	0	0.119482		0	0.116592	0	0.125264		0	0	0		0	0	0
OTU889	Bacteria	Bacteroidetes	Bacteroidia	Flavobacteriales	Flavobacteriaceae	Flavobacterium	NA	0	0	0	0	0	0	0		0	0	0		0	0.116592	0	0.093466		0	0	0		0	0	0
OTU554	Bacteria	Proteobacteria	Gammaproteobacteria	Cellvibrionales	Cellvibrionaceae	Cellvibrio	NA	0	0	0	0	0	0	0		0.139717	0	0		0	0.113701	0	0.211985		0	0	0		0	0	0
OTU363	Bacteria	Verrucomicrobia	Verrucomicrobiae	Verrucomicrobiales	Verrucomicrobiaceae	NA	NA	0.0105992	0	0	0	0	0	0		0.58874	0.0231256	0.0587776		0	0.113701	0	0.0144535		0.0144535	0	0.00867211		0.0279435	0	0.0250528
OTU477	Bacteria	Bacteroidetes	Bacteroidia	Bacteroidales	Marinilabiliaceae	Ruminofilibacter	NA	0	0	0	0	0	0	0		0.197531	0.0414334	0		0.0192714	0.113701	0.0452877	0.0144535		0	0	0.108883		0.0549233	0	0
OTU161	Bacteria	Firmicutes	Bacilli	Bacillales	Planococcaceae	Chryseomicrobium	NA	0	0	0	0	0	0	0		0	0	0		0	0.112737	0	0.379646		1.60338	0	0		0	0	0
OTU577	Bacteria	Proteobacteria	Gammaproteobacteria	Cellvibrionales	Cellvibrionaceae	NA	NA	0	0	0	0	0	0	0		0.154171	0	0		0	0.112737	0.00481784	0.0847939		0	0	0		0.0857575	0	0
OTU940	Bacteria	Actinobacteria	Actinobacteria	Micrococcales	Microbacteriaceae	Leucobacter	NA	0	0	0	0	0	0	0		0	0	0		0	0.112737	0	0.071304		0	0	0		0	0	0
OTU681	Bacteria	BRC1	NA	NA	NA	NA	NA	0	0	0	0	0	0	0		0.154171	0	0		0	0.109847	0	0.0366156		0.00867211	0	0		0.0250528	0	0
OTU400	Bacteria	Proteobacteria	Gammaproteobacteria	Cellvibrionales	Cellvibrionaceae	Cellvibrio	NA	0	0	0	0	0	0	0		0.071304	0	0		0	0.106956	0	0.505873		0.0693769	0	0		0.0163806	0	0
OTU286	Bacteria	Deinococcus-Thermus	Deinococci	Deinococcales	Trueperaceae	Truepera	NA	0	0	0	0	0	0	0		0.122373	0.211985	0.0433605		0.281362	0.106956	0.0597412	0		0.0443241	0.093466	0.0761218		0.0452877	0.0395063	0.0443241
OTU1192	Bacteria	Bacteroidetes	Bacteroidia	Sphingobacteriales	Sphingobacteriaceae	Sphingobacterium	NA	0	0	0	0	0	0	0		0	0	0		0	0.106956	0	0		0	0	0		0	0	0
OTU992	Bacteria	Actinobacteria	Actinobacteria	Micrococcales	Microbacteriaceae	Leucobacter	NA	0	0	0	0	0	0	0		0	0	0		0	0.103102	0	0.0558869		0	0	0		0	0	0
OTU952	Bacteria	Firmicutes	Bacilli	Bacillales	Planococcaceae	Planococcus	NA	0	0	0	0	0	0	0		0.0385427	0	0		0	0.102138	0	0.035652		0	0	0		0	0	0
OTU1014	Bacteria	Actinobacteria	Actinobacteria	Micrococcales	Microbacteriaceae	Leucobacter	NA	0	0	0	0	0	0	0		0	0	0		0	0.101175	0	0.0520326		0	0	0		0	0	0
OTU333	Bacteria	Verrucomicrobia	Verrucomicrobiae	Verrucomicrobiales	DEV007	NA	NA	0	0	0	0	0	0	0		0.53478	0.0337249	0.0510691		0.0192714	0.101175	0.00963568	0.0105992		0	0.00481784	0		0.0896118	0	0.116592
OTU394	Bacteria	Firmicutes	Bacilli	Bacillales	Planococcaceae	Planomicrobium	stackebrandtii	0	0	0	0	0	0	0		0	0	0		0	0.101175	0	0		0.685097	0	0		0	0	0
OTU1228	Bacteria	Firmicutes	Bacilli	Bacillales	Planococcaceae	Planomicrobium	NA	0	0	0	0	0	0	0		0	0	0		0	0.100211	0	0		0	0	0		0	0	0
OTU796	Bacteria	Proteobacteria	Gammaproteobacteria	Betaproteobacteriales	Burkholderiaceae	Pusillimonas	noertemannii	0	0	0	0	0	0	0		0	0	0		0	0.0992475	0	0.0549233		0	0	0		0.101175	0	0
OTU537	Bacteria	Bacteroidetes	Bacteroidia	Flavobacteriales	NS9_marine_group	NA	NA	0	0	0	0	0	0	0		0.120446	0	0.00385427		0.00481784	0.0992475	0	0.00385427		0.0790125	0.0163806	0.123337		0.0346884	0	0
OTU1236	Bacteria	Actinobacteria	Actinobacteria	Micrococcales	Micrococcaceae	Kocuria	NA	0	0	0	0	0	0	0		0	0	0		0	0.0992475	0	0		0	0	0		0	0	0
OTU245	Bacteria	Proteobacteria	Gammaproteobacteria	Pseudomonadales	Pseudomonadaceae	Pseudomonas	formosensis	0.0250528	0	0	0.0308342	0	0	0		0.544416	0	0.369046		0	0.0982839	0.00385427	0.229329		0.0452877	0	0		0.0443241	0	0
OTU488	Bacteria	Bacteroidetes	Bacteroidia	Bacteroidales	Marinilabiliaceae	NA	NA	0	0	0	0	0	0	0		0.283289	0	0		0	0.0973203	0	0.0501055		0	0	0		0.144535	0	0
OTU635	Bacteria	Actinobacteria	Actinobacteria	Micrococcales	Microbacteriaceae	NA	NA	0.0501055	0	0	0	0	0	0		0	0	0		0	0.0953932	0	0		0	0	0		0.10792	0.0770854	0.0501055
OTU679	Bacteria	Verrucomicrobia	Verrucomicrobiae	Verrucomicrobiales	Verrucomicrobiaceae	Verrucomicrobium	NA	0	0	0	0	0	0	0		0.208131	0.0260163	0		0.00867211	0.093466	0	0		0	0	0		0	0	0
OTU855	Bacteria	Proteobacteria	Alphaproteobacteria	Rhizobiales	Devosiaceae	Pelagibacterium	NA	0	0	0	0	0	0	0		0.0539598	0.00963568	0.0211985		0	0.0925025	0	0.0192714		0.0163806	0	0.0105992		0	0	0
OTU1125	Bacteria	Actinobacteria	Actinobacteria	Propionibacteriales	Nocardioidaceae	Nocardioides	NA	0	0	0	0	0	0	0		0.00963568	0	0		0	0.0905753	0	0.0231256		0	0	0		0	0	0
OTU1061	Bacteria	Actinobacteria	Actinobacteria	Micrococcales	Micrococcaceae	Glutamicibacter	NA	0	0	0	0	0	0	0		0	0	0		0	0.0867211	0	0.0520326		0	0	0		0	0	0
OTU459	Bacteria	Bacteroidetes	Bacteroidia	Flavobacteriales	Flavobacteriaceae	Flavobacterium	NA	0	0	0	0	0	0	0		0	0	0.0337249		0	0.0857575	0	0.403735		0.101175	0	0		0	0	0
OTU773	Bacteria	Actinobacteria	Actinobacteria	Micrococcales	Demequinaceae	NA	NA	0	0	0	0	0	0	0		0	0	0		0	0.0847939	0	0.187896		0	0	0		0	0	0
OTU682	Bacteria	Cyanobacteria	Sericytochromatia	NA	NA	NA	NA	0.0134899	0	0	0	0	0	0		0.0655226	0	0		0	0.0847939	0	0.0626319		0	0	0		0.10792	0	0
OTU350	Bacteria	Bacteroidetes	Bacteroidia	Chitinophagales	Saprospiraceae	Membranicola	NA	0	0	0	0	0	0	0		0.445168	0.0385427	0		0.00385427	0.0847939	0.00385427	0.0231256		0	0	0		0.317977	0	0
OTU1176	Bacteria	Actinobacteria	Actinobacteria	Micrococcales	Microbacteriaceae	Leucobacter	NA	0	0	0	0	0	0	0		0	0	0		0	0.0838304	0	0.0269799		0	0	0		0	0	0
OTU1339	Bacteria	Actinobacteria	Actinobacteria	NA	NA	NA	NA	0	0	0	0	0	0	0		0	0	0		0	0.0838304	0	0		0	0	0		0	0	0
OTU678	Bacteria	Bacteroidetes	Bacteroidia	Bacteroidales	Marinilabiliaceae	NA	NA	0.00674497	0	0	0.00385427	0	0	0		0.0905753	0	0.0751583		0	0.0828668	0	0		0	0	0		0.0770854	0	0
OTU404	Bacteria	Proteobacteria	Gammaproteobacteria	Cellvibrionales	Cellvibrionaceae	Cellvibrio	NA	0	0	0	0	0	0	0		0.0462512	0	0		0	0.0819032	0	0.62921		0	0	0		0	0	0
OTU744	Bacteria	Actinobacteria	Actinobacteria	Micrococcales	Demequinaceae	Lysinimicrobium	NA	0	0	0	0	0	0	0		0	0	0		0	0.0819032	0	0.0317977		0	0	0		0.177296	0	0
OTU643	Bacteria	Actinobacteria	Actinobacteria	Micrococcales	Micrococcales_Incertae_Sedis	Timonella	NA	0	0	0	0	0	0	0		0.0549233	0	0.028907		0	0.0809397	0	0.208131		0	0	0		0	0	0
OTU1151	Bacteria	Proteobacteria	Alphaproteobacteria	Sphingomonadales	Sphingomonadaceae	Sphingopyxis	NA	0	0	0	0	0	0	0		0	0	0		0	0.0809397	0	0.0115628		0	0	0		0.0231256	0	0
OTU1356	Bacteria	Proteobacteria	Gammaproteobacteria	Cellvibrionales	Cellvibrionaceae	Cellvibrio	NA	0	0	0	0	0	0	0		0	0	0		0	0.0809397	0	0		0	0	0		0	0	0
OTU85	Bacteria	Firmicutes	Bacilli	Lactobacillales	Enterococcaceae	Enterococcus	NA	0	0	0	0.00867211	0	0	0		1.73442	0	1.3066		0	0.0799761	0	0.653299		0.105029	0	0		0.11081	0	0
OTU517	Bacteria	Patescibacteria	Saccharimonadia	Saccharimonadales	NA	NA	NA	0	0	0	0	0	0	0		0.129118	0.0616683	0.0269799		0	0.0770854	0	0.0154171		0.0240892	0.0790125	0.0462512		0.0173442	0	0.0366156
OTU1079	Bacteria	Proteobacteria	Alphaproteobacteria	Rhizobiales	Devosiaceae	Devosia	NA	0	0	0	0	0	0	0		0	0	0		0	0.0761218	0	0.0404698		0	0	0		0.0163806	0	0
OTU1250	Bacteria	Proteobacteria	Deltaproteobacteria	Bdellovibrionales	Bacteriovoracaceae	Peredibacter	NA	0	0	0	0	0	0	0		0	0	0		0	0.0751583	0	0		0	0	0		0.0211985	0	0
OTU406	Bacteria	Proteobacteria	Gammaproteobacteria	Cellvibrionales	Porticoccaceae	C1-B045	NA	0	0	0	0.00385427	0	0	0		0.502019	0.0250528	0.0568505		0.00674497	0.0741947	0.00578141	0.0549233		0.00770854	0	0.00481784		0.0105992	0	0
OTU839	Bacteria	BRC1	NA	NA	NA	NA	NA	0	0	0	0	0	0	0		0.0799761	0	0		0	0.071304	0	0.0211985		0	0	0		0.0597412	0	0
OTU1415	Bacteria	Actinobacteria	Actinobacteria	Micrococcales	Microbacteriaceae	Leucobacter	NA	0	0	0	0	0	0	0		0	0	0		0	0.071304	0	0		0	0	0		0	0	0
OTU1117	Bacteria	Patescibacteria	Saccharimonadia	Saccharimonadales	Saccharimonadaceae	NA	NA	0	0	0	0	0	0	0		0	0	0		0	0.0684133	0	0.0558869		0	0	0		0	0	0
OTU1282	Bacteria	Actinobacteria	Acidimicrobiia	Microtrichales	Microtrichaceae	NA	NA	0	0	0	0	0	0	0		0.00963568	0	0		0	0.0684133	0	0.0144535		0	0	0		0	0	0
OTU1446	Bacteria	Bacteroidetes	Bacteroidia	Flavobacteriales	NS9_marine_group	NA	NA	0	0	0	0	0	0	0		0	0	0		0	0.0684133	0	0		0	0	0		0	0	0
OTU757	Bacteria	Proteobacteria	Gammaproteobacteria	Pseudomonadales	Moraxellaceae	Acinetobacter	NA	0	0	0	0	0	0	0		0	0	0		0	0.0674497	0	0.214876		0	0	0		0	0	0
OTU768	Bacteria	Proteobacteria	Alphaproteobacteria	Rhizobiales	Rhizobiaceae	Aminobacter	NA	0	0	0	0	0	0	0		0	0	0		0	0.0674497	0	0.0684133		0	0	0		0.140681	0	0
OTU1258	Bacteria	Proteobacteria	Alphaproteobacteria	Rhizobiales	Rhizobiaceae	Allorhizobium-Neorhizobium-Pararhizobium-Rhizobium	NA	0	0	0	0	0	0	0		0	0	0		0	0.0674497	0	0.0105992		0	0	0		0.0173442	0	0
OTU402	Bacteria	Firmicutes	Bacilli	NA	NA	NA	NA	0.169588	0	0	0.0452877	0	0	0		0.0443241	0.0529962	0.15128		0.147426	0.0655226	0	0.0510691		0.0163806	0	0		0	0	0.0240892
OTU1410	Bacteria	Proteobacteria	Gammaproteobacteria	Cellvibrionales	Cellvibrionaceae	NA	NA	0	0	0	0	0	0	0		0	0	0		0	0.0655226	0	0.00674497		0	0	0		0	0	0
OTU1479	Bacteria	Proteobacteria	Alphaproteobacteria	Rhodobacterales	Rhodobacteraceae	NA	NA	0	0	0	0	0	0	0		0	0	0		0	0.064559	0	0		0	0	0		0	0	0
OTU776	Bacteria	Actinobacteria	Actinobacteria	Micrococcales	Microbacteriaceae	Leucobacter	aridicollis	0	0	0	0	0	0	0		0	0	0		0	0.0635955	0	0.118519		0.0462512	0	0		0	0	0.042397
OTU622	Bacteria	Bacteroidetes	Bacteroidia	Sphingobacteriales	Sphingobacteriaceae	Sphingobacterium	NA	0	0	0	0	0	0	0		0.15128	0	0		0	0.0635955	0	0.0867211		0.028907	0	0		0.0684133	0	0
OTU1357	Bacteria	Chloroflexi	Chloroflexia	Thermomicrobiales	JG30-KF-CM45	NA	NA	0	0	0	0	0	0	0		0	0	0		0	0.0635955	0	0.0105992		0	0	0		0.00674497	0	0
OTU1145	Bacteria	Actinobacteria	Actinobacteria	Micrococcales	Microbacteriaceae	Parafrigoribacterium	NA	0	0	0	0	0	0	0		0.0240892	0	0		0	0.0635955	0	0		0	0	0		0.0298706	0	0
OTU942	Bacteria	Patescibacteria	Saccharimonadia	Saccharimonadales	NA	NA	NA	0	0	0	0	0	0	0		0.0722676	0	0		0	0.0626319	0	0		0	0.0134899	0		0.0279435	0	0.00578141
OTU1154	Bacteria	Actinobacteria	Thermoleophilia	Gaiellales	NA	NA	NA	0	0	0	0	0	0	0		0.00963568	0	0.0134899		0	0.0626319	0	0		0	0	0		0.028907	0	0
OTU1237	Bacteria	Proteobacteria	Alphaproteobacteria	Rhodobacterales	Rhodobacteraceae	Paracoccus	koreensis	0	0	0	0	0	0	0		0.0221621	0	0		0	0.0626319	0	0		0	0	0		0.0144535	0	0
OTU525	Bacteria	Bacteroidetes	Bacteroidia	Flavobacteriales	Flavobacteriaceae	Flavobacterium	NA	0	0	0	0	0	0	0		0	0	0.0240892		0	0.0616683	0	0.411443		0	0	0		0	0	0
OTU702	Bacteria	Deinococcus-Thermus	Deinococci	Deinococcales	Trueperaceae	Truepera	NA	0	0	0	0	0	0	0		0	0.0279435	0		0.202349	0.0616683	0	0		0	0	0.0269799		0	0	0
OTU296	Bacteria	Firmicutes	Bacilli	Lactobacillales	Enterococcaceae	Enterococcus	eurekensis	0	0	0	0	0	0	0		0.502982	0	0.405662		0	0.0607048	0	0.136827		0	0	0		0	0	0
OTU1115	Bacteria	Bacteroidetes	Bacteroidia	Flavobacteriales	Crocinitomicaceae	Fluviicola	NA	0	0	0	0	0	0	0		0.0115628	0	0		0	0.0607048	0	0		0.0501055	0.00192714	0		0	0	0
OTU1186	Bacteria	Proteobacteria	Alphaproteobacteria	Sphingomonadales	Sphingomonadaceae	Novosphingobium	NA	0	0	0	0	0	0	0		0	0	0		0.0028907	0.0597412	0	0.0337249		0	0	0		0.0125264	0	0
OTU724	Bacteria	Proteobacteria	Alphaproteobacteria	Rhizobiales	Rhizobiaceae	NA	NA	0.0385427	0	0	0	0	0	0		0.0838304	0.0202349	0		0.0395063	0.0597412	0	0.0317977		0	0	0		0	0	0.0250528
OTU443	Bacteria	Bacteroidetes	Bacteroidia	Bacteroidales	Dysgonomonadaceae	Fermentimonas	caenicola	0.0134899	0	0	0	0	0	0		0.226438	0.0183078	0.064559		0.138754	0.0587776	0.0173442	0.0279435		0	0	0		0.0655226	0.00770854	0.0115628
OTU617	Bacteria	Chloroflexi	Chloroflexia	Thermomicrobiales	AKYG1722	NA	NA	0	0	0	0	0	0	0		0.0587776	0.0529962	0.0202349		0.071304	0.0587776	0.0221621	0.0105992		0	0	0.0269799		0.0693769	0	0.00963568
OTU552	Bacteria	Verrucomicrobia	Verrucomicrobiae	Verrucomicrobiales	Verrucomicrobiaceae	Verrucomicrobium	NA	0.0192714	0	0	0	0	0	0		0.264017	0	0.0549233		0	0.0587776	0	0		0.0279435	0	0		0.0443241	0	0
OTU436	Bacteria	Actinobacteria	Actinobacteria	Micrococcales	Micrococcales_Incertae_Sedis	Timonella	NA	0	0	0	0	0	0	0		0.0510691	0	0.0279435		0	0.0578141	0	0.53478		0	0	0		0	0	0
OTU927	Bacteria	Actinobacteria	Actinobacteria	Corynebacteriales	Corynebacteriaceae	Corynebacterium_1	glutamicum	0	0	0	0.0211985	0	0	0		0	0	0.0221621		0.0298706	0.0568505	0	0.0578141		0	0	0		0	0	0
OTU1155	Bacteria	Actinobacteria	Actinobacteria	Micrococcales	Microbacteriaceae	Leucobacter	NA	0	0	0	0	0	0	0		0	0	0		0	0.0568505	0	0.0578141		0	0	0		0	0	0
OTU843	Bacteria	Bacteroidetes	Bacteroidia	Bacteroidales	Dysgonomonadaceae	Proteiniphilum	NA	0	0	0	0	0	0	0		0	0	0		0	0.0568505	0	0.0298706		0	0	0		0.143572	0	0
OTU1454	Bacteria	Actinobacteria	Actinobacteria	Propionibacteriales	Nocardioidaceae	Nocardioides	NA	0	0	0	0	0	0	0		0	0	0		0	0.0568505	0	0.0105992		0	0	0		0	0	0
OTU919	Bacteria	Bacteroidetes	Bacteroidia	Flavobacteriales	Flavobacteriaceae	Confluentibacter	NA	0	0	0	0	0	0	0		0	0	0		0	0.0568505	0	0		0	0	0		0.136827	0	0
OTU1032	Bacteria	Proteobacteria	Gammaproteobacteria	Betaproteobacteriales	Burkholderiaceae	Pusillimonas	NA	0	0	0	0	0	0	0		0.0481784	0	0		0	0.0558869	0	0.0269799		0.0154171	0	0		0	0	0
OTU1580	Bacteria	Actinobacteria	Actinobacteria	Propionibacteriales	Nocardioidaceae	Aeromicrobium	NA	0	0	0	0	0	0	0		0	0	0		0	0.0558869	0	0		0	0	0		0	0	0
OTU1218	Bacteria	Proteobacteria	Gammaproteobacteria	Pseudomonadales	Moraxellaceae	Acinetobacter	NA	0	0	0	0	0	0	0		0	0	0		0	0.0549233	0	0.0472148		0	0	0		0	0	0
OTU826	Bacteria	Proteobacteria	Alphaproteobacteria	Rhizobiales	Devosiaceae	Pelagibacterium	NA	0	0	0	0.00770854	0	0	0		0.0539598	0.0308342	0.0298706		0	0.0549233	0	0.0192714		0.0125264	0.0105992	0		0.0144535	0	0.00481784
OTU1594	Bacteria	Bacteroidetes	Bacteroidia	Flavobacteriales	Flavobacteriaceae	Confluentibacter	NA	0	0	0	0	0	0	0		0	0	0		0	0.0549233	0	0		0	0	0		0	0	0
OTU1195	Bacteria	Proteobacteria	Alphaproteobacteria	Rhizobiales	Rhizobiales_Incertae_Sedis	Bauldia	NA	0	0	0	0	0	0	0		0.0115628	0.0125264	0.00770854		0	0.0539598	0	0.0115628		0	0	0		0.00770854	0	0
OTU964	Bacteria	Actinobacteria	Actinobacteria	Corynebacteriales	Corynebacteriaceae	Corynebacterium_1	marinum	0	0	0	0	0	0	0		0	0	0		0.0192714	0.0529962	0	0.0867211		0	0	0		0.0125264	0	0
OTU520	Bacteria	Firmicutes	Bacilli	Bacillales	Paenibacillaceae	Thermobacillus	NA	0	0	0	0.0163806	0	0	0		0.0433605	0.0568505	0		0.187896	0.0529962	0.0578141	0.0549233		0.00770854	0	0		0	0	0.0298706
OTU1251	Bacteria	Proteobacteria	Alphaproteobacteria	Rhizobiales	NA	NA	NA	0	0	0	0	0	0	0		0	0.0211985	0		0	0.0529962	0	0		0	0	0		0.0221621	0	0
OTU1036	Bacteria	Proteobacteria	Gammaproteobacteria	Oceanospirillales	Pseudohongiellaceae	BIyi10	NA	0	0	0	0	0	0	0		0.0443241	0.0481784	0		0	0.0529962	0	0		0	0	0		0	0	0
OTU728	Bacteria	Proteobacteria	Alphaproteobacteria	Rhizobiales	Rhizobiaceae	NA	NA	0	0	0	0	0	0	0		0.0346884	0	0		0	0.0520326	0.0385427	0.0269799		0	0	0.0395063		0.0462512	0	0.0587776
OTU1211	Bacteria	Proteobacteria	Alphaproteobacteria	Sphingomonadales	Sphingomonadaceae	Altererythrobacter	NA	0	0	0	0	0	0	0		0.0395063	0	0		0	0.0520326	0	0.0115628		0	0	0		0	0	0
OTU1492	Bacteria	Patescibacteria	Saccharimonadia	Saccharimonadales	Saccharimonadaceae	NA	NA	0.0115628	0	0	0	0	0	0		0	0	0		0	0.0520326	0	0		0	0	0		0	0	0
OTU568	Bacteria	Proteobacteria	Gammaproteobacteria	Xanthomonadales	Xanthomonadaceae	Arenimonas	NA	0	0	0	0	0	0	0		0.326649	0	0.0626319		0	0.0520326	0	0		0	0	0		0	0	0.00481784
OTU1323	Bacteria	Proteobacteria	Alphaproteobacteria	Rhizobiales	Rhizobiaceae	Aminobacter	NA	0	0	0	0	0	0	0		0	0	0		0	0.0520326	0	0		0	0	0		0.0337249	0	0
OTU878	Bacteria	Bacteroidetes	Bacteroidia	Chitinophagales	Chitinophagaceae	Taibaiella	NA	0	0	0	0	0	0	0		0	0	0		0	0.0510691	0	0.144535		0	0	0		0.0183078	0	0
OTU1567	Bacteria	Bacteroidetes	Bacteroidia	Cytophagales	Cytophagaceae	Cytophaga	NA	0	0	0	0	0	0	0		0	0	0		0	0.0510691	0	0.00578141		0	0	0		0	0	0
OTU1637	Bacteria	Actinobacteria	Actinobacteria	Micrococcales	Microbacteriaceae	Leucobacter	NA	0	0	0	0	0	0	0		0	0	0		0	0.0510691	0	0		0	0	0		0	0	0
OTU1262	Bacteria	Proteobacteria	Deltaproteobacteria	Myxococcales	Blfdi19	NA	NA	0	0	0	0	0	0	0		0.0327613	0	0		0	0.0491419	0.00481784	0.00770854		0	0	0		0	0	0
OTU892	Bacteria	Firmicutes	Clostridia	Clostridiales	Family_XI	Gallicola	NA	0.0221621	0	0	0.0154171	0	0	0		0.0183078	0	0.00867211		0.00770854	0.0481784	0	0.0876846		0	0	0		0	0	0
OTU914	Bacteria	Proteobacteria	Alphaproteobacteria	Rhizobiales	Devosiaceae	Pelagibacterium	NA	0	0	0	0	0	0	0		0.0529962	0	0		0	0.0481784	0	0.0279435		0	0	0		0.0674497	0	0
OTU778	Bacteria	Proteobacteria	Gammaproteobacteria	Betaproteobacteriales	Burkholderiaceae	Pusillimonas	NA	0	0	0	0	0	0	0		0.222584	0	0		0	0.0481784	0	0		0	0	0		0	0	0
OTU672	Bacteria	Bacteroidetes	Bacteroidia	Flavobacteriales	Crocinitomicaceae	Fluviicola	NA	0	0	0	0	0	0	0		0	0	0		0	0.0472148	0	0.0982839		0.192714	0	0		0	0	0
OTU63	Bacteria	Actinobacteria	Actinobacteria	Streptomycetales	Streptomycetaceae	Streptomyces	thermocoprophilus	0	0	0	0	0	0	0		0	0	0		3.15472	0.0472148	1.96857	0.0886482		0	0	0		0.0539598	0	0.00963568
OTU1166	Bacteria	Bacteroidetes	Bacteroidia	Sphingobacteriales	Sphingobacteriaceae	Sphingobacterium	NA	0	0	0	0	0	0	0		0	0	0		0	0.0472148	0	0.064559		0	0	0		0	0	0
OTU364	Bacteria	Firmicutes	Bacilli	Lactobacillales	Aerococcaceae	Aerosphaera	taetra	0	0	0	0.0279435	0	0	0		0.555978	0	0.206203		0	0.0472148	0	0.0462512		0	0	0		0	0	0
OTU1317	Bacteria	Proteobacteria	Alphaproteobacteria	Rhodobacterales	Rhodobacteraceae	Paracoccus	thiocyanatus	0	0	0	0	0	0	0		0	0	0		0	0.0472148	0	0.0395063		0	0	0		0	0	0
OTU1118	Bacteria	Proteobacteria	Gammaproteobacteria	Pseudomonadales	Moraxellaceae	Acinetobacter	NA	0	0	0	0	0	0	0		0	0.0578141	0		0	0.0472148	0	0.0192714		0	0	0		0	0	0
OTU1196	Bacteria	Proteobacteria	Deltaproteobacteria	Myxococcales	Archangiaceae	Anaeromyxobacter	NA	0	0	0	0	0	0	0		0.0317977	0.00963568	0		0.0173442	0.0462512	0	0		0	0	0		0	0	0
OTU1706	Bacteria	Patescibacteria	Saccharimonadia	Saccharimonadales	Saccharimonadaceae	NA	NA	0	0	0	0	0	0	0		0	0	0		0	0.0462512	0	0		0	0	0		0	0	0
OTU1533	Bacteria	Actinobacteria	Actinobacteria	Corynebacteriales	Corynebacteriaceae	Corynebacterium_1	glutamicum	0.0134899	0	0	0	0	0	0		0	0	0		0	0.0452877	0	0		0	0	0		0	0	0
OTU310	Bacteria	Bacteroidetes	Bacteroidia	Flavobacteriales	Flavobacteriaceae	Flavobacterium	luticocti	0	0	0	0	0	0	0		0	0	0		0	0.0443241	0	0.128154		0.490456	0	0		0.395063	0	0
OTU913	Bacteria	Proteobacteria	Alphaproteobacteria	Rhizobiales	Rhizobiaceae	Aminobacter	NA	0.0317977	0	0	0	0	0	0		0	0.0173442	0		0.0395063	0.0443241	0	0.0491419		0	0	0		0	0	0.0144535
OTU1259	Bacteria	Bacteroidetes	Bacteroidia	Sphingobacteriales	Sphingobacteriaceae	NA	NA	0	0	0	0	0	0	0		0.0317977	0	0		0	0.0443241	0	0.0192714		0	0	0		0	0	0
OTU1739	Bacteria	Actinobacteria	Actinobacteria	Micrococcales	Cellulomonadaceae	Pseudactinotalea	NA	0	0	0	0	0	0	0		0	0	0		0	0.0443241	0	0		0	0	0		0	0	0
OTU1740	Bacteria	Bacteroidetes	Bacteroidia	Sphingobacteriales	Sphingobacteriaceae	Sphingobacterium	NA	0	0	0	0	0	0	0		0	0	0		0	0.0443241	0	0		0	0	0		0	0	0
OTU1464	Bacteria	Actinobacteria	Actinobacteria	Propionibacteriales	Nocardioidaceae	Aeromicrobium	NA	0	0	0	0	0	0	0		0	0	0		0	0.0433605	0	0.0231256		0	0	0		0	0	0
OTU1072	Bacteria	Proteobacteria	Gammaproteobacteria	Cellvibrionales	Cellvibrionaceae	Cellvibrio	NA	0	0	0	0	0	0	0		0	0	0		0	0.0433605	0	0		0	0	0		0.0915389	0	0
OTU1366	Bacteria	Bacteroidetes	Bacteroidia	Flavobacteriales	Cryomorphaceae	Cryomorpha	NA	0	0	0	0	0	0	0		0	0	0		0	0.042397	0	0.0144535		0	0	0		0.0211985	0	0
OTU1766	Bacteria	Proteobacteria	Gammaproteobacteria	Pseudomonadales	Moraxellaceae	Acinetobacter	indicus	0	0	0	0	0	0	0		0	0	0		0	0.042397	0	0		0	0	0		0	0	0
OTU1765	Bacteria	Patescibacteria	Saccharimonadia	Saccharimonadales	Saccharimonadaceae	NA	NA	0	0	0	0	0	0	0		0	0	0		0	0.042397	0	0		0	0	0		0	0	0
OTU1164	Bacteria	Actinobacteria	Actinobacteria	Propionibacteriales	Nocardioidaceae	Nocardioides	NA	0	0	0	0	0	0	0		0.042397	0	0		0	0.0404698	0	0.0298706		0	0	0		0	0	0
OTU1222	Bacteria	Proteobacteria	Gammaproteobacteria	Pseudomonadales	Pseudomonadaceae	Pseudomonas	NA	0	0	0	0	0	0	0		0.0375791	0	0.0163806		0	0.0404698	0	0.00674497		0	0	0		0	0	0
OTU319	Bacteria	Actinobacteria	Acidimicrobiia	Microtrichales	NA	NA	NA	0	0	0	0	0	0	0		0	0	0		0.196568	0.0404698	0.0751583	0		0.0886482	0.100211	0		0.128154	0.128154	0.250528
OTU1340	Bacteria	Firmicutes	Bacilli	Bacillales	Bacillaceae	Geobacillus	NA	0	0	0	0	0	0	0		0	0	0		0.0433605	0.0404698	0	0		0	0	0		0	0	0
OTU1799	Bacteria	Actinobacteria	Actinobacteria	Micrococcales	Microbacteriaceae	Leucobacter	NA	0	0	0	0	0	0	0		0	0	0		0	0.0404698	0	0		0	0	0		0	0	0
OTU1411	Bacteria	Proteobacteria	Gammaproteobacteria	Pseudomonadales	Pseudomonadaceae	Pseudomonas	pseudoalcaligenes	0	0	0	0	0	0	0		0	0	0		0	0.0395063	0	0.0327613		0	0	0		0	0	0
OTU1219	Bacteria	Actinobacteria	Acidimicrobiia	Microtrichales	Ilumatobacteraceae	Ilumatobacter	NA	0	0	0	0	0	0	0		0	0	0		0.0317977	0.0395063	0.0308342	0		0	0	0		0	0	0
OTU1308	Bacteria	Actinobacteria	Actinobacteria	Micrococcales	Microbacteriaceae	Leucobacter	NA	0	0	0	0	0	0	0		0	0.0491419	0		0	0.0395063	0	0		0	0	0		0	0	0
OTU1822	Bacteria	Firmicutes	Clostridia	Clostridiales	Ruminococcaceae	NA	NA	0	0	0	0	0	0	0		0	0	0		0	0.0395063	0	0		0	0	0		0	0	0
OTU211	Bacteria	Firmicutes	Bacilli	Bacillales	Planococcaceae	Lysinibacillus	massiliensis	0	0	0	0	0	0	0		0	0	0.0635955		0.0905753	0.0385427	0	0		0.131045	0.45095	0.146462		0.129118	0.105992	0.390245
OTU1682	Bacteria	Firmicutes	Bacilli	Bacillales	Family_XII	Exiguobacterium	NA	0	0	0	0	0	0	0		0	0	0.00963568		0	0.0385427	0	0		0	0	0		0	0	0
OTU1683	Bacteria	Patescibacteria	Saccharimonadia	Saccharimonadales	NA	NA	NA	0	0	0	0	0	0	0		0.00963568	0	0		0	0.0385427	0	0		0	0	0		0	0	0
OTU1568	Bacteria	Bacteroidetes	Bacteroidia	Cytophagales	Spirosomaceae	Leadbetterella	NA	0	0	0	0	0	0	0		0	0	0		0	0.0375791	0	0.0192714		0	0	0		0	0	0
OTU1177	Bacteria	Proteobacteria	Gammaproteobacteria	Cellvibrionales	Cellvibrionaceae	Cellvibrio	NA	0	0	0	0	0	0	0		0	0	0		0	0.0375791	0	0.0134899		0	0	0		0.0597412	0	0
OTU1174	Bacteria	Proteobacteria	Gammaproteobacteria	Alteromonadales	Idiomarinaceae	Idiomarina	NA	0	0	0	0	0	0	0		0.0501055	0	0		0	0.0375791	0	0		0.0125264	0	0		0.0105992	0	0
OTU1684	Bacteria	Proteobacteria	Alphaproteobacteria	Rhizobiales	Devosiaceae	Devosia	NA	0	0	0	0	0	0	0		0	0	0		0	0.0375791	0	0		0	0	0		0.0105992	0	0
OTU1851	Bacteria	Bacteroidetes	Bacteroidia	Sphingobacteriales	Sphingobacteriaceae	Sphingobacterium	NA	0	0	0	0	0	0	0		0	0	0		0	0.0375791	0	0		0	0	0		0	0	0
OTU1416	Bacteria	Proteobacteria	Gammaproteobacteria	Pseudomonadales	Moraxellaceae	Acinetobacter	NA	0	0	0	0	0	0	0		0	0	0.0134899		0	0.035652	0	0.0221621		0	0	0		0	0	0
OTU1886	Bacteria	Actinobacteria	Actinobacteria	Propionibacteriales	Nocardioidaceae	Marmoricola	NA	0	0	0	0	0	0	0		0	0	0		0	0.035652	0	0		0	0	0		0	0	0
OTU1075	Bacteria	Actinobacteria	Actinobacteria	Micrococcales	Microbacteriaceae	Leucobacter	NA	0	0	0	0	0	0	0		0	0.0154171	0.0395063		0	0.0346884	0	0.0443241		0	0	0		0	0	0
OTU1428	Bacteria	Actinobacteria	Actinobacteria	Micrococcales	Microbacteriaceae	Huakuichenia	NA	0	0	0	0	0	0	0		0	0	0		0	0.0346884	0	0.035652		0	0	0		0	0	0
OTU1434	Bacteria	Bacteroidetes	Bacteroidia	Sphingobacteriales	Sphingobacteriaceae	Sphingobacterium	NA	0	0	0	0	0	0	0		0	0	0		0	0.0346884	0	0.0346884		0	0	0		0	0	0
OTU1062	Bacteria	Bacteroidetes	Bacteroidia	Sphingobacteriales	Sphingobacteriaceae	Sphingobacterium	NA	0	0	0	0	0	0	0		0.0703404	0	0		0	0.0346884	0	0.0163806		0	0	0		0.0173442	0	0
OTU1080	Bacteria	Bacteroidetes	Bacteroidia	Flavobacteriales	Flavobacteriaceae	Flavobacterium	NA	0	0	0	0	0	0	0		0	0	0		0	0.0346884	0	0.0144535		0	0	0		0.0838304	0	0
OTU616	Bacteria	Verrucomicrobia	Verrucomicrobiae	Verrucomicrobiales	Rubritaleaceae	Luteolibacter	NA	0	0	0	0	0	0	0		0.280398	0	0.0144535		0.00385427	0.0346884	0	0		0.00578141	0	0		0.0635955	0	0
OTU1564	Bacteria	Proteobacteria	Deltaproteobacteria	Bdellovibrionales	Bacteriovoracaceae	Peredibacter	NA	0	0	0	0	0	0	0		0	0	0		0	0.0346884	0	0		0	0.0221621	0		0	0	0
OTU1051	Bacteria	Bacteroidetes	Bacteroidia	Flavobacteriales	Crocinitomicaceae	Fluviicola	NA	0	0	0	0	0	0	0		0.00385427	0	0		0	0.0337249	0	0.0915389		0.0115628	0	0		0	0	0
OTU594	Bacteria	Proteobacteria	Gammaproteobacteria	Betaproteobacteriales	Burkholderiaceae	Pusillimonas	NA	0.0346884	0	0	0	0	0	0		0.242819	0	0		0	0.0337249	0	0.0549233		0.0558869	0	0		0	0	0
OTU281	Bacteria	Bacteroidetes	Bacteroidia	Cytophagales	Cyclobacteriaceae	NA	NA	0	0	0	0	0	0	0		0	0	0		0	0.0337249	0	0.0308342		0	0	0		1.13123	0	0
OTU1582	Bacteria	Proteobacteria	Gammaproteobacteria	Betaproteobacteriales	Burkholderiaceae	Pusillimonas	NA	0	0	0	0	0	0	0		0	0	0		0	0.0337249	0	0.0221621		0	0	0		0	0	0
OTU1800	Bacteria	Proteobacteria	Gammaproteobacteria	Pseudomonadales	Moraxellaceae	Acinetobacter	NA	0	0	0	0	0	0	0		0	0	0		0	0.0337249	0	0.00674497		0	0	0		0	0	0
OTU1364	Bacteria	Patescibacteria	Saccharimonadia	Saccharimonadales	NA	NA	NA	0	0	0	0	0	0	0		0	0	0		0	0.0337249	0	0		0	0	0		0.0452877	0	0
OTU1913	Bacteria	Firmicutes	Bacilli	Bacillales	Planococcaceae	Planococcus	NA	0	0	0	0	0	0	0		0	0	0		0	0.0337249	0	0		0	0	0		0	0	0
OTU1252	Bacteria	Deinococcus-Thermus	Deinococci	Deinococcales	Trueperaceae	Truepera	NA	0	0	0	0	0	0	0		0	0	0		0.0626319	0.0337249	0	0		0	0	0		0	0	0
OTU1581	Bacteria	Firmicutes	Bacilli	Bacillales	Bacillaceae	Ureibacillus	NA	0	0	0	0	0	0	0		0	0.0221621	0		0	0.0337249	0	0		0	0	0		0	0	0
OTU658	Bacteria	Proteobacteria	Alphaproteobacteria	Rhodobacterales	Rhodobacteraceae	Gemmobacter	intermedius	0	0	0	0	0	0	0		0.0549233	0	0		0	0.0327613	0	0.223548		0.0317977	0	0.00963568		0	0	0
OTU434	Bacteria	Proteobacteria	Gammaproteobacteria	Cellvibrionales	Cellvibrionaceae	NA	NA	0	0	0	0	0	0	0		0	0	0		0	0.0327613	0	0		0	0	0		0.641736	0	0
OTU1015	Bacteria	Bacteroidetes	Bacteroidia	Sphingobacteriales	Sphingobacteriaceae	Sphingobacterium	NA	0	0	0	0	0	0	0		0.0115628	0	0		0	0.0317977	0	0.109847		0	0	0		0	0	0
OTU239	Bacteria	Firmicutes	Bacilli	Lactobacillales	Carnobacteriaceae	Jeotgalibaca	dankookensis	0	0	0	0	0	0	0		0.0953932	0	0.478893		0	0.0317977	0	0.10792		0.694732	0	0		0	0	0
OTU935	Bacteria	Firmicutes	Bacilli	Bacillales	Paenibacillaceae	Paenibacillus	NA	0	0	0	0	0	0	0		0	0	0		0.0192714	0.0317977	0	0.0433605		0	0	0		0	0	0.0915389
OTU1498	Bacteria	Bacteroidetes	Bacteroidia	Chitinophagales	Chitinophagaceae	Taibaiella	NA	0	0	0	0	0	0	0		0	0	0		0	0.0317977	0	0.0308342		0	0	0		0	0	0
OTU1782	Bacteria	Proteobacteria	Alphaproteobacteria	Rhizobiales	Beijerinckiaceae	Pseudochelatococcus	NA	0	0	0	0	0	0	0		0.0105992	0	0		0	0.0308342	0	0		0	0	0		0	0	0
OTU1401	Bacteria	Bacteroidetes	Bacteroidia	Flavobacteriales	Flavobacteriaceae	NA	NA	0	0	0	0	0	0	0		0.0240892	0	0		0	0.0298706	0	0.0192714		0	0	0		0	0	0
OTU1082	Bacteria	Bacteroidetes	Bacteroidia	Chitinophagales	Chitinophagaceae	NA	NA	0	0	0	0	0	0	0		0.0664862	0	0		0	0.0298706	0	0.0105992		0.00867211	0	0		0.0163806	0	0
OTU858	Bacteria	Firmicutes	Bacilli	Bacillales	Bacillaceae	Bacillus	NA	0	0	0	0	0	0	0		0	0	0		0.0472148	0.0298706	0	0		0.0491419	0.0510691	0.0452877		0	0	0
OTU2006	Bacteria	Actinobacteria	Actinobacteria	Micrococcales	Micrococcaceae	Micrococcus	NA	0	0	0	0	0	0	0		0	0	0		0	0.0298706	0	0		0	0	0		0	0	0
OTU503	Bacteria	Firmicutes	Clostridia	Clostridiales	Ruminococcaceae	Ercella	NA	0.0327613	0	0	0.0211985	0	0	0		0.279435	0	0.0741947		0	0.028907	0	0.0028907		0	0	0		0.105992	0	0
OTU673	Bacteria	Bacteroidetes	Bacteroidia	Bacteroidales	Dysgonomonadaceae	Petrimonas	mucosa	0.0211985	0	0	0.00867211	0	0	0		0.0867211	0.0105992	0.0125264		0.0443241	0.028907	0.0298706	0		0.0154171	0	0.0317977		0.0481784	0	0
OTU2028	Bacteria	Proteobacteria	Gammaproteobacteria	Betaproteobacteriales	Burkholderiaceae	NA	NA	0	0	0	0	0	0	0		0	0	0		0	0.028907	0	0		0	0	0		0	0	0
OTU1326	Bacteria	Bacteroidetes	Bacteroidia	Chitinophagales	Chitinophagaceae	Taibaiella	NA	0	0	0	0	0	0	0		0.0337249	0	0		0	0.0279435	0	0		0.00578141	0	0		0.0173442	0	0
OTU1465	Bacteria	BRC1	NA	NA	NA	NA	NA	0	0	0	0	0	0	0		0.0385427	0	0		0	0.0279435	0	0		0	0	0		0	0	0
OTU1521	Bacteria	Proteobacteria	Alphaproteobacteria	Rhodobacterales	Rhodobacteraceae	Rhodobacter	gluconicum	0	0	0	0	0	0	0		0	0	0		0	0.0279435	0	0		0	0	0		0.0327613	0	0
OTU2056	Bacteria	Actinobacteria	Actinobacteria	Propionibacteriales	Nocardioidaceae	Aeromicrobium	NA	0	0	0	0	0	0	0		0	0	0		0	0.0279435	0	0		0	0	0		0	0	0
OTU1435	Bacteria	BRC1	NA	NA	NA	NA	NA	0	0	0	0	0	0	0		0	0	0		0	0.0279435	0	0		0	0	0		0.0414334	0	0
OTU2057	Bacteria	Patescibacteria	Saccharimonadia	Saccharimonadales	Saccharimonadaceae	NA	NA	0	0	0	0	0	0	0		0	0	0		0	0.0279435	0	0		0	0	0		0	0	0
OTU792	Bacteria	Bacteroidetes	Bacteroidia	Sphingobacteriales	Sphingobacteriaceae	Sphingobacterium	NA	0	0	0	0	0	0	0		0	0	0.00385427		0	0.0269799	0	0.215839		0.0134899	0	0		0	0	0
OTU1351	Bacteria	Proteobacteria	Alphaproteobacteria	Rhodobacterales	Rhodobacteraceae	NA	NA	0	0	0	0	0	0	0		0	0	0		0	0.0269799	0	0.0549233		0	0	0		0	0	0
OTU1579	Bacteria	Proteobacteria	Deltaproteobacteria	Myxococcales	Archangiaceae	Anaeromyxobacter	NA	0.00385427	0	0	0.00192714	0	0	0		0	0	0		0.0211985	0.0269799	0	0.00192714		0	0	0		0	0	0
OTU1048	Bacteria	Firmicutes	Clostridia	Clostridiales	Ruminococcaceae	Ruminiclostridium	NA	0	0	0	0	0	0	0		0	0	0		0.042397	0.0269799	0	0		0.0240892	0.0231256	0.00963568		0	0.00578141	0.00867211
OTU1834	Bacteria	Actinobacteria	Actinobacteria	Micrococcales	Microbacteriaceae	NA	NA	0.0115628	0	0	0	0	0	0		0	0	0		0	0.0269799	0	0		0	0	0		0	0	0
OTU1663	Bacteria	Bacteroidetes	Bacteroidia	Cytophagales	Cyclobacteriaceae	NA	NA	0	0	0	0	0	0	0		0	0	0		0	0.0269799	0	0		0	0	0		0.0221621	0	0
OTU2086	Bacteria	Verrucomicrobia	Verrucomicrobiae	Chthoniobacterales	Chthoniobacteraceae	NA	NA	0	0	0	0	0	0	0		0	0	0		0	0.0269799	0	0		0	0	0		0	0	0
OTU1466	Bacteria	Actinobacteria	Actinobacteria	Micrococcales	Intrasporangiaceae	Tetrasphaera	NA	0	0	0	0	0	0	0		0	0	0		0	0.0260163	0	0.0105992		0	0	0		0.0298706	0	0
OTU882	Bacteria	Gemmatimonadetes	Longimicrobia	Longimicrobiales	Longimicrobiaceae	NA	NA	0	0	0	0	0	0	0		0.0982839	0	0		0.0443241	0.0260163	0.0144535	0.0028907		0	0.00963568	0		0	0	0.0163806
OTU1383	Bacteria	Patescibacteria	Saccharimonadia	Saccharimonadales	Saccharimonadaceae	NA	NA	0	0	0	0	0	0	0		0.0501055	0	0		0	0.0260163	0	0		0	0	0		0	0	0
OTU994	Bacteria	Proteobacteria	Gammaproteobacteria	Oceanospirillales	Pseudohongiellaceae	BIyi10	NA	0	0	0	0	0	0	0		0.0452877	0	0		0	0.0260163	0	0		0	0	0		0.0867211	0	0
OTU2111	Bacteria	Proteobacteria	Alphaproteobacteria	Rhizobiales	Rhizobiaceae	Allorhizobium-Neorhizobium-Pararhizobium-Rhizobium	NA	0	0	0	0	0	0	0		0	0	0		0	0.0260163	0	0		0	0	0		0	0	0
OTU2112	Bacteria	Proteobacteria	Alphaproteobacteria	Caulobacterales	Caulobacteraceae	Brevundimonas	NA	0	0	0	0	0	0	0		0	0	0		0	0.0260163	0	0		0	0	0		0	0	0
OTU2110	Bacteria	Actinobacteria	Actinobacteria	Micrococcales	Microbacteriaceae	Leucobacter	NA	0	0	0	0	0	0	0		0	0	0		0	0.0260163	0	0		0	0	0		0	0	0
OTU1899	Bacteria	Firmicutes	Bacilli	Lactobacillales	Aerococcaceae	Aerococcus	NA	0	0	0	0	0	0	0		0	0	0		0	0.0250528	0	0.00963568		0	0	0		0	0	0
OTU1823	Bacteria	Proteobacteria	Alphaproteobacteria	Rhizobiales	Rhizobiales_Incertae_Sedis	Bauldia	NA	0	0	0	0	0	0	0		0	0	0		0	0.0250528	0	0		0	0	0		0.0144535	0	0
OTU2134	Bacteria	Bacteroidetes	Bacteroidia	Chitinophagales	Chitinophagaceae	Ferruginibacter	NA	0	0	0	0	0	0	0		0	0	0		0	0.0250528	0	0		0	0	0		0	0	0
OTU1019	Bacteria	Bacteroidetes	Bacteroidia	Sphingobacteriales	Sphingobacteriaceae	NA	NA	0	0	0	0	0	0	0		0	0	0		0	0.0240892	0	0.127191		0	0	0		0	0	0
OTU1555	Bacteria	Actinobacteria	Actinobacteria	Micrococcales	Microbacteriaceae	Galbitalea	NA	0	0	0	0	0	0	0		0	0	0		0	0.0240892	0	0.0337249		0	0	0		0	0	0
OTU1058	Bacteria	Bacteroidetes	Bacteroidia	Cytophagales	Cyclobacteriaceae	NA	NA	0	0	0	0	0	0	0		0.0828668	0	0		0	0.0240892	0	0.0327613		0	0	0		0	0	0
OTU2156	Bacteria	Patescibacteria	Gracilibacteria	NA	NA	NA	NA	0	0	0	0	0	0	0		0	0	0		0	0.0240892	0	0		0	0	0		0	0	0
OTU1862	Bacteria	Actinobacteria	Actinobacteria	Micrococcales	Microbacteriaceae	Leucobacter	NA	0	0	0	0	0	0	0		0	0	0		0	0.0231256	0	0.0134899		0	0	0		0	0	0
OTU1556	Bacteria	Actinobacteria	Actinobacteria	Micrococcales	Microbacteriaceae	Huakuichenia	NA	0	0	0	0	0	0	0		0.0221621	0	0		0	0.0231256	0	0.0125264		0	0	0		0	0	0
OTU1229	Bacteria	Bacteroidetes	Bacteroidia	Flavobacteriales	Cryomorphaceae	NA	NA	0	0	0	0	0	0	0		0.0105992	0	0		0	0.0231256	0	0.0115628		0	0	0		0.0549233	0	0
OTU671	Bacteria	Chloroflexi	Anaerolineae	Caldilineales	Caldilineaceae	Litorilinea	NA	0	0	0	0	0	0	0		0	0	0.00578141		0.152244	0.0231256	0.0452877	0.00578141		0	0	0		0.0722676	0.00578141	0.028907
OTU1178	Bacteria	Planctomycetes	Planctomycetacia	Pirellulales	Pirellulaceae	Roseimaritima	NA	0	0	0	0	0	0	0		0.0443241	0.0115628	0		0	0.0231256	0	0		0	0	0		0.0317977	0	0
OTU2193	Bacteria	Proteobacteria	Deltaproteobacteria	Bdellovibrionales	Bdellovibrionaceae	Bdellovibrio	NA	0	0	0	0	0	0	0		0	0	0		0	0.0231256	0	0		0	0	0		0	0	0
OTU1975	Bacteria	Patescibacteria	Saccharimonadia	Saccharimonadales	NA	NA	NA	0	0	0	0	0	0	0		0	0	0		0	0.0231256	0	0		0	0	0		0.00770854	0	0
OTU832	Bacteria	Proteobacteria	Gammaproteobacteria	Betaproteobacteriales	Rhodocyclaceae	NA	NA	0.0173442	0	0	0.0192714	0	0	0		0.100211	0	0.0105992		0	0.0221621	0	0.0105992		0.00963568	0.00385427	0		0.0308342	0	0.0105992
OTU1518	Bacteria	Bacteroidetes	Bacteroidia	NA	NA	NA	NA	0	0	0	0	0	0	0		0.0231256	0	0.00385427		0	0.0221621	0	0.00385427		0.00770854	0	0		0	0	0
OTU416	Bacteria	Proteobacteria	Deltaproteobacteria	Myxococcales	Vulgatibacteraceae	Vulgatibacter	NA	0	0	0	0	0	0	0		0.0491419	0.207167	0.113701		0.108883	0.0221621	0.035652	0		0	0	0		0	0.0655226	0.119482
OTU1345	Bacteria	Patescibacteria	Saccharimonadia	Saccharimonadales	NA	NA	NA	0	0	0	0	0	0	0		0.0452877	0	0		0	0.0221621	0	0		0	0	0		0.0154171	0	0
OTU2215	Bacteria	Proteobacteria	Alphaproteobacteria	Rhizobiales	Beijerinckiaceae	Microvirga	NA	0	0	0	0	0	0	0		0	0	0		0	0.0221621	0	0		0	0	0		0	0	0
OTU775	Bacteria	Bacteroidetes	Bacteroidia	Flavobacteriales	Flavobacteriaceae	Confluentibacter	NA	0	0	0	0	0	0	0		0.0125264	0	0		0	0.0211985	0	0.0655226		0	0	0		0.172479	0	0
OTU1801	Bacteria	Proteobacteria	Alphaproteobacteria	Rhizobiales	Rhizobiaceae	Aquamicrobium	NA	0	0	0	0	0	0	0		0.0115628	0	0		0	0.0211985	0	0.00770854		0	0	0		0	0	0
OTU1002	Bacteria	Proteobacteria	Deltaproteobacteria	Bdellovibrionales	Bdellovibrionaceae	Bdellovibrio	NA	0	0	0	0	0	0	0		0.122373	0	0.00192714		0	0.0211985	0	0		0	0	0		0.0105992	0	0
OTU1241	Bacteria	Actinobacteria	Acidimicrobiia	Microtrichales	Iamiaceae	Iamia	NA	0	0	0	0	0	0	0		0	0	0		0.0433605	0.0211985	0.00481784	0		0	0	0		0.028907	0	0
OTU1783	Bacteria	Chloroflexi	Chloroflexia	Thermomicrobiales	JG30-KF-CM45	NA	NA	0	0	0	0	0	0	0		0	0.0125264	0		0.00770854	0.0211985	0	0		0	0	0		0	0	0
OTU2254	Bacteria	Patescibacteria	Saccharimonadia	Saccharimonadales	NA	NA	NA	0	0	0	0	0	0	0		0	0	0		0	0.0211985	0	0		0	0	0		0	0	0
OTU1726	Bacteria	Firmicutes	Bacilli	Bacillales	Bacillaceae	Bacillus	NA	0	0	0	0	0	0	0		0	0.00481784	0		0	0.0202349	0	0.0202349		0	0	0		0	0	0
OTU909	Bacteria	Bacteroidetes	Bacteroidia	Bacteroidales	Dysgonomonadaceae	Proteiniphilum	NA	0	0	0	0	0	0	0		0.111774	0	0.0163806		0	0.0202349	0	0		0	0	0		0.0520326	0	0
OTU1784	Bacteria	Fibrobacteres	Fibrobacteria	Fibrobacterales	Fibrobacteraceae	NA	NA	0	0	0	0	0	0	0		0.00963568	0	0		0	0.0202349	0	0		0	0	0		0.0115628	0	0
OTU2294	Bacteria	Proteobacteria	Gammaproteobacteria	Betaproteobacteriales	Burkholderiaceae	Comamonas	NA	0	0	0	0	0	0	0		0	0	0		0	0.0202349	0	0		0	0	0		0	0	0
OTU1852	Bacteria	Chloroflexi	Chloroflexia	Thermomicrobiales	JG30-KF-CM45	NA	NA	0	0	0	0	0	0	0		0	0	0		0.0173442	0.0202349	0	0		0	0	0		0	0	0
OTU2293	Bacteria	Patescibacteria	Saccharimonadia	Saccharimonadales	Saccharimonadaceae	NA	NA	0	0	0	0	0	0	0		0	0	0		0	0.0202349	0	0		0	0	0		0	0	0
OTU825	Bacteria	Actinobacteria	Acidimicrobiia	Microtrichales	NA	NA	NA	0	0	0	0	0	0	0		0	0.0414334	0		0.0953932	0.0192714	0	0.0192714		0	0.035652	0		0.0279435	0	0
OTU2029	Bacteria	Proteobacteria	Alphaproteobacteria	Sphingomonadales	Sphingomonadaceae	Novosphingobium	NA	0	0	0	0	0	0	0		0	0	0		0	0.0192714	0	0.00963568		0	0	0		0	0	0
OTU991	Bacteria	Firmicutes	Bacilli	Lactobacillales	Carnobacteriaceae	Carnobacterium	NA	0	0	0	0	0	0	0		0	0.0761218	0		0	0.0192714	0	0		0.0635955	0	0		0	0	0
OTU2194	Bacteria	Bacteroidetes	Bacteroidia	Chitinophagales	Chitinophagaceae	Taibaiella	NA	0	0	0	0	0	0	0		0	0	0.00385427		0	0.0192714	0	0		0	0	0		0	0	0
OTU1887	Bacteria	Proteobacteria	Deltaproteobacteria	Myxococcales	Archangiaceae	Anaeromyxobacter	NA	0	0	0	0	0	0	0		0	0	0		0.0163806	0.0192714	0	0		0	0	0		0	0	0
OTU1606	Bacteria	Proteobacteria	Alphaproteobacteria	Rhizobiales	Devosiaceae	Devosia	NA	0	0	0	0	0	0	0		0.0250528	0	0		0	0.0192714	0	0		0	0	0		0.00963568	0	0
OTU1569	Bacteria	Firmicutes	Bacilli	Bacillales	Bacillaceae	Aeribacillus	NA	0	0	0	0	0	0	0		0	0	0		0.0375791	0.0192714	0	0		0	0	0		0	0	0
OTU2331	Bacteria	Deinococcus-Thermus	Deinococci	Deinococcales	Trueperaceae	Truepera	NA	0	0	0	0	0	0	0		0	0	0		0	0.0192714	0	0		0	0	0		0	0	0
OTU958	Bacteria	Bacteroidetes	Bacteroidia	Chitinophagales	NA	NA	NA	0	0	0	0	0	0	0		0.103102	0	0		0	0.0183078	0	0.0211985		0.00770854	0	0		0.0231256	0	0
OTU1358	Bacteria	Proteobacteria	Alphaproteobacteria	Rhizobiales	Rhizobiaceae	NA	NA	0	0	0	0	0	0	0		0	0	0		0	0.0183078	0	0		0	0	0		0.0626319	0	0
OTU2374	Bacteria	Proteobacteria	Alphaproteobacteria	Rhodobacterales	Rhodobacteraceae	Paracoccus	NA	0	0	0	0	0	0	0		0	0	0		0	0.0183078	0	0		0	0	0		0	0	0
OTU1493	Bacteria	Actinobacteria	Actinobacteria	Corynebacteriales	Corynebacteriaceae	Corynebacterium_1	NA	0.000963568	0	0	0.00481784	0	0	0		0	0	0.00867211		0	0.0173442	0	0.0317977		0	0	0		0	0	0
OTU840	Bacteria	Proteobacteria	Alphaproteobacteria	Azospirillales	Inquilinaceae	Inquilinus	NA	0	0	0	0	0	0	0		0.0761218	0.0375791	0		0.0260163	0.0173442	0.0231256	0		0.00867211	0	0.0317977		0.0105992	0	0
OTU1119	Bacteria	Proteobacteria	Gammaproteobacteria	Betaproteobacteriales	Methylophilaceae	UBA6140	NA	0	0	0	0	0	0	0		0.0905753	0	0		0	0.0173442	0	0		0	0	0		0.0163806	0	0
OTU2421	Bacteria	Chloroflexi	Chloroflexia	Chloroflexales	Chloroflexaceae	Candidatus_Chloroploca	NA	0	0	0	0	0	0	0		0	0	0		0	0.0173442	0	0		0	0	0		0	0	0
OTU2420	Bacteria	Firmicutes	Clostridia	Clostridiales	Ruminococcaceae	Caproiciproducens	NA	0	0	0	0	0	0	0		0	0	0		0	0.0173442	0	0		0	0	0		0	0	0
OTU1167	Bacteria	Actinobacteria	Actinobacteria	Pseudonocardiales	Pseudonocardiaceae	Saccharomonospora	glauca	0	0	0	0	0	0	0		0	0	0		0.0491419	0.0163806	0.0211985	0.0250528		0	0	0		0	0	0
OTU1646	Bacteria	Bacteroidetes	Bacteroidia	Sphingobacteriales	Sphingobacteriaceae	Parapedobacter	NA	0	0	0	0	0	0	0		0	0	0		0	0.0163806	0.0173442	0.00770854		0	0	0.0028907		0.00578141	0	0
OTU1081	Bacteria	Firmicutes	Bacilli	Bacillales	Bacillaceae	NA	NA	0.0173442	0	0	0	0	0	0		0	0	0		0.0125264	0.0163806	0	0		0.0366156	0.0221621	0.0269799		0	0	0
OTU1275	Bacteria	Proteobacteria	Gammaproteobacteria	Betaproteobacteriales	Burkholderiaceae	Hydrogenophaga	NA	0	0	0	0	0	0	0		0	0	0		0	0.0163806	0	0		0	0	0		0.042397	0.0134899	0.0211985
OTU1583	Bacteria	Bacteroidetes	Bacteroidia	Bacteroidales	Paludibacteraceae	Paludibacter	NA	0	0	0	0	0	0	0		0	0	0.0183078		0	0.0163806	0	0		0	0	0		0.0211985	0	0
OTU2466	Bacteria	Proteobacteria	Gammaproteobacteria	Xanthomonadales	Xanthomonadaceae	Stenotrophomonas	NA	0	0	0	0	0	0	0		0	0	0		0	0.0163806	0	0		0	0	0		0	0	0
OTU2467	Bacteria	Verrucomicrobia	Verrucomicrobiae	Chthoniobacterales	Chthoniobacteraceae	LD29	NA	0	0	0	0	0	0	0		0	0	0		0	0.0163806	0	0		0	0	0		0	0	0
OTU2468	Bacteria	Firmicutes	Bacilli	Bacillales	Bacillaceae	NA	NA	0	0	0	0	0	0	0		0	0	0		0	0.0163806	0	0		0	0	0		0	0	0
OTU130	Bacteria	Firmicutes	Clostridia	Clostridiales	Clostridiaceae_1	Proteiniclasticum	NA	0.0231256	0	0	0.0395063	0	0	0		1.5841	0	0.867211		0	0.0154171	0	0.0597412		0	0	0		0.130082	0	0
OTU896	Bacteria	Bacteroidetes	Bacteroidia	Flavobacteriales	Flavobacteriaceae	Flavobacterium	NA	0	0	0	0	0	0	0		0.108883	0	0		0	0.0154171	0	0.0308342		0	0	0		0.0501055	0	0
OTU852	Bacteria	Firmicutes	Bacilli	Bacillales	Paenibacillaceae	NA	NA	0.0317977	0	0	0.00770854	0	0	0		0.0192714	0	0.0250528		0.0317977	0.0154171	0.0105992	0.0144535		0.00963568	0.0163806	0.0105992		0.0144535	0.00963568	0.00770854
OTU1659	Bacteria	Bacteroidetes	Bacteroidia	Sphingobacteriales	Sphingobacteriaceae	Sphingobacterium	NA	0	0	0	0	0	0	0		0.0125264	0	0		0	0.0154171	0	0		0.0115628	0	0		0.00963568	0	0
OTU1883	Bacteria	Proteobacteria	Alphaproteobacteria	Sphingomonadales	Sphingomonadaceae	NA	NA	0.00385427	0	0	0	0	0	0		0.0163806	0	0		0	0.0154171	0	0		0	0	0		0	0	0
OTU1723	Bacteria	Firmicutes	Bacilli	Bacillales	Paenibacillaceae	Thermobacillus	NA	0	0	0	0.0105992	0	0	0		0	0	0		0.000963568	0.0154171	0.0173442	0		0	0	0		0	0	0.000963568
OTU1318	Bacteria	Gemmatimonadetes	Longimicrobia	Longimicrobiales	Longimicrobiaceae	NA	NA	0	0	0	0	0	0	0		0.0250528	0.0115628	0		0	0.0154171	0	0		0	0	0		0.0346884	0	0
OTU2135	Bacteria	Bacteroidetes	Bacteroidia	Bacteroidales	Dysgonomonadaceae	Fermentimonas	NA	0	0	0	0	0	0	0		0	0.00963568	0		0	0.0154171	0	0		0	0	0		0	0	0
OTU2519	Bacteria	Proteobacteria	Alphaproteobacteria	Rhizobiales	Beijerinckiaceae	Microvirga	NA	0	0	0	0	0	0	0		0	0	0		0	0.0154171	0	0		0	0	0		0	0	0
OTU2517	Bacteria	Proteobacteria	Alphaproteobacteria	Sphingomonadales	Sphingomonadaceae	Sphingobium	NA	0	0	0	0	0	0	0		0	0	0		0	0.0154171	0	0		0	0	0		0	0	0
OTU2521	Bacteria	Proteobacteria	Gammaproteobacteria	Legionellales	Legionellaceae	Legionella	NA	0	0	0	0	0	0	0		0	0	0		0	0.0154171	0	0		0	0	0		0	0	0
OTU2522	Bacteria	Chloroflexi	Chloroflexia	Chloroflexales	Chloroflexaceae	NA	NA	0	0	0	0	0	0	0		0	0	0		0	0.0154171	0	0		0	0	0		0	0	0
OTU2523	Bacteria	Actinobacteria	Actinobacteria	Micrococcales	Microbacteriaceae	NA	NA	0	0	0	0	0	0	0		0	0	0		0	0.0154171	0	0		0	0	0		0	0	0
OTU2520	Bacteria	Bacteroidetes	Bacteroidia	Sphingobacteriales	Sphingobacteriaceae	Parapedobacter	NA	0	0	0	0	0	0	0		0	0	0		0	0.0154171	0	0		0	0	0		0	0	0
OTU2518	Bacteria	Bacteroidetes	Bacteroidia	Sphingobacteriales	Sphingobacteriaceae	Sphingobacterium	NA	0	0	0	0	0	0	0		0	0	0		0	0.0154171	0	0		0	0	0		0	0	0
OTU742	Bacteria	Proteobacteria	Gammaproteobacteria	Betaproteobacteriales	Burkholderiaceae	Comamonas	aquatica	0	0	0	0	0	0	0		0	0	0.12141		0	0.0144535	0	0.093466		0.0366156	0	0		0.0250528	0	0
OTU93	Bacteria	Chloroflexi	Chloroflexia	Chloroflexales	Roseiflexaceae	NA	NA	0	0	0	0	0	0	0		0	0	0		0.292925	0.0144535	0.145499	0		0	0.536707	0.601266		0.303524	1.18133	0.706295
OTU1494	Bacteria	Fibrobacteres	Fibrobacteria	Fibrobacterales	Fibrobacteraceae	NA	NA	0	0	0	0	0	0	0		0.00963568	0	0		0	0.0144535	0	0		0	0	0		0.0395063	0	0
OTU1802	Bacteria	Proteobacteria	Alphaproteobacteria	NA	NA	NA	NA	0	0	0	0	0	0	0		0.0134899	0	0.0125264		0	0.0144535	0	0		0	0	0		0	0	0
OTU2571	Bacteria	Proteobacteria	Gammaproteobacteria	Cellvibrionales	Cellvibrionaceae	Cellvibrio	NA	0	0	0	0	0	0	0		0	0	0		0	0.0144535	0	0		0	0	0		0	0	0
OTU2570	Bacteria	Proteobacteria	Gammaproteobacteria	Legionellales	Legionellaceae	Legionella	NA	0	0	0	0	0	0	0		0	0	0		0	0.0144535	0	0		0	0	0		0	0	0
OTU2572	Bacteria	Bacteroidetes	Bacteroidia	Sphingobacteriales	Sphingobacteriaceae	NA	NA	0	0	0	0	0	0	0		0	0	0		0	0.0144535	0	0		0	0	0		0	0	0
OTU2573	Bacteria	Verrucomicrobia	Verrucomicrobiae	Opitutales	Puniceicoccaceae	NA	NA	0	0	0	0	0	0	0		0	0	0		0	0.0144535	0	0		0	0	0		0	0	0
OTU2574	Bacteria	Actinobacteria	Actinobacteria	Micrococcales	Microbacteriaceae	NA	NA	0	0	0	0	0	0	0		0	0	0		0	0.0144535	0	0		0	0	0		0	0	0
OTU1130	Bacteria	Bacteroidetes	Bacteroidia	Sphingobacteriales	Sphingobacteriaceae	NA	NA	0	0	0	0	0	0	0		0.0173442	0	0		0	0.0134899	0	0.0905753		0	0	0		0	0	0
OTU1544	Bacteria	Bacteroidetes	Bacteroidia	Flavobacteriales	Flavobacteriaceae	Flavobacterium	NA	0	0	0	0	0	0	0		0	0	0		0	0.0134899	0	0.0221621		0.00578141	0	0		0.0163806	0	0
OTU1607	Bacteria	Firmicutes	Clostridia	Clostridiales	Family_XVIII	NA	NA	0	0	0	0	0	0	0		0	0	0		0.0115628	0.0134899	0.0154171	0.0134899		0	0	0		0	0	0
OTU1914	Bacteria	Firmicutes	Bacilli	Bacillales	Bacillaceae	NA	NA	0	0	0	0	0	0	0		0.0202349	0	0		0	0.0134899	0	0		0	0	0		0	0	0
OTU1664	Bacteria	Bacteroidetes	Bacteroidia	Flavobacteriales	Weeksellaceae	Moheibacter	NA	0	0	0	0	0	0	0		0.00674497	0	0		0	0.0134899	0	0		0	0	0		0.028907	0	0
OTU2291	Bacteria	Firmicutes	Limnochordia	Limnochordales	Limnochordaceae	NA	NA	0	0	0	0.00674497	0	0	0		0	0	0		0	0.0134899	0	0		0	0	0		0	0	0
OTU2137	Bacteria	Proteobacteria	Alphaproteobacteria	Sphingomonadales	Sphingomonadaceae	Novosphingobium	NA	0	0	0	0	0	0	0		0	0	0		0	0.0134899	0	0		0	0	0		0.0115628	0	0
OTU2627	Bacteria	Bacteroidetes	Bacteroidia	Flavobacteriales	Flavobacteriaceae	Flavobacterium	NA	0	0	0	0	0	0	0		0	0	0		0	0.0134899	0	0		0	0	0		0	0	0
OTU2136	Bacteria	Actinobacteria	Actinobacteria	Micrococcales	Microbacteriaceae	Leucobacter	NA	0	0	0	0	0	0	0		0	0.0115628	0		0	0.0134899	0	0		0	0	0		0	0	0
OTU2626	Bacteria	Proteobacteria	Gammaproteobacteria	Gammaproteobacteria_Incertae_Sedis	Unknown_Family	Candidatus_Berkiella	NA	0	0	0	0	0	0	0		0	0	0		0	0.0134899	0	0		0	0	0		0	0	0
OTU2628	Bacteria	Patescibacteria	Saccharimonadia	Saccharimonadales	Saccharimonadaceae	NA	NA	0	0	0	0	0	0	0		0	0	0		0	0.0134899	0	0		0	0	0		0	0	0
OTU2625	Bacteria	Firmicutes	Bacilli	Bacillales	Bacillaceae	Oceanobacillus	NA	0	0	0	0	0	0	0		0	0	0		0	0.0134899	0	0		0	0	0		0	0	0
OTU1332	Bacteria	Verrucomicrobia	Verrucomicrobiae	Verrucomicrobiales	Rubritaleaceae	Luteolibacter	NA	0	0	0	0	0	0	0		0.0192714	0	0		0	0.0125264	0	0.0529962		0	0	0		0	0	0
OTU1367	Bacteria	Proteobacteria	Alphaproteobacteria	Parvibaculales	Parvibaculaceae	Parvibaculum	NA	0	0	0	0	0	0	0		0.0202349	0	0.0028907		0	0.0125264	0	0		0	0	0		0.042397	0	0
OTU2696	Bacteria	Firmicutes	Clostridia	Clostridiales	Peptococcaceae	Desulfonispora	NA	0	0	0	0	0	0	0		0	0	0		0	0.0125264	0	0		0	0	0		0	0	0
OTU2695	Bacteria	Proteobacteria	Alphaproteobacteria	Rhodobacterales	Rhodobacteraceae	Gemmobacter	NA	0	0	0	0	0	0	0		0	0	0		0	0.0125264	0	0		0	0	0		0	0	0
OTU2693	Bacteria	Proteobacteria	Alphaproteobacteria	Rhizobiales	Rhizobiaceae	Mesorhizobium	NA	0	0	0	0	0	0	0		0	0	0		0	0.0125264	0	0		0	0	0		0	0	0
OTU2007	Bacteria	Proteobacteria	Alphaproteobacteria	Rhizobiales	Beijerinckiaceae	Microvirga	NA	0	0	0	0	0	0	0		0	0.0173442	0		0	0.0125264	0	0		0	0	0		0	0	0
OTU2699	Bacteria	Proteobacteria	Alphaproteobacteria	Caulobacterales	Caulobacteraceae	Phenylobacterium	NA	0	0	0	0	0	0	0		0	0	0		0	0.0125264	0	0		0	0	0		0	0	0
OTU2692	Bacteria	Proteobacteria	Alphaproteobacteria	Rhizobiales	Beijerinckiaceae	Qingshengfania	NA	0	0	0	0	0	0	0		0	0	0		0	0.0125264	0	0		0	0	0		0	0	0
OTU1685	Bacteria	Patescibacteria	Saccharimonadia	Saccharimonadales	NA	NA	NA	0	0	0	0	0	0	0		0	0	0		0	0.0125264	0	0		0	0	0		0.035652	0	0
OTU1803	Bacteria	Patescibacteria	Gracilibacteria	NA	NA	NA	NA	0	0	0	0	0	0	0		0	0	0		0	0.0125264	0	0		0	0	0		0.0279435	0	0
OTU2697	Bacteria	Patescibacteria	Saccharimonadia	Saccharimonadales	Saccharimonadaceae	NA	NA	0	0	0	0	0	0	0		0	0	0		0	0.0125264	0	0		0	0	0		0	0	0
OTU2694	Bacteria	Firmicutes	Bacilli	Bacillales	Planococcaceae	Planomicrobium	NA	0	0	0	0	0	0	0		0	0	0		0	0.0125264	0	0		0	0	0		0	0	0
OTU2691	Bacteria	Actinobacteria	Actinobacteria	Micrococcales	Microbacteriaceae	Pseudoclavibacter	NA	0	0	0	0	0	0	0		0	0	0		0	0.0125264	0	0		0	0	0		0	0	0
OTU2698	Bacteria	Bacteroidetes	Bacteroidia	Sphingobacteriales	Sphingobacteriaceae	Sphingobacterium	NA	0	0	0	0	0	0	0		0	0	0		0	0.0125264	0	0		0	0	0		0	0	0
OTU1824	Bacteria	Bacteroidetes	Bacteroidia	Flavobacteriales	Flavobacteriaceae	Flavobacterium	NA	0	0	0	0	0	0	0		0	0	0		0	0.0115628	0	0.0279435		0	0	0		0	0	0
OTU1368	Bacteria	Actinobacteria	Actinobacteria	Micrococcales	Micrococcales_Incertae_Sedis	Timonella	senegalensis	0	0	0	0	0	0	0		0.0443241	0	0		0	0.0115628	0	0.0221621		0	0	0		0	0	0
OTU1821	Bacteria	Firmicutes	Bacilli	Lactobacillales	Streptococcaceae	Lactococcus	lactis	0.0154171	0	0	0	0	0	0		0	0	0		0	0.0115628	0	0.0125264		0	0	0		0	0	0
OTU1189	Bacteria	Firmicutes	Bacilli	Bacillales	Bacillaceae	Bacillus	NA	0	0	0	0	0	0	0		0	0	0		0	0.0115628	0	0		0.0337249	0.0154171	0.0221621		0	0.00770854	0.0163806
OTU1701	Bacteria	Tenericutes	Mollicutes	Mollicutes_RF39	NA	NA	NA	0	0	0	0	0	0	0		0.0192714	0	0		0.00385427	0.0115628	0	0		0.00674497	0.00481784	0		0	0	0
OTU1970	Archaea	Euryarchaeota	Methanobacteria	Methanobacteriales	Methanothermobacteraceae	Methanothermobacter	NA	0	0	0	0	0	0	0		0	0	0		0	0.0115628	0	0		0	0	0.0192714		0	0	0
OTU1103	Bacteria	Chloroflexi	Anaerolineae	SBR1031	A4b	NA	NA	0	0	0	0	0	0	0		0	0	0		0.0838304	0.0115628	0.0154171	0		0	0	0.0163806		0	0	0
OTU891	Bacteria	Firmicutes	Clostridia	M55-D21	NA	NA	NA	0.0693769	0	0	0.117555	0	0	0		0	0	0		0.00963568	0.0115628	0	0		0	0	0		0	0	0
OTU2375	Bacteria	Proteobacteria	Gammaproteobacteria	Legionellales	Legionellaceae	Legionella	NA	0	0	0	0	0	0	0		0	0	0		0	0.0115628	0	0		0	0	0		0.00674497	0	0
OTU2759	Bacteria	Firmicutes	Clostridia	Clostridiales	Lachnospiraceae	Herbinix	NA	0	0	0	0	0	0	0		0	0	0		0	0.0115628	0	0		0	0	0		0	0	0
OTU2332	Bacteria	Actinobacteria	Acidimicrobiia	Microtrichales	NA	NA	NA	0	0	0	0	0	0	0		0	0	0		0	0.0115628	0	0		0	0	0		0.00770854	0	0
OTU2757	Bacteria	Actinobacteria	Thermoleophilia	Solirubrobacterales	Solirubrobacteraceae	Patulibacter	NA	0	0	0	0	0	0	0		0	0	0		0	0.0115628	0	0		0	0	0		0	0	0
OTU2758	Bacteria	Bacteroidetes	Bacteroidia	Bacteroidales	Prolixibacteraceae	Roseimarinus	NA	0	0	0	0	0	0	0		0	0	0		0	0.0115628	0	0		0	0	0		0	0	0
OTU1915	Bacteria	Actinobacteria	Acidimicrobiia	Microtrichales	Iamiaceae	Iamia	NA	0	0	0	0	0	0	0		0.00963568	0	0		0	0.0105992	0	0.0134899		0	0	0		0	0	0
OTU1007	Bacteria	Proteobacteria	Gammaproteobacteria	Oceanospirillales	Alcanivoracaceae	Alcanivorax	NA	0.028907	0	0	0	0	0	0		0.0732311	0	0.00385427		0.0134899	0.0105992	0.0240892	0		0	0	0		0	0	0
OTU2030	Bacteria	Actinobacteria	Actinobacteria	Corynebacteriales	Mycobacteriaceae	Mycobacterium	NA	0	0	0	0	0	0	0		0	0	0		0.0105992	0.0105992	0	0		0	0	0		0	0	0.00770854
OTU2808	Bacteria	Firmicutes	Clostridia	Clostridiales	Clostridiaceae_1	Clostridium_sensu_stricto_7	NA	0	0	0	0	0	0	0		0	0	0		0	0.0105992	0	0		0	0	0		0	0	0
OTU2810	Bacteria	Actinobacteria	Actinobacteria	Micrococcales	Microbacteriaceae	Leucobacter	NA	0	0	0	0	0	0	0		0	0	0		0	0.0105992	0	0		0	0	0		0	0	0
OTU2811	Bacteria	Proteobacteria	Alphaproteobacteria	Rhizobiales	Rhizobiaceae	Chelativorans	NA	0	0	0	0	0	0	0		0	0	0		0	0.0105992	0	0		0	0	0		0	0	0
OTU2812	Bacteria	Proteobacteria	Alphaproteobacteria	Acetobacterales	Acetobacteraceae	Roseomonas	NA	0	0	0	0	0	0	0		0	0	0		0	0.0105992	0	0		0	0	0		0	0	0
OTU2809	Bacteria	Bacteroidetes	Bacteroidia	Sphingobacteriales	Sphingobacteriaceae	Parapedobacter	NA	0	0	0	0	0	0	0		0	0	0		0	0.0105992	0	0		0	0	0		0	0	0
OTU2031	Bacteria	Proteobacteria	Alphaproteobacteria	Caulobacterales	Caulobacteraceae	Brevundimonas	faecalis	0	0	0	0	0	0	0		0	0	0		0	0.00963568	0	0.0192714		0	0	0		0	0	0
OTU1727	Bacteria	Actinobacteria	Actinobacteria	Micrococcales	Microbacteriaceae	NA	NA	0	0	0	0	0	0	0		0	0	0		0	0.00963568	0.0173442	0.000963568		0	0	0		0.000963568	0	0.0163806
OTU932	Bacteria	Proteobacteria	Gammaproteobacteria	Betaproteobacteriales	Methylophilaceae	UBA6140	NA	0	0	0	0	0	0	0		0.0269799	0	0		0.0269799	0.00963568	0.0452877	0		0	0	0.0674497		0.00963568	0	0
OTU1281	Bacteria	Firmicutes	Bacilli	Lactobacillales	Leuconostocaceae	Weissella	paramesenteroides	0.0607048	0	0	0.0221621	0	0	0		0	0	0		0	0.00963568	0	0		0	0	0		0	0	0
OTU2290	Bacteria	Patescibacteria	Saccharimonadia	Saccharimonadales	NA	NA	NA	0.0105992	0	0	0	0	0	0		0	0	0		0	0.00963568	0	0		0	0	0		0	0	0
OTU1053	Bacteria	Firmicutes	Clostridia	Clostridiales	Clostridiales_Incertae_Sedis	Proteiniborus	NA	0	0	0	0	0	0	0		0.0279435	0.0105992	0.0260163		0.0337249	0.00963568	0.00770854	0		0	0	0		0.00963568	0	0.0154171
OTU2216	Bacteria	Verrucomicrobia	Verrucomicrobiae	Chthoniobacterales	Chthoniobacteraceae	LD29	NA	0	0	0	0	0	0	0		0	0	0		0	0.00963568	0	0		0	0	0		0	0	0.0125264
OTU2891	Bacteria	Verrucomicrobia	Verrucomicrobiae	Opitutales	Puniceicoccaceae	Cerasicoccus	NA	0	0	0	0	0	0	0		0	0	0		0	0.00963568	0	0		0	0	0		0	0	0
OTU2195	Bacteria	Verrucomicrobia	Verrucomicrobiae	Chthoniobacterales	Chthoniobacteraceae	LD29	NA	0	0	0	0	0	0	0		0	0	0		0	0.00963568	0	0		0	0	0		0.0134899	0	0
OTU2217	Bacteria	Firmicutes	Limnochordia	Limnochordales	Limnochordaceae	Limnochorda	NA	0	0	0	0	0	0	0		0	0	0		0.0125264	0.00963568	0	0		0	0	0		0	0	0
OTU2890	Bacteria	Verrucomicrobia	Verrucomicrobiae	Verrucomicrobiales	Rubritaleaceae	Luteolibacter	NA	0	0	0	0	0	0	0		0	0	0		0	0.00963568	0	0		0	0	0		0	0	0
OTU2892	Bacteria	Proteobacteria	Alphaproteobacteria	Rhizobiales	Beijerinckiaceae	NA	NA	0	0	0	0	0	0	0		0	0	0		0	0.00963568	0	0		0	0	0		0	0	0
OTU2896	Bacteria	Proteobacteria	Gammaproteobacteria	Betaproteobacteriales	Burkholderiaceae	Hydrogenophaga	NA	0	0	0	0	0	0	0		0	0	0		0	0.00963568	0	0		0	0	0		0	0	0
OTU2138	Bacteria	Chloroflexi	Chloroflexia	Thermomicrobiales	JG30-KF-CM45	NA	NA	0	0	0	0	0	0	0		0	0	0		0	0.00963568	0	0		0	0	0		0.0154171	0	0
OTU2893	Bacteria	Patescibacteria	Saccharimonadia	Saccharimonadales	Saccharimonadaceae	NA	NA	0	0	0	0	0	0	0		0	0	0		0	0.00963568	0	0		0	0	0		0	0	0
OTU2894	Bacteria	Firmicutes	Clostridia	Thermoanaerobacterales	NA	NA	NA	0	0	0	0	0	0	0		0	0	0		0	0.00963568	0	0		0	0	0		0	0	0
OTU2895	Bacteria	Firmicutes	Clostridia	Clostridiales	Ruminococcaceae	Sporobacter	NA	0	0	0	0	0	0	0		0	0	0		0	0.00963568	0	0		0	0	0		0	0	0
OTU360	Bacteria	Chloroflexi	Anaerolineae	Anaerolineales	Anaerolineaceae	NA	NA	0	0	0	0	0	0	0		0	0.078049	0		0.177296	0.00867211	0	0.0211985		0.0125264	0	0.0568505		0	0.327613	0.207167
OTU1752	Bacteria	Bacteroidetes	Bacteroidia	Cytophagales	Spirosomaceae	Persicitalea	NA	0	0	0	0	0	0	0		0	0	0		0	0.00867211	0	0.00770854		0	0	0		0.0269799	0	0
OTU693	Bacteria	Planctomycetes	Phycisphaerae	Phycisphaerales	Phycisphaeraceae	SM1A02	NA	0	0	0	0	0	0	0		0	0	0		0.140681	0.00867211	0.0578141	0		0	0.0240892	0.0298706		0.0134899	0.0395063	0.0115628
OTU2422	Bacteria	Tenericutes	Mollicutes	Acholeplasmatales	Acholeplasmataceae	Acholeplasma	NA	0	0	0	0	0	0	0		0.00867211	0	0		0	0.00867211	0	0		0	0	0		0	0	0
OTU2376	Bacteria	Actinobacteria	Actinobacteria	Bifidobacteriales	Bifidobacteriaceae	Neoscardovia	arbecensis	0	0	0	0	0	0	0		0	0	0		0	0.00770854	0	0.0105992		0	0	0		0	0	0
OTU2673	Bacteria	Bacteroidetes	Bacteroidia	Chitinophagales	Chitinophagaceae	NA	NA	0	0	0	0	0	0	0		0.0028907	0	0		0	0.00770854	0	0		0	0	0.00192714		0	0	0
OTU1021	Bacteria	Firmicutes	Clostridia	Clostridiales	Ruminococcaceae	Fastidiosipila	NA	0	0	0	0	0	0	0		0.0876846	0	0.0317977		0	0.00770854	0	0		0	0	0		0.0231256	0	0
OTU1631	Bacteria	Firmicutes	Bacilli	Bacillales	Paenibacillaceae	NA	NA	0	0	0	0	0	0	0		0	0.0260163	0.0105992		0	0.00770854	0.00770854	0		0	0	0		0	0	0
OTU2139	Bacteria	Cyanobacteria	Sericytochromatia	NA	NA	NA	NA	0	0	0	0	0	0	0		0.0134899	0	0		0	0.00770854	0	0		0	0	0		0.00385427	0	0
OTU2700	Bacteria	Proteobacteria	Alphaproteobacteria	Rhizobiales	Hyphomicrobiaceae	Pedomicrobium	NA	0	0	0	0	0	0	0		0	0	0		0	0.00770854	0	0		0	0	0		0.00481784	0	0
OTU810	Bacteria	Proteobacteria	Alphaproteobacteria	Sphingomonadales	Sphingomonadaceae	DSSF69	NA	0	0	0	0	0	0	0		0.241855	0	0		0	0.00770854	0	0		0	0	0		0	0	0
OTU1212	Bacteria	Proteobacteria	Gammaproteobacteria	Betaproteobacteriales	NA	NA	NA	0	0	0	0	0	0	0		0.0491419	0.0462512	0		0	0.00770854	0	0		0	0	0		0	0	0
OTU720	Bacteria	Actinobacteria	Actinobacteria	Corynebacteriales	Mycobacteriaceae	Mycobacterium	NA	0	0	0	0	0	0	0		0	0.0279435	0.00867211		0.078049	0.00674497	0.0549233	0.0115628		0.0115628	0.0231256	0.0250528		0	0.0327613	0.0202349
OTU1376	Bacteria	Actinobacteria	Actinobacteria	Micrococcales	Microbacteriaceae	NA	NA	0	0	0	0.00481784	0	0	0		0	0	0		0.0115628	0.00674497	0	0.0115628		0.00192714	0.0173442	0.0211985		0.000963568	0	0
OTU1672	Bacteria	Chloroflexi	Chloroflexia	Thermomicrobiales	JG30-KF-CM45	NA	NA	0	0	0	0	0	0	0		0	0	0		0.0260163	0.00674497	0	0		0	0	0.00674497		0	0	0.00867211
OTU1316	Bacteria	Firmicutes	Limnochordia	Limnochordales	Limnochordaceae	NA	NA	0.0337249	0	0	0	0	0	0		0	0.0202349	0.0260163		0	0.00674497	0	0		0	0	0		0	0	0
OTU2255	Bacteria	Proteobacteria	Deltaproteobacteria	Oligoflexales	Oligoflexaceae	NA	NA	0	0	0	0	0	0	0		0	0	0		0	0.00674497	0	0		0	0	0		0	0	0.0144535
OTU771	Bacteria	Cyanobacteria	Sericytochromatia	NA	NA	NA	NA	0	0	0	0	0	0	0		0.166697	0	0		0	0.00674497	0	0		0	0	0		0.101175	0	0
OTU1429	Bacteria	Firmicutes	Clostridia	Clostridiales	Family_XI	Sedimentibacter	NA	0	0	0	0	0	0	0		0.0472148	0	0		0	0.00674497	0	0		0	0	0		0.0163806	0	0
OTU1785	Bacteria	Bacteroidetes	Rhodothermia	Balneolales	Balneolaceae	NA	NA	0	0	0	0	0	0	0		0.0346884	0	0		0	0.00674497	0	0		0	0	0		0	0	0
OTU2575	Bacteria	Chloroflexi	Chloroflexia	Thermomicrobiales	JG30-KF-CM45	NA	NA	0	0	0	0	0	0	0		0.00770854	0	0		0	0.00674497	0	0		0	0	0		0	0	0
OTU2377	Bacteria	Bacteroidetes	Bacteroidia	Flavobacteriales	Flavobacteriaceae	Flavobacterium	NA	0	0	0	0	0	0	0		0	0	0		0	0.00674497	0	0		0	0	0		0.0115628	0	0
OTU2032	Bacteria	Bacteroidetes	Bacteroidia	Cytophagales	Spirosomaceae	NA	NA	0	0	0	0	0	0	0		0	0	0		0	0.00578141	0	0.0231256		0	0	0		0	0	0
OTU2087	Bacteria	Proteobacteria	Gammaproteobacteria	Cellvibrionales	Cellvibrionaceae	Cellvibrio	NA	0	0	0	0	0	0	0		0	0	0		0	0.00578141	0	0.0211985		0	0	0		0	0	0
OTU2088	Bacteria	Bacteroidetes	Bacteroidia	Sphingobacteriales	Sphingobacteriaceae	NA	NA	0	0	0	0	0	0	0		0	0	0		0	0.00578141	0	0.0211985		0	0	0		0	0	0
OTU2333	Bacteria	Bacteroidetes	Bacteroidia	Sphingobacteriales	Sphingobacteriaceae	NA	NA	0	0	0	0	0	0	0		0	0	0		0	0.00578141	0	0.0134899		0	0	0		0	0	0
OTU1595	Bacteria	Firmicutes	Clostridia	Clostridiales	Heliobacteriaceae	Hydrogenispora	NA	0	0	0	0	0	0	0		0	0	0		0.00963568	0.00578141	0.0125264	0.00963568		0	0	0		0	0.0173442	0
OTU751	Bacteria	Bacteroidetes	Rhodothermia	Rhodothermales	Rhodothermaceae	NA	NA	0	0	0	0	0	0	0		0	0	0		0.120446	0.00578141	0.0751583	0		0	0	0		0.00674497	0.0549233	0.0240892
OTU1047	Bacteria	Proteobacteria	Deltaproteobacteria	Bradymonadales	NA	NA	NA	0	0	0	0	0	0	0		0.0269799	0	0		0	0.00578141	0	0		0	0	0		0.108883	0	0
OTU2760	Bacteria	Actinobacteria	Actinobacteria	Micrococcales	Brevibacteriaceae	Brevibacterium	NA	0	0	0	0	0	0	0		0	0	0		0.00578141	0.00578141	0	0		0	0	0		0	0	0
OTU2469	Bacteria	Chloroflexi	JG30-KF-CM66	NA	NA	NA	NA	0	0	0	0	0	0	0		0	0	0		0	0.00578141	0	0		0	0	0		0.0105992	0	0
OTU2256	Bacteria	Proteobacteria	Gammaproteobacteria	Cellvibrionales	Cellvibrionaceae	Cellvibrio	NA	0	0	0	0	0	0	0		0	0	0		0	0.00481784	0	0.0163806		0	0	0		0	0	0
OTU2113	Bacteria	Actinobacteria	Actinobacteria	Propionibacteriales	Nocardioidaceae	Thermasporomyces	composti	0	0	0	0	0	0	0		0	0	0		0.00770854	0.00481784	0	0.0134899		0	0	0		0	0	0
OTU2470	Bacteria	Bacteroidetes	Bacteroidia	Flavobacteriales	Crocinitomicaceae	Fluviicola	NA	0	0	0	0	0	0	0		0	0	0		0	0.00481784	0	0.0115628		0	0	0		0	0	0
OTU2897	Bacteria	Bacteroidetes	Bacteroidia	Cytophagales	Cyclobacteriaceae	Algoriphagus	NA	0	0	0	0	0	0	0		0	0	0		0	0.00481784	0	0.00481784		0	0	0		0	0	0
OTU837	Bacteria	Proteobacteria	Deltaproteobacteria	Bdellovibrionales	Bacteriovoracaceae	Peredibacter	NA	0	0	0	0	0	0	0		0.156098	0.0231256	0.0260163		0	0.00481784	0	0		0.00867211	0	0		0.00578141	0	0.00770854
OTU2553	Bacteria	Firmicutes	Bacilli	Bacillales	Paenibacillaceae	Thermobacillus	NA	0	0	0	0.00770854	0	0	0		0	0	0		0	0.00481784	0.000963568	0		0.000963568	0	0		0	0	0
OTU1661	Bacteria	Firmicutes	Clostridia	Clostridiales	Ruminococcaceae	NA	NA	0	0	0	0.0134899	0	0	0		0	0	0.0308342		0	0.00481784	0	0		0	0	0		0	0	0
OTU1584	Bacteria	Epsilonbacteraeota	Campylobacteria	Campylobacterales	Arcobacteraceae	Arcobacter	NA	0	0	0	0	0	0	0		0	0	0		0	0.00481784	0	0		0	0	0		0.0510691	0	0
OTU1026	Bacteria	Proteobacteria	Deltaproteobacteria	SAR324_clade(Marine_group_B)	NA	NA	NA	0	0	0	0	0	0	0		0.0115628	0.0443241	0		0.0192714	0.00385427	0.0125264	0		0	0.00192714	0.0549233		0	0	0
OTU856	Bacteria	Chloroflexi	Chloroflexia	Chloroflexales	Chloroflexaceae	Candidatus_Chloroploca	NA	0	0	0	0	0	0	0		0	0	0		0	0.00385427	0	0		0	0	0		0.0260163	0.148389	0.0452877
OTU833	Bacteria	Proteobacteria	Deltaproteobacteria	Bradymonadales	NA	NA	NA	0	0	0	0	0	0	0		0.0992475	0	0.00481784		0.112737	0.00385427	0.0144535	0		0	0	0		0	0	0
OTU2417	Bacteria	Proteobacteria	Deltaproteobacteria	Desulfovibrionales	Desulfomicrobiaceae	Desulfomicrobium	NA	0.00385427	0	0	0	0	0	0		0	0	0		0	0.0028907	0	0		0	0	0		0.0105992	0	0
OTU1412	Bacteria	Bacteroidetes	Bacteroidia	Cytophagales	Microscillaceae	NA	NA	0	0	0	0	0	0	0		0.0578141	0	0		0	0.0028907	0	0		0	0	0		0.0115628	0	0
OTU2576	Bacteria	Patescibacteria	Gracilibacteria	Absconditabacteriales_(SR1)	NA	NA	NA	0	0	0	0	0	0	0		0.0115628	0	0		0	0.0028907	0	0		0	0	0		0	0	0
OTU1397	Bacteria	Proteobacteria	Alphaproteobacteria	Paracaedibacterales	Paracaedibacteraceae	Candidatus_Paracaedibacter	NA	0	0	0	0	0	0	0		0.0240892	0.0202349	0		0.0221621	0.00192714	0	0		0.00481784	0	0		0	0	0
OTU1257	Bacteria	Proteobacteria	Alphaproteobacteria	NA	NA	NA	NA	0	0	0	0.00481784	0	0	0		0	0.0886482	0		0	0.00192714	0	0		0	0	0		0	0	0
OTU870	Bacteria	Proteobacteria	Gammaproteobacteria	Cellvibrionales	Cellvibrionaceae	Cellvibrio	NA	0	0	0	0	0	0	0		0	0	0		0	0	0	0.216803		0	0	0		0	0	0
OTU950	Bacteria	Actinobacteria	Actinobacteria	Micrococcales	Demequinaceae	NA	NA	0	0	0	0	0	0	0		0	0	0		0	0	0	0.179224		0	0	0		0	0	0
OTU981	Bacteria	Actinobacteria	Actinobacteria	Micrococcales	Demequinaceae	NA	NA	0	0	0	0	0	0	0		0	0	0		0	0	0	0.16477		0	0	0		0	0	0
OTU957	Bacteria	Actinobacteria	Actinobacteria	Micrococcales	Demequinaceae	NA	NA	0	0	0	0	0	0	0		0	0	0		0	0	0	0.123337		0.0144535	0	0		0.035652	0	0
OTU1169	Bacteria	Bacteroidetes	Bacteroidia	Sphingobacteriales	Sphingobacteriaceae	Sphingobacterium	NA	0	0	0	0	0	0	0		0	0	0		0	0	0	0.111774		0	0	0		0	0	0
OTU1214	Bacteria	Bacteroidetes	Bacteroidia	Flavobacteriales	Flavobacteriaceae	Flavobacterium	NA	0	0	0	0	0	0	0		0	0	0		0	0	0	0.103102		0	0	0		0	0	0
OTU1035	Bacteria	Firmicutes	Bacilli	Bacillales	Planococcaceae	Solibacillus	NA	0.0231256	0	0	0	0	0	0		0.0298706	0	0		0	0	0	0.0925025		0	0	0		0	0	0
OTU1283	Bacteria	Bacteroidetes	Bacteroidia	Sphingobacteriales	Sphingobacteriaceae	Sphingobacterium	NA	0	0	0	0	0	0	0		0	0	0		0	0	0	0.0925025		0	0	0		0	0	0
OTU634	Bacteria	Firmicutes	Bacilli	Bacillales	Bacillaceae	Bacillus	NA	0	0	0	0	0	0	0		0	0	0.113701		0.135863	0	0.0472148	0.0847939		0	0	0		0	0	0
OTU877	Bacteria	Firmicutes	Bacilli	Bacillales	Bacillaceae	NA	NA	0	0	0	0.0221621	0	0	0		0	0	0.108883		0	0	0	0.0838304		0	0	0		0	0	0
OTU1227	Bacteria	Proteobacteria	Alphaproteobacteria	Rhizobiales	Rhizobiaceae	Paenochrobactrum	NA	0.0173442	0	0	0	0	0	0		0	0	0		0	0	0	0.0828668		0	0	0		0	0	0
OTU689	Bacteria	Firmicutes	Bacilli	Bacillales	Bacillaceae	Bacillus	phocaeensis	0	0	0	0	0	0	0		0	0	0.226438		0.028907	0	0	0.0732311		0	0	0		0	0	0
OTU1090	Bacteria	Firmicutes	Bacilli	Bacillales	Planococcaceae	Caryophanon	NA	0	0	0	0	0	0	0		0.0183078	0	0.0395063		0	0	0	0.0722676		0	0	0		0	0	0
OTU697	Bacteria	Firmicutes	Bacilli	Lactobacillales	Enterococcaceae	Enterococcus	aquimarinus	0	0	0	0	0	0	0		0.143572	0	0.111774		0	0	0	0.0684133		0	0	0		0	0	0
OTU1511	Bacteria	Proteobacteria	Gammaproteobacteria	Pseudomonadales	Moraxellaceae	Psychrobacter	NA	0	0	0	0	0	0	0		0	0	0		0	0	0	0.0616683		0	0	0		0	0	0
OTU1538	Bacteria	Bacteroidetes	Bacteroidia	Chitinophagales	Chitinophagaceae	Taibaiella	NA	0	0	0	0	0	0	0		0	0	0		0	0	0	0.0587776		0	0	0		0	0	0
OTU1449	Bacteria	Proteobacteria	Alphaproteobacteria	Rhodobacterales	Rhodobacteraceae	Gemmobacter	NA	0	0	0	0	0	0	0		0	0.0105992	0		0	0	0	0.0578141		0	0	0		0	0	0
OTU1587	Bacteria	Actinobacteria	Actinobacteria	Micrococcales	Microbacteriaceae	Leucobacter	NA	0	0	0	0	0	0	0		0	0	0		0	0	0	0.0558869		0	0	0		0	0	0
OTU1402	Bacteria	Proteobacteria	Gammaproteobacteria	Pseudomonadales	Moraxellaceae	Acinetobacter	NA	0	0	0	0	0	0	0		0	0	0.0211985		0	0	0	0.0520326		0	0	0		0	0	0
OTU1459	Bacteria	Bacteroidetes	Bacteroidia	Sphingobacteriales	Sphingobacteriaceae	NA	NA	0	0	0	0	0	0	0		0	0	0		0	0	0	0.0510691		0.0154171	0	0		0	0	0
OTU1027	Bacteria	Bacteroidetes	Bacteroidia	Flavobacteriales	Flavobacteriaceae	Flavobacterium	NA	0	0	0	0	0	0	0		0	0	0		0	0	0	0.0501055		0.0982839	0	0		0	0	0
OTU1070	Bacteria	Proteobacteria	Gammaproteobacteria	Alteromonadales	Idiomarinaceae	Idiomarina	NA	0	0	0	0	0	0	0		0.028907	0	0.0578141		0	0	0	0.0501055		0	0	0		0	0	0
OTU851	Bacteria	Firmicutes	Bacilli	Lactobacillales	Carnobacteriaceae	Jeotgalibaca	NA	0	0	0	0	0	0	0		0.0838304	0	0.0944296		0	0	0	0.0481784		0	0	0		0	0	0
OTU1688	Bacteria	Proteobacteria	Alphaproteobacteria	Rhodobacterales	Rhodobacteraceae	Gemmobacter	NA	0	0	0	0	0	0	0		0	0	0		0	0	0	0.0481784		0	0	0		0	0	0
OTU1710	Bacteria	Firmicutes	Bacilli	Bacillales	Bacillaceae	Bacillus	NA	0	0	0	0	0	0	0		0	0	0		0	0	0	0.0462512		0	0	0		0	0	0
OTU1709	Bacteria	Actinobacteria	Actinobacteria	Micrococcales	Microbacteriaceae	Leucobacter	NA	0	0	0	0	0	0	0		0	0	0		0	0	0	0.0462512		0	0	0		0	0	0
OTU1711	Bacteria	Bacteroidetes	Bacteroidia	Chitinophagales	Chitinophagaceae	Taibaiella	NA	0	0	0	0	0	0	0		0	0	0		0	0	0	0.0462512		0	0	0		0	0	0
OTU1728	Bacteria	Bacteroidetes	Bacteroidia	Sphingobacteriales	Sphingobacteriaceae	Pedobacter	NA	0	0	0	0	0	0	0		0	0	0		0	0	0	0.0452877		0	0	0		0	0	0
OTU1588	Bacteria	Proteobacteria	Gammaproteobacteria	Xanthomonadales	Xanthomonadaceae	Stenotrophomonas	koreensis	0	0	0	0	0	0	0		0	0	0.0134899		0	0	0	0.042397		0	0	0		0	0	0
OTU1168	Bacteria	Firmicutes	Bacilli	Bacillales	Bacillaceae	Geobacillus	thermodenitrificans	0	0	0	0	0	0	0		0	0	0		0.0703404	0	0	0.0414334		0	0	0		0	0	0
OTU1839	Bacteria	Bacteroidetes	Bacteroidia	Chitinophagales	Chitinophagaceae	Taibaiella	NA	0	0	0	0	0	0	0		0	0	0		0	0	0	0.0385427		0	0	0		0	0	0
OTU1010	Bacteria	Firmicutes	Bacilli	Lactobacillales	Carnobacteriaceae	Jeotgalibaca	arthritidis	0	0	0	0	0	0	0		0.0973203	0	0.0202349		0	0	0	0.0366156		0	0	0		0	0	0
OTU1324	Bacteria	Proteobacteria	Gammaproteobacteria	Pseudomonadales	Pseudomonadaceae	Pseudomonas	NA	0	0	0	0	0	0	0		0	0	0.0115628		0	0	0	0.0366156		0	0	0		0.0375791	0	0
OTU1864	Bacteria	Proteobacteria	Gammaproteobacteria	Betaproteobacteriales	Burkholderiaceae	Comamonas	NA	0	0	0	0	0	0	0		0	0	0		0	0	0	0.0366156		0	0	0		0	0	0
OTU1863	Bacteria	Bacteroidetes	Bacteroidia	Sphingobacteriales	Sphingobacteriaceae	Pedobacter	NA	0	0	0	0	0	0	0		0	0	0		0	0	0	0.0366156		0	0	0		0	0	0
OTU559	Bacteria	Bacteroidetes	Bacteroidia	Flavobacteriales	Flavobacteriaceae	Flavobacterium	NA	0	0	0	0	0	0	0		0	0	0		0	0	0	0.035652		0.373864	0	0		0.0501055	0	0
OTU1902	Bacteria	Actinobacteria	Actinobacteria	Micrococcales	Microbacteriaceae	Leucobacter	NA	0	0	0	0	0	0	0		0	0	0		0	0	0	0.0346884		0	0	0		0	0	0
OTU976	Bacteria	Firmicutes	Bacilli	Bacillales	Bacillaceae	Ureibacillus	NA	0.0105992	0	0	0	0	0	0		0	0	0		0.0308342	0	0.0173442	0.0327613		0.0269799	0.00770854	0		0	0	0.0404698
OTU183	Bacteria	Acidobacteria	Blastocatellia_(Subgroup_4)	Blastocatellales	Blastocatellaceae	Blastocatella	NA	0	0	0	0	0	0	0		0	0	0		0.683169	0	0.405662	0.0327613		0	0	0.0433605		0.447095	0.105029	0.0896118
OTU1937	Bacteria	Proteobacteria	Alphaproteobacteria	Caulobacterales	Caulobacteraceae	Brevundimonas	terrae	0	0	0	0	0	0	0		0	0	0		0	0	0	0.0327613		0	0	0		0	0	0
OTU619	Bacteria	Proteobacteria	Gammaproteobacteria	Xanthomonadales	Xanthomonadaceae	Arenimonas	NA	0.00963568	0	0	0.00481784	0	0	0		0.311232	0	0		0	0	0	0.0317977		0	0	0		0.0433605	0	0
OTU1689	Bacteria	Proteobacteria	Gammaproteobacteria	Betaproteobacteriales	Burkholderiaceae	Parapusillimonas	NA	0	0	0	0	0	0	0		0	0	0		0	0	0	0.0317977		0	0	0		0.0163806	0	0
OTU1958	Bacteria	Proteobacteria	Alphaproteobacteria	Rhodobacterales	Rhodobacteraceae	Paracoccus	NA	0	0	0	0	0	0	0		0	0	0		0	0	0	0.0317977		0	0	0		0	0	0
OTU1982	Bacteria	Bacteroidetes	Bacteroidia	Flavobacteriales	Flavobacteriaceae	Flavobacterium	NA	0	0	0	0	0	0	0		0	0	0		0	0	0	0.0308342		0	0	0		0	0	0
OTU1542	Bacteria	Bacteroidetes	Bacteroidia	Sphingobacteriales	Sphingobacteriaceae	Pedobacter	NA	0	0	0	0	0	0	0		0	0	0		0	0	0	0.0298706		0.0279435	0	0		0	0	0
OTU1686	Bacteria	Actinobacteria	Actinobacteria	Micromonosporales	Micromonosporaceae	NA	NA	0	0	0	0	0	0	0		0	0	0		0.0183078	0	0	0.0298706		0	0	0		0	0	0
OTU2034	Bacteria	Bacteroidetes	Bacteroidia	Sphingobacteriales	Sphingobacteriaceae	NA	NA	0	0	0	0	0	0	0		0	0	0		0	0	0	0.028907		0	0	0		0	0	0
OTU1302	Bacteria	Actinobacteria	Actinobacteria	Streptosporangiales	Thermomonosporaceae	Thermobispora	NA	0	0	0	0	0	0	0		0	0	0		0.0433605	0	0	0.0279435		0	0.0173442	0		0	0	0
OTU2060	Bacteria	Proteobacteria	Alphaproteobacteria	Rhodobacterales	Rhodobacteraceae	Gemmobacter	NA	0	0	0	0	0	0	0		0	0	0		0	0	0	0.0279435		0	0	0		0	0	0
OTU1187	Bacteria	Firmicutes	Clostridia	Clostridiales	Ruminococcaceae	Ruminiclostridium	NA	0	0	0	0	0	0	0		0	0.0809397	0		0	0	0	0.0279435		0	0	0		0	0	0
OTU1216	Bacteria	Firmicutes	Bacilli	Bacillales	Planococcaceae	Lysinibacillus	NA	0	0	0	0	0	0	0		0.00963568	0	0.042397		0	0	0	0.0269799		0.0231256	0	0		0	0	0
OTU2092	Bacteria	Proteobacteria	Alphaproteobacteria	Rhodobacterales	Rhodobacteraceae	Ketogulonicigenium	NA	0	0	0	0	0	0	0		0	0	0		0	0	0	0.0269799		0	0	0		0	0	0
OTU2091	Bacteria	Bacteroidetes	Bacteroidia	Sphingobacteriales	Sphingobacteriaceae	Sphingobacterium	NA	0	0	0	0	0	0	0		0	0	0		0	0	0	0.0269799		0	0	0		0	0	0
OTU2119	Bacteria	Bacteroidetes	Bacteroidia	Flavobacteriales	Flavobacteriaceae	Flavobacterium	NA	0	0	0	0	0	0	0		0	0	0		0	0	0	0.0260163		0	0	0		0	0	0
OTU97	Bacteria	Proteobacteria	Deltaproteobacteria	Myxococcales	BIrii41	NA	NA	0	0	0	0	0	0	0		0	0	0		0.886482	0	0.518399	0.0250528		0	0	0		0.172479	1.64577	0.411443
OTU1669	Bacteria	Proteobacteria	Gammaproteobacteria	Betaproteobacteriales	Burkholderiaceae	Comamonas	NA	0	0	0	0	0	0	0		0	0	0.0240892		0	0	0	0.0250528		0	0	0		0	0	0
OTU1038	Bacteria	Firmicutes	Clostridia	Clostridiales	Peptococcaceae	Desulfitibacter	NA	0.0462512	0	0	0.064559	0	0	0		0	0	0		0	0	0	0.0240892		0	0.00963568	0		0	0	0
OTU324	Bacteria	Actinobacteria	Acidimicrobiia	Microtrichales	Iamiaceae	Iamia	NA	0	0	0	0	0	0	0		0	0.0790125	0		0.589703	0	0.278471	0.0240892		0	0	0		0.0327613	0	0
OTU2160	Bacteria	Bacteroidetes	Bacteroidia	Cytophagales	Spirosomaceae	Persicitalea	NA	0	0	0	0	0	0	0		0	0	0		0	0	0	0.0240892		0	0	0		0	0	0
OTU1405	Bacteria	Bacteroidetes	Bacteroidia	Sphingobacteriales	Sphingobacteriaceae	Pedobacter	NA	0	0	0	0	0	0	0		0	0	0		0	0	0	0.0231256		0.0308342	0	0		0.0183078	0	0
OTU2199	Bacteria	Firmicutes	Bacilli	Bacillales	Paenibacillaceae	Paenibacillus	NA	0	0	0	0	0	0	0		0	0	0		0	0	0	0.0231256		0	0	0		0	0	0
OTU2223	Bacteria	Proteobacteria	Gammaproteobacteria	Xanthomonadales	Xanthomonadaceae	Stenotrophomonas	NA	0	0	0	0	0	0	0		0	0	0		0	0	0	0.0221621		0	0	0		0	0	0
OTU1348	Bacteria	Firmicutes	Bacilli	Bacillales	Paenibacillaceae	Thermobacillus	NA	0.0173442	0	0	0	0	0	0		0	0	0		0.0433605	0	0	0.0211985		0	0	0		0	0	0
OTU2298	Bacteria	Proteobacteria	Gammaproteobacteria	Cellvibrionales	Cellvibrionaceae	Aestuariicella	NA	0	0	0	0	0	0	0		0	0	0		0	0	0	0.0202349		0	0	0		0	0	0
OTU2299	Bacteria	Bacteroidetes	Bacteroidia	Flavobacteriales	Flavobacteriaceae	Flavobacterium	NA	0	0	0	0	0	0	0		0	0	0		0	0	0	0.0202349		0	0	0		0	0	0
OTU2300	Bacteria	Bacteroidetes	Bacteroidia	Sphingobacteriales	Sphingobacteriaceae	Pedobacter	NA	0	0	0	0	0	0	0		0	0	0		0	0	0	0.0202349		0	0	0		0	0	0
OTU2301	Bacteria	Bacteroidetes	Bacteroidia	Sphingobacteriales	Sphingobacteriaceae	Sphingobacterium	mizutaii	0	0	0	0	0	0	0		0	0	0		0	0	0	0.0202349		0	0	0		0	0	0
OTU260	Bacteria	Bacteroidetes	Bacteroidia	Flavobacteriales	Weeksellaceae	Chryseobacterium	haifense	0	0	0	0	0	0	0		0	0	0		0	0	0	0.0192714		0.540561	0	0		0.0221621	0.503946	0.204276
OTU1840	Bacteria	Proteobacteria	Alphaproteobacteria	Rhodobacterales	Rhodobacteraceae	Gemmobacter	NA	0	0	0	0	0	0	0		0	0	0		0	0	0	0.0192714		0	0	0		0.0192714	0	0
OTU1640	Bacteria	Proteobacteria	Gammaproteobacteria	Pseudomonadales	Pseudomonadaceae	Pseudomonas	caeni	0	0	0	0	0	0	0		0.0317977	0	0		0	0	0	0.0192714		0	0	0		0	0	0
OTU2337	Bacteria	Proteobacteria	Gammaproteobacteria	Pseudomonadales	Moraxellaceae	Psychrobacter	luti	0	0	0	0	0	0	0		0	0	0		0	0	0	0.0192714		0	0	0		0	0	0
OTU915	Bacteria	Chloroflexi	OLB14	NA	NA	NA	NA	0	0	0	0	0	0	0		0	0	0		0	0	0	0.0183078		0.035652	0.0404698	0.0269799		0	0	0.0732311
OTU2093	Bacteria	Proteobacteria	Alphaproteobacteria	Rhizobiales	Rhizobiaceae	Aminobacter	NA	0	0	0	0	0	0	0		0	0	0		0	0	0	0.0183078		0	0	0		0.00867211	0	0
OTU2380	Bacteria	Firmicutes	Bacilli	Bacillales	Bacillaceae	Bacillus	NA	0	0	0	0	0	0	0		0	0	0		0	0	0	0.0183078		0	0	0		0	0	0
OTU2379	Bacteria	NA	NA	NA	NA	NA	NA	0	0	0	0	0	0	0		0	0	0		0	0	0	0.0183078		0	0	0		0	0	0
OTU1448	Bacteria	Actinobacteria	Actinobacteria	Streptosporangiales	Streptosporangiaceae	Thermopolyspora	NA	0	0	0	0	0	0	0		0	0	0		0.0501055	0	0	0.0183078		0	0	0		0	0	0
OTU1702	Bacteria	Firmicutes	Bacilli	Bacillales	Planococcaceae	Solibacillus	NA	0	0	0	0	0	0	0		0	0	0		0	0	0	0.0173442		0.028907	0	0		0	0	0
OTU857	Bacteria	Actinobacteria	Actinobacteria	NA	NA	NA	NA	0	0	0	0	0	0	0		0	0	0		0.0847939	0	0.0211985	0.0163806		0	0	0		0.0211985	0.0231256	0.0568505
OTU1884	Bacteria	Actinobacteria	Actinobacteria	Micrococcales	Brevibacteriaceae	Brevibacterium	NA	0	0	0	0.0192714	0	0	0		0	0	0		0	0	0	0.0163806		0	0	0		0	0	0
OTU2474	Bacteria	Proteobacteria	Gammaproteobacteria	Pseudomonadales	Moraxellaceae	Acinetobacter	NA	0	0	0	0	0	0	0		0	0	0		0	0	0	0.0163806		0	0	0		0	0	0
OTU2473	Bacteria	Actinobacteria	Actinobacteria	Micrococcales	Micrococcaceae	Glutamicibacter	NA	0	0	0	0	0	0	0		0	0	0		0	0	0	0.0163806		0	0	0		0	0	0
OTU1128	Bacteria	Bacteroidetes	Bacteroidia	Sphingobacteriales	Sphingobacteriaceae	Pedobacter	NA	0	0	0	0	0	0	0		0	0	0		0	0	0	0.0163806		0	0	0		0.105992	0	0
OTU998	Bacteria	Firmicutes	Bacilli	NA	NA	NA	NA	0.0549233	0	0	0	0	0	0		0.0414334	0	0.0452877		0	0	0	0.0154171		0	0	0		0	0	0
OTU1437	Bacteria	Proteobacteria	Gammaproteobacteria	Betaproteobacteriales	Burkholderiaceae	Comamonas	denitrificans	0	0	0	0	0	0	0		0	0	0.0404698		0	0	0	0.0154171		0	0	0		0.0134899	0	0
OTU1483	Bacteria	Firmicutes	Bacilli	Bacillales	Bacillaceae	Bacillus	smithii	0	0	0	0	0	0	0		0	0	0		0.0404698	0	0.00867211	0.0154171		0	0	0		0	0	0
OTU2529	Bacteria	Bacteroidetes	Bacteroidia	Flavobacteriales	Flavobacteriaceae	NA	NA	0	0	0	0	0	0	0		0	0	0		0	0	0	0.0154171		0	0	0		0	0	0
OTU2530	Bacteria	Bacteroidetes	Bacteroidia	Bacteroidales	Marinilabiliaceae	Thermophagus	NA	0	0	0	0	0	0	0		0	0	0		0	0	0	0.0154171		0	0	0		0	0	0
OTU576	Bacteria	Firmicutes	Clostridia	Clostridiales	Family_XI	Tepidimicrobium	NA	0.0568505	0	0	0.237038	0	0	0		0	0	0.071304		0.0173442	0	0.0173442	0.0144535		0	0	0		0	0.0105992	0.0173442
OTU1170	Bacteria	Firmicutes	Bacilli	Bacillales	Bacillaceae	Bacillus	NA	0	0	0	0	0	0	0		0	0	0.0221621		0	0	0	0.0144535		0	0	0		0	0.0211985	0.0539598
OTU1290	Bacteria	Firmicutes	Limnochordia	Limnochordales	Limnochordaceae	NA	NA	0	0	0	0	0	0	0		0	0	0.0154171		0.0298706	0	0	0.0144535		0	0	0		0.0134899	0	0.0183078
OTU426	Bacteria	Proteobacteria	Gammaproteobacteria	Steroidobacterales	Steroidobacteraceae	Steroidobacter	NA	0	0	0	0	0	0	0		0	0	0		0.369046	0	0.301597	0.0144535		0	0	0		0	0	0
OTU1938	Bacteria	Proteobacteria	Alphaproteobacteria	Sphingomonadales	Sphingomonadaceae	Altererythrobacter	NA	0	0	0	0	0	0	0		0.0183078	0	0		0	0	0	0.0144535		0	0	0		0	0	0
OTU2582	Bacteria	Bacteroidetes	Bacteroidia	Sphingobacteriales	Sphingobacteriaceae	NA	NA	0	0	0	0	0	0	0		0	0	0		0	0	0	0.0144535		0	0	0		0	0	0
OTU1792	Bacteria	Actinobacteria	Actinobacteria	Micrococcales	Micrococcaceae	Kocuria	NA	0	0	0	0	0	0	0		0	0	0		0	0	0	0.0134899		0.0173442	0	0		0.00963568	0	0
OTU895	Bacteria	Firmicutes	Clostridia	Clostridiales	Ruminococcaceae	NA	NA	0.0163806	0	0	0.00770854	0	0	0		0.0982839	0.0366156	0.00867211		0.0211985	0	0	0.0134899		0	0	0.0028907		0	0	0
OTU1083	Bacteria	Proteobacteria	Gammaproteobacteria	Betaproteobacteriales	Burkholderiaceae	Comamonas	NA	0.0125264	0	0	0	0	0	0		0.0664862	0	0.0395063		0	0	0	0.0134899		0	0	0		0	0	0
OTU1619	Bacteria	Firmicutes	Clostridia	Clostridiales	Peptococcaceae	NA	NA	0.00578141	0	0	0.00578141	0	0	0		0	0	0		0.0279435	0	0	0.0134899		0	0	0		0	0	0
OTU1651	Bacteria	Firmicutes	Clostridia	Clostridiales	Family_XIII	NA	NA	0	0	0	0	0	0	0		0.00578141	0.0115628	0.0105992		0.00867211	0	0	0.0134899		0	0	0		0	0	0
OTU2640	Bacteria	Proteobacteria	Alphaproteobacteria	Sphingomonadales	Sphingomonadaceae	NA	NA	0	0	0	0	0	0	0		0	0	0		0	0	0	0.0134899		0	0	0		0	0	0
OTU2639	Bacteria	Bacteroidetes	Bacteroidia	Sphingobacteriales	Sphingobacteriaceae	Sphingobacterium	NA	0	0	0	0	0	0	0		0	0	0		0	0	0	0.0134899		0	0	0		0	0	0
OTU1917	Bacteria	Firmicutes	Clostridia	Clostridiales	Peptococcaceae	Sporotomaculum	NA	0	0	0	0	0	0	0		0	0	0		0.0202349	0	0	0.0134899		0	0	0		0	0	0
OTU2018	Bacteria	Proteobacteria	Alphaproteobacteria	Rhodobacterales	Rhodobacteraceae	Paracoccus	NA	0	0	0	0	0	0	0		0	0	0		0	0	0	0.0125264		0.0163806	0	0		0	0	0
OTU231	Bacteria	Proteobacteria	Deltaproteobacteria	Myxococcales	Nannocystaceae	Nannocystis	NA	0	0	0	0	0	0	0		0	0.0231256	0		0.128154	0	0.0202349	0.0125264		0	0.282325	0.866247		0.0250528	0.0799761	0.0173442
OTU1846	Bacteria	Firmicutes	Limnochordia	Limnochordales	Limnochordaceae	NA	NA	0	0	0	0	0	0	0		0	0	0		0	0	0	0.0125264		0	0	0.0250528		0	0	0
OTU2023	Bacteria	Proteobacteria	Alphaproteobacteria	Rhizobiales	Rhizobiaceae	NA	NA	0.0163806	0	0	0	0	0	0		0	0	0		0	0	0	0.0125264		0	0	0		0	0	0
OTU2708	Bacteria	Bacteroidetes	Bacteroidia	Flavobacteriales	Flavobacteriaceae	Flavobacterium	NA	0	0	0	0	0	0	0		0	0	0		0	0	0	0.0125264		0	0	0		0	0	0
OTU2707	Bacteria	Actinobacteria	Actinobacteria	Pseudonocardiales	Pseudonocardiaceae	Saccharopolyspora	NA	0	0	0	0	0	0	0		0	0	0		0	0	0	0.0125264		0	0	0		0	0	0
OTU1571	Bacteria	Firmicutes	Bacilli	Bacillales	Bacillaceae	Bacillus	NA	0	0	0	0	0	0	0		0	0	0.0298706		0.0154171	0	0	0.0115628		0	0	0		0	0	0
OTU844	Bacteria	Proteobacteria	Alphaproteobacteria	Rhizobiales	Stappiaceae	NA	NA	0	0	0	0	0	0	0		0	0.0125264	0		0.0847939	0	0.11081	0.0115628		0	0	0		0.0105992	0	0
OTU1296	Bacteria	Proteobacteria	Gammaproteobacteria	Betaproteobacteriales	Burkholderiaceae	Limnobacter	NA	0	0	0	0	0	0	0		0.0414334	0	0		0	0	0	0.0115628		0	0	0		0.0375791	0	0
OTU2224	Bacteria	Proteobacteria	Gammaproteobacteria	Cellvibrionales	Porticoccaceae	C1-B045	NA	0	0	0	0	0	0	0		0.0105992	0	0		0	0	0	0.0115628		0	0	0		0	0	0
OTU2764	Bacteria	Firmicutes	Limnochordia	Limnochordales	Limnochordaceae	NA	NA	0	0	0	0	0	0	0		0	0	0		0	0	0	0.0115628		0	0	0		0	0	0
OTU2765	Bacteria	Bacteroidetes	Bacteroidia	Sphingobacteriales	Sphingobacteriaceae	Pseudopedobacter	NA	0	0	0	0	0	0	0		0	0	0		0	0	0	0.0115628		0	0	0		0	0	0
OTU868	Bacteria	Spirochaetes	Leptospirae	Leptospirales	Leptospiraceae	NA	NA	0	0	0	0	0	0	0		0	0	0.188859		0	0	0	0.0105992		0	0.00192714	0		0	0	0.0154171
OTU2161	Bacteria	Firmicutes	Bacilli	Bacillales	Paenibacillaceae	Thermobacillus	NA	0	0	0	0	0	0	0		0	0	0		0	0	0	0.0105992		0	0	0		0	0	0.0134899
OTU1456	Bacteria	Bacteroidetes	Bacteroidia	Flavobacteriales	Weeksellaceae	Moheibacter	NA	0	0	0	0	0	0	0		0.0568505	0	0		0	0	0	0.0105992		0	0	0		0	0	0
OTU2531	Bacteria	Proteobacteria	Deltaproteobacteria	Bradymonadales	NA	NA	NA	0	0	0	0	0	0	0		0	0	0		0	0	0	0.0105992		0	0	0		0.00481784	0	0
OTU2823	Bacteria	Proteobacteria	Alphaproteobacteria	Rhizobiales	Beijerinckiaceae	Microvirga	NA	0	0	0	0	0	0	0		0	0	0		0	0	0	0.0105992		0	0	0		0	0	0
OTU2819	Bacteria	Proteobacteria	Gammaproteobacteria	Vibrionales	Vibrionaceae	Vibrio	NA	0	0	0	0	0	0	0		0	0	0		0	0	0	0.0105992		0	0	0		0	0	0
OTU2821	Bacteria	Bacteroidetes	Bacteroidia	Flavobacteriales	Crocinitomicaceae	Fluviicola	NA	0	0	0	0	0	0	0		0	0	0		0	0	0	0.0105992		0	0	0		0	0	0
OTU2822	Bacteria	Bacteroidetes	Bacteroidia	Sphingobacteriales	Sphingobacteriaceae	Sphingobacterium	NA	0	0	0	0	0	0	0		0	0	0		0	0	0	0.0105992		0	0	0		0	0	0
OTU2820	Bacteria	Firmicutes	Bacilli	Lactobacillales	Leuconostocaceae	Weissella	NA	0	0	0	0	0	0	0		0	0	0		0	0	0	0.0105992		0	0	0		0	0	0
OTU985	Bacteria	Bacteroidetes	Bacteroidia	Flavobacteriales	Crocinitomicaceae	Fluviicola	NA	0	0	0	0	0	0	0		0	0	0		0	0	0	0.00963568		0.0886482	0	0		0.064559	0	0
OTU1983	Bacteria	Firmicutes	Bacilli	Bacillales	Paenibacillaceae	Paenibacillus	woosongensis	0	0	0	0	0	0	0		0	0	0.0115628		0	0	0	0.00963568		0	0	0		0	0.00963568	0
OTU417	Bacteria	Epsilonbacteraeota	Campylobacteria	Campylobacterales	Arcobacteraceae	Arcobacter	skirrowii	0	0	0	0	0	0	0		0.181151	0	0.511654		0	0	0	0.00963568		0	0	0		0.0173442	0	0
OTU1633	Bacteria	Proteobacteria	Gammaproteobacteria	Betaproteobacteriales	Burkholderiaceae	Advenella	alkanexedens	0	0	0	0	0	0	0		0.00867211	0	0.0240892		0.00385427	0	0	0.00963568		0	0	0		0.00578141	0	0
OTU2906	Bacteria	Proteobacteria	Gammaproteobacteria	Pseudomonadales	Pseudomonadaceae	Pseudomonas	thermotolerans	0	0	0	0	0	0	0		0	0	0		0	0	0	0.00963568		0	0	0		0	0	0
OTU2905	Bacteria	Bacteroidetes	Bacteroidia	Cytophagales	Spirosomaceae	Rhabdobacter	NA	0	0	0	0	0	0	0		0	0	0		0	0	0	0.00963568		0	0	0		0	0	0
OTU1486	Bacteria	Actinobacteria	Actinobacteria	Corynebacteriales	Mycobacteriaceae	Mycobacterium	thermoresistibile	0	0	0	0	0	0	0		0.0298706	0.0144535	0		0	0	0	0.00867211		0	0.0105992	0		0	0	0
OTU1804	Bacteria	Bacteroidetes	Bacteroidia	Sphingobacteriales	Sphingobacteriaceae	Parapedobacter	NA	0	0	0	0	0	0	0		0	0	0		0	0	0	0.00867211		0	0	0		0.0317977	0	0
OTU92	Bacteria	Chloroflexi	Chloroflexia	Chloroflexales	Roseiflexaceae	NA	NA	0	0	0	0	0	0	0		0	0	0		0.247637	0	0.158025	0.00770854		0.0684133	0.628246	0.590667		0.291961	1.06571	0.733275
OTU1085	Bacteria	Gemmatimonadetes	S0134_terrestrial_group	NA	NA	NA	NA	0.0105992	0	0	0	0	0	0		0	0	0.0144535		0	0	0	0.00770854		0.0231256	0	0		0.0231256	0	0.0520326
OTU758	Bacteria	Firmicutes	Clostridia	Clostridiales	Ruminococcaceae	Ruminiclostridium	NA	0	0	0	0	0	0	0		0	0	0		0	0	0	0.00770854		0	0.125264	0.139717		0	0.00867211	0
OTU2641	Bacteria	Proteobacteria	Gammaproteobacteria	Betaproteobacteriales	Burkholderiaceae	Parapusillimonas	NA	0	0	0	0	0	0	0		0	0	0		0	0	0	0.00770854		0	0	0		0.00578141	0	0
OTU1959	Bacteria	Proteobacteria	Gammaproteobacteria	Cellvibrionales	Halieaceae	Haliea	NA	0	0	0	0	0	0	0		0.0240892	0	0		0	0	0	0.00770854		0	0	0		0	0	0
OTU1549	Bacteria	Firmicutes	Bacilli	Bacillales	Staphylococcaceae	Jeotgalicoccus	NA	0.0385427	0	0	0	0	0	0		0.00770854	0	0.0028907		0.00192714	0	0	0.00674497		0	0	0		0	0	0
OTU1537	Bacteria	NA	NA	NA	NA	NA	NA	0	0	0	0	0	0	0		0	0	0.0346884		0.0173442	0	0	0.00674497		0	0	0		0	0	0
OTU572	Bacteria	Bacteroidetes	Bacteroidia	Chitinophagales	Saprospiraceae	NA	NA	0	0	0	0	0	0	0		0.0549233	0	0		0	0	0	0.00674497		0	0	0		0.381573	0	0
OTU1134	Bacteria	Firmicutes	Clostridia	Clostridiales	Christensenellaceae	Christensenellaceae_R-7_group	NA	0	0	0	0	0	0	0		0.0529962	0	0		0	0	0	0.00578141		0	0	0		0.0616683	0	0
OTU1500	Bacteria	Bacteroidetes	Bacteroidia	Chitinophagales	Saprospiraceae	NA	NA	0	0	0	0	0	0	0		0.0385427	0	0		0	0	0	0.00578141		0	0	0		0.0183078	0	0
OTU2381	Bacteria	Proteobacteria	Alphaproteobacteria	Rhizobiales	Rhizobiaceae	Ochrobactrum	NA	0	0	0	0	0	0	0		0	0	0.0125264		0	0	0	0.00578141		0	0	0		0	0	0
OTU207	Bacteria	Verrucomicrobia	Verrucomicrobiae	Pedosphaerales	Pedosphaeraceae	NA	NA	0	0	0	0	0	0	0		0	0.0404698	0		0.513581	0	0.377718	0.00481784		0	0.0163806	0.042397		0.064559	0.397953	0.147426
OTU1144	Bacteria	Firmicutes	Clostridia	Thermoanaerobacterales	Thermoanaerobacteraceae	Gelria	NA	0.00963568	0	0	0.0761218	0	0	0		0	0	0.0269799		0	0	0	0.00481784		0	0	0		0	0	0
OTU1918	Bacteria	Firmicutes	Clostridia	Clostridiales	Gracilibacteraceae	Lutispora	NA	0	0	0	0	0	0	0		0.00674497	0	0		0.0173442	0	0	0.00481784		0	0	0		0	0	0.00481784
OTU1741	Bacteria	Proteobacteria	Gammaproteobacteria	Legionellales	Legionellaceae	Legionella	londiniensis	0	0	0	0	0	0	0		0	0	0		0.0115628	0	0.0240892	0.00481784		0	0	0		0	0.00385427	0
OTU1854	Bacteria	Hydrogenedentes	Hydrogenedentia	Hydrogenedentiales	Hydrogenedensaceae	NA	NA	0	0	0	0	0	0	0		0	0	0		0.0327613	0	0	0.00481784		0	0	0		0	0	0
OTU1489	Bacteria	Firmicutes	Clostridia	Clostridiales	Ruminococcaceae	Pseudobacteroides	NA	0	0	0	0	0	0	0		0.0115628	0	0		0	0	0	0.00385427		0	0	0.0481784		0	0	0
OTU1624	Bacteria	Firmicutes	Clostridia	Clostridiales	Ruminococcaceae	Ruminococcus_1	NA	0	0	0	0.0115628	0	0	0		0	0	0.00770854		0	0	0	0.00385427		0	0	0.0269799		0.00192714	0	0
OTU819	Bacteria	Proteobacteria	Deltaproteobacteria	Desulfarculales	Desulfarculaceae	NA	NA	0	0	0	0	0	0	0		0	0	0		0.113701	0	0.0481784	0.00385427		0	0	0.00481784		0.00963568	0.0481784	0.0144535
OTU710	Bacteria	Firmicutes	Erysipelotrichia	Erysipelotrichales	Erysipelotrichaceae	Erysipelothrix	NA	0	0	0	0	0	0	0		0.0269799	0	0.224511		0	0	0	0.0028907		0.0481784	0	0		0.00770854	0	0
OTU1161	Bacteria	Actinobacteria	Acidimicrobiia	IMCC26256	NA	NA	NA	0	0	0	0	0	0	0		0	0.0250528	0		0	0	0.0192714	0.0028907		0	0	0.0154171		0	0.0192714	0.0308342
OTU271	Bacteria	Firmicutes	Bacilli	Bacillales	Planococcaceae	Planomicrobium	NA	0	0	0	0	0	0	0		0	0	0		0	0	0	0		1.22662	0	0		0.0231256	0	0
OTU409	Bacteria	Firmicutes	Bacilli	Bacillales	Planococcaceae	Planomicrobium	NA	0	0	0	0	0	0	0		0.0144535	0	0		0	0	0	0		0.729421	0	0		0	0	0
OTU445	Bacteria	Proteobacteria	Gammaproteobacteria	Pseudomonadales	Moraxellaceae	Psychrobacter	NA	0	0	0	0	0	0	0		0	0	0		0	0	0	0		0.457695	0	0		0.183078	0	0.00481784
OTU650	Bacteria	Bacteroidetes	Bacteroidia	Flavobacteriales	Flavobacteriaceae	Flavobacterium	NA	0	0	0	0	0	0	0		0	0	0		0	0	0	0		0.361338	0	0		0	0	0
OTU723	Bacteria	Firmicutes	Bacilli	Bacillales	Planococcaceae	Chryseomicrobium	NA	0	0	0	0	0	0	0		0	0	0		0	0	0	0		0.298706	0	0		0	0	0
OTU727	Bacteria	Proteobacteria	Gammaproteobacteria	Pseudomonadales	Moraxellaceae	Psychrobacter	maritimus	0	0	0	0	0	0	0		0	0	0		0	0	0	0		0.249564	0	0		0.0472148	0	0
OTU815	Bacteria	Firmicutes	Bacilli	Bacillales	Planococcaceae	Chryseomicrobium	NA	0	0	0	0	0	0	0		0	0	0		0	0	0	0		0.246673	0	0		0	0	0
OTU779	Bacteria	Bacteroidetes	Bacteroidia	Sphingobacteriales	Sphingobacteriaceae	Pedobacter	bauzanensis	0	0	0	0	0	0	0		0.00578141	0	0		0	0	0	0		0.241855	0	0		0.0221621	0	0
OTU804	Bacteria	Actinobacteria	Actinobacteria	Micrococcales	Micrococcaceae	Arthrobacter	NA	0	0	0	0	0	0	0		0	0	0		0	0	0	0		0.223548	0	0		0.0269799	0	0
OTU499	Bacteria	Proteobacteria	Gammaproteobacteria	Cellvibrionales	Cellvibrionaceae	Cellvibrio	NA	0	0	0	0	0	0	0		0	0	0		0	0	0	0		0.207167	0	0		0.348811	0	0
OTU338	Bacteria	Firmicutes	Bacilli	Bacillales	Bacillaceae	Ureibacillus	NA	0	0	0	0	0	0	0		0.112737	0.0703404	0		0.109847	0	0	0		0.185969	0.238965	0.174406		0	0	0.0684133
OTU931	Bacteria	Bacteroidetes	Bacteroidia	Flavobacteriales	Crocinitomicaceae	Fluviicola	NA	0	0	0	0	0	0	0		0	0	0		0	0	0	0		0.185969	0	0		0	0	0
OTU987	Bacteria	Firmicutes	Bacilli	Bacillales	Planococcaceae	Planococcus	NA	0	0	0	0	0	0	0		0	0	0		0	0	0	0		0.161879	0	0		0	0	0
OTU1030	Bacteria	Firmicutes	Bacilli	Bacillales	Planococcaceae	Planococcus	NA	0	0	0	0	0	0	0		0	0	0		0	0	0	0		0.147426	0	0		0	0	0
OTU1050	Bacteria	Proteobacteria	Gammaproteobacteria	Pseudomonadales	Pseudomonadaceae	Pseudomonas	taetrolens	0	0	0	0	0	0	0		0	0	0		0	0	0	0		0.140681	0	0		0	0	0
OTU103	Bacteria	Chloroflexi	Chloroflexia	Chloroflexales	Roseiflexaceae	NA	NA	0	0	0	0	0	0	0		0	0	0		0.190786	0	0.15128	0		0.123337	0.529962	0.438423		0.252455	1.12256	0.622465
OTU1148	Bacteria	Bacteroidetes	Bacteroidia	Flavobacteriales	Weeksellaceae	Bergeyella	NA	0	0	0	0	0	0	0		0	0	0		0	0	0	0		0.115628	0	0		0	0	0
OTU1221	Bacteria	Proteobacteria	Alphaproteobacteria	Rhizobiales	Xanthobacteraceae	Bradyrhizobium	NA	0	0	0	0	0	0	0		0	0	0		0	0	0	0		0.0953932	0.00578141	0		0	0	0
OTU1261	Bacteria	Firmicutes	Bacilli	Bacillales	Planococcaceae	Paenisporosarcina	quisquiliarum	0	0	0	0	0	0	0		0	0	0		0	0	0	0		0.0944296	0	0		0	0	0
OTU1285	Bacteria	Firmicutes	Bacilli	Bacillales	Planococcaceae	Chryseomicrobium	NA	0	0	0	0	0	0	0		0	0	0		0	0	0	0		0.0915389	0	0		0	0	0
OTU1068	Bacteria	Bacteroidetes	Bacteroidia	Flavobacteriales	Weeksellaceae	Chryseobacterium	NA	0	0	0	0	0	0	0		0	0	0		0	0	0	0		0.0905753	0	0		0.0462512	0	0
OTU1293	Bacteria	Bacteroidetes	Bacteroidia	Flavobacteriales	Weeksellaceae	Chryseobacterium	NA	0	0	0	0	0	0	0		0	0	0		0	0	0	0		0.0905753	0	0		0	0	0
OTU902	Bacteria	Firmicutes	Bacilli	Bacillales	Bacillaceae	Ureibacillus	NA	0	0	0	0	0	0	0		0	0	0		0	0	0	0		0.0847939	0.0693769	0.0481784		0	0	0
OTU703	Bacteria	Bacteroidetes	Bacteroidia	Flavobacteriales	Weeksellaceae	Chryseobacterium	antarcticum	0	0	0	0	0	0	0		0	0	0		0	0	0	0		0.0828668	0	0		0.23511	0	0
OTU1360	Bacteria	Actinobacteria	Actinobacteria	Micrococcales	Sanguibacteraceae	Sanguibacter	marinus	0	0	0	0	0	0	0		0	0	0		0	0	0	0		0.0799761	0	0		0	0	0
OTU305	Bacteria	Firmicutes	Clostridia	Clostridiales	Caldicoprobacteraceae	Caldicoprobacter	NA	0.725566	0	0	0.106956	0	0	0		0	0	0.168624		0	0	0	0		0.0693769	0	0		0	0	0
OTU1431	Bacteria	Firmicutes	Bacilli	Lactobacillales	Carnobacteriaceae	Jeotgalibaca	NA	0	0	0	0	0	0	0		0	0	0		0	0	0	0		0.0693769	0	0		0	0	0
OTU1469	Bacteria	Bacteroidetes	Bacteroidia	Flavobacteriales	Flavobacteriaceae	Flavobacterium	NA	0	0	0	0	0	0	0		0	0	0		0	0	0	0		0.0655226	0	0		0	0	0
OTU476	Bacteria	Bacteroidetes	Bacteroidia	Flavobacteriales	Flavobacteriaceae	Flavobacterium	NA	0	0	0	0	0	0	0		0.460585	0	0		0.0192714	0	0	0		0.064559	0	0.0510691		0	0	0
OTU865	Bacteria	Firmicutes	Limnochordia	Limnochordales	Limnochordaceae	NA	NA	0.0414334	0	0	0	0	0	0		0	0	0.0520326		0	0	0	0		0.0635955	0	0		0	0	0.0626319
OTU1488	Bacteria	Proteobacteria	Gammaproteobacteria	Pseudomonadales	Pseudomonadaceae	Pseudomonas	NA	0	0	0	0	0	0	0		0	0	0		0	0	0	0		0.0635955	0	0		0	0	0
OTU733	Bacteria	Firmicutes	Limnochordia	Limnochordales	Limnochordaceae	NA	NA	0	0	0	0	0	0	0		0	0.00867211	0.0163806		0.00963568	0	0	0		0.0616683	0.0558869	0.0395063		0.0202349	0.0346884	0.0481784
OTU431	Bacteria	Chloroflexi	Chloroflexia	Chloroflexales	Chloroflexaceae	Candidatus_Chloroploca	NA	0	0	0	0	0	0	0		0	0.228366	0		0	0	0	0		0.0607048	0.15128	0.237038		0	0	0
OTU347	Bacteria	Actinobacteria	Actinobacteria	Micrococcales	Intrasporangiaceae	Ornithinicoccus	NA	0	0	0	0	0	0	0		0.0635955	0.0626319	0		0.0529962	0	0	0		0.0607048	0.0992475	0.103102		0.0587776	0.167661	0.254382
OTU1517	Bacteria	Firmicutes	Bacilli	Bacillales	Paenibacillaceae	Thermobacillus	NA	0	0	0	0	0	0	0		0	0	0		0	0	0	0		0.0607048	0	0		0	0	0
OTU1247	Bacteria	Bacteroidetes	Bacteroidia	Chitinophagales	Chitinophagaceae	Taibaiella	NA	0	0	0	0	0	0	0		0.0366156	0	0		0	0	0	0		0.0597412	0	0		0	0	0
OTU1524	Bacteria	Actinobacteria	Actinobacteria	Micrococcales	Dermabacteraceae	Brachybacterium	paraconglomeratum	0	0	0	0	0	0	0		0	0	0		0	0	0	0		0.0597412	0	0		0	0	0
OTU1532	Bacteria	Actinobacteria	Actinobacteria	Micrococcales	Micrococcaceae	Arthrobacter	psychrolactophilus	0	0	0	0	0	0	0		0	0	0		0	0	0	0		0.0587776	0	0		0	0	0
OTU1541	Bacteria	Actinobacteria	Actinobacteria	Micrococcales	Micrococcaceae	Arthrobacter	NA	0	0	0	0	0	0	0		0	0	0		0	0	0	0		0.0578141	0	0		0	0	0
OTU1576	Bacteria	Bacteroidetes	Bacteroidia	Flavobacteriales	Weeksellaceae	Bergeyella	NA	0	0	0	0	0	0	0		0	0	0		0	0	0	0		0.0558869	0	0		0	0	0
OTU1185	Bacteria	Firmicutes	Clostridia	Clostridiales	Ruminococcaceae	Ruminiclostridium	NA	0	0	0	0.0539598	0	0	0		0	0	0		0	0	0	0		0.0549233	0	0		0	0	0
OTU1591	Bacteria	Bacteroidetes	Bacteroidia	Flavobacteriales	Crocinitomicaceae	Fluviicola	NA	0	0	0	0	0	0	0		0	0	0		0	0	0	0		0.0549233	0	0		0	0	0
OTU1616	Bacteria	Proteobacteria	Gammaproteobacteria	Pseudomonadales	Pseudomonadaceae	Pseudomonas	NA	0	0	0	0	0	0	0		0	0	0		0	0	0	0		0.0529962	0	0		0	0	0
OTU143	Bacteria	Proteobacteria	Gammaproteobacteria	Steroidobacterales	Steroidobacteraceae	Steroidobacter	NA	0	0	0	0	0	0	0		0	0.0539598	0		0.539598	0	0.224511	0		0.0520326	0.589703	0.79687		0	0.0703404	0.0472148
OTU1092	Bacteria	Firmicutes	Bacilli	Bacillales	Bacillaceae	Ureibacillus	NA	0.0202349	0	0	0	0	0	0		0	0	0		0	0	0	0		0.0520326	0	0.0568505		0	0	0
OTU925	Bacteria	Firmicutes	Clostridia	Clostridiales	Family_XVIII	NA	NA	0	0	0	0	0	0	0		0	0	0		0	0	0	0		0.0510691	0.0462512	0.028907		0.0115628	0.0231256	0.028907
OTU439	Bacteria	Firmicutes	Bacilli	NA	NA	NA	NA	0.179224	0	0	0	0	0	0		0	0.142608	0.254382		0	0	0	0		0.0510691	0.0308342	0		0	0	0
OTU1644	Bacteria	Firmicutes	Bacilli	Lactobacillales	Aerococcaceae	Facklamia	NA	0	0	0	0	0	0	0		0	0	0		0	0	0	0		0.0501055	0	0		0	0	0
OTU1691	Bacteria	Bacteroidetes	Bacteroidia	Sphingobacteriales	Sphingobacteriaceae	Pedobacter	NA	0	0	0	0	0	0	0		0	0	0		0	0	0	0		0.0472148	0	0		0	0	0
OTU555	Bacteria	Firmicutes	Limnochordia	Limnochordales	Limnochordaceae	NA	NA	0.0828668	0	0	0.125264	0	0	0		0	0	0.211021		0	0	0	0		0.0443241	0	0		0	0	0
OTU1387	Bacteria	Firmicutes	Clostridia	Clostridiales	Gracilibacteraceae	Lutispora	NA	0	0	0	0	0	0	0		0	0	0.0317977		0	0	0	0		0.0433605	0	0		0	0	0
OTU1772	Bacteria	Bacteroidetes	Bacteroidia	Sphingobacteriales	Sphingobacteriaceae	Pedobacter	NA	0	0	0	0	0	0	0		0	0	0		0	0	0	0		0.0414334	0	0		0	0	0
OTU1773	Bacteria	Bacteroidetes	Bacteroidia	Sphingobacteriales	Sphingobacteriaceae	Pedobacter	NA	0	0	0	0	0	0	0		0	0	0		0	0	0	0		0.0414334	0	0		0	0	0
OTU1173	Bacteria	Proteobacteria	Gammaproteobacteria	Pseudomonadales	Pseudomonadaceae	Pseudomonas	caeni	0	0	0	0	0	0	0		0	0	0.0693769		0	0	0	0		0.0414334	0	0		0	0	0
OTU1791	Bacteria	Bacteroidetes	Bacteroidia	Sphingobacteriales	Sphingobacteriaceae	Pedobacter	NA	0	0	0	0	0	0	0		0	0	0		0	0	0	0		0.0404698	0	0		0	0	0
OTU215	Bacteria	Chloroflexi	Chloroflexia	Chloroflexales	Chloroflexaceae	Candidatus_Chloroploca	NA	0	0	0	0	0	0	0		0	0.127191	0		0.57525	0	0.194641	0		0.0375791	0.238965	0.350739		0	0	0
OTU1845	Bacteria	Bacteroidetes	Bacteroidia	Flavobacteriales	Crocinitomicaceae	Fluviicola	NA	0	0	0	0	0	0	0		0	0	0		0	0	0	0		0.0375791	0	0		0	0	0
OTU1031	Bacteria	Firmicutes	Clostridia	Clostridiales	Peptococcaceae	Desulfitibacter	NA	0.0173442	0	0	0.0443241	0	0	0		0	0	0.0491419		0	0	0	0		0.035652	0	0		0	0	0
OTU1878	Bacteria	Bacteroidetes	Bacteroidia	Sphingobacteriales	Sphingobacteriaceae	Pedobacter	NA	0	0	0	0	0	0	0		0	0	0		0	0	0	0		0.035652	0	0		0	0	0
OTU1877	Bacteria	Firmicutes	Bacilli	Bacillales	Paenibacillaceae	Thermobacillus	NA	0	0	0	0	0	0	0		0	0	0		0	0	0	0		0.035652	0	0		0	0	0
OTU480	Bacteria	Firmicutes	Bacilli	Bacillales	NA	NA	NA	0.0905753	0	0	0.0308342	0	0	0		0.0173442	0.0857575	0.216803		0.0183078	0	0	0		0.0346884	0.0250528	0		0.0134899	0.0183078	0.0395063
OTU740	Bacteria	Chloroflexi	Anaerolineae	Caldilineales	Caldilineaceae	Litorilinea	NA	0	0	0	0	0	0	0		0	0	0		0	0	0	0		0.0337249	0.0905753	0.167661		0	0	0
OTU905	Bacteria	Firmicutes	Limnochordia	Limnochordales	Limnochordaceae	NA	NA	0.132009	0	0	0	0	0	0		0	0	0		0.0125264	0	0	0		0.0337249	0.00481784	0		0.0115628	0	0.00674497
OTU1968	Bacteria	Actinobacteria	Actinobacteria	Micrococcales	Micrococcaceae	Micrococcus	NA	0	0	0	0	0	0	0		0	0	0		0	0	0	0		0.0308342	0	0		0	0	0
OTU820	Bacteria	Bacteroidetes	Bacteroidia	Sphingobacteriales	NA	NA	NA	0	0	0	0	0	0	0		0.078049	0	0.00963568		0	0	0.0173442	0		0.028907	0.0395063	0.0626319		0.00578141	0	0
OTU2017	Bacteria	Bacteroidetes	Bacteroidia	Flavobacteriales	Weeksellaceae	Chryseobacterium	NA	0	0	0	0	0	0	0		0	0	0		0	0	0	0		0.028907	0	0		0	0	0
OTU1543	Bacteria	Firmicutes	Limnochordia	Limnochordales	Limnochordaceae	NA	NA	0	0	0	0	0	0	0		0	0	0		0	0	0	0		0.0269799	0	0		0.0308342	0	0
OTU2074	Bacteria	Firmicutes	Clostridia	Clostridiales	Clostridiaceae_1	Proteiniclasticum	NA	0	0	0	0	0	0	0		0	0	0		0	0	0	0		0.0269799	0	0		0	0	0
OTU1297	Bacteria	Firmicutes	Limnochordia	Limnochordales	Limnochordaceae	NA	NA	0	0	0	0	0	0	0		0	0	0		0.0115628	0	0	0		0.0260163	0.0346884	0.0173442		0	0	0
OTU866	Bacteria	Firmicutes	NA	NA	NA	NA	NA	0.0385427	0	0	0.0520326	0	0	0		0	0	0.0973203		0	0	0	0		0.0260163	0	0.00481784		0	0	0
OTU984	Bacteria	Firmicutes	Clostridia	Clostridiales	Family_XVII	Thermaerobacter	NA	0.0298706	0	0	0	0	0	0		0.00578141	0.0385427	0.0395063		0.0115628	0	0	0		0.0260163	0.00674497	0		0	0.00481784	0
OTU2098	Bacteria	Actinobacteria	Actinobacteria	Micrococcales	Intrasporangiaceae	Janibacter	NA	0	0	0	0	0	0	0		0	0	0		0	0	0	0		0.0260163	0	0		0	0	0
OTU884	Bacteria	Proteobacteria	Gammaproteobacteria	Betaproteobacteriales	Burkholderiaceae	Hydrogenophaga	temperata	0	0	0	0	0	0	0		0.0481784	0	0		0	0	0	0		0.0240892	0	0		0.138754	0	0
OTU2152	Bacteria	Bacteroidetes	Bacteroidia	Flavobacteriales	Weeksellaceae	Chryseobacterium	NA	0	0	0	0	0	0	0		0	0	0		0	0	0	0		0.0240892	0	0		0	0	0
OTU1692	Bacteria	Firmicutes	Bacilli	Bacillales	NA	NA	NA	0.0240892	0	0	0	0	0	0		0	0	0		0	0	0	0		0.0231256	0	0		0	0	0
OTU2182	Bacteria	Actinobacteria	Actinobacteria	Corynebacteriales	Corynebacteriaceae	Corynebacterium_1	stationis	0	0	0	0	0	0	0		0	0	0		0	0	0	0		0.0231256	0	0		0	0	0
OTU753	Bacteria	Firmicutes	Clostridia	Clostridiales	Ruminococcaceae	Acetivibrio	NA	0	0	0	0	0	0	0		0	0	0		0	0	0	0		0.0221621	0.119482	0.142608		0	0	0
OTU808	Bacteria	Firmicutes	Clostridia	MBA03	NA	NA	NA	0.0260163	0	0	0.105992	0	0	0		0	0	0.0847939		0	0	0	0		0.0221621	0	0		0	0	0.0105992
OTU1142	Bacteria	Firmicutes	Bacilli	Bacillales	Bacillaceae	Bacillus	NA	0	0	0	0	0	0	0		0.028907	0	0.035652		0.0317977	0	0	0		0.0211985	0	0		0	0	0
OTU2245	Bacteria	Aquificae	Aquificae	Aquificales	Aquificaceae	Hydrogenobacter	subterraneus	0	0	0	0	0	0	0		0	0	0		0	0	0	0		0.0211985	0	0		0	0	0
OTU2244	Bacteria	Bacteroidetes	Bacteroidia	Sphingobacteriales	Sphingobacteriaceae	Sphingobacterium	NA	0	0	0	0	0	0	0		0	0	0		0	0	0	0		0.0211985	0	0		0	0	0
OTU1969	Bacteria	Proteobacteria	Gammaproteobacteria	Pseudomonadales	Pseudomonadaceae	Pseudomonas	NA	0	0	0	0	0	0	0		0	0	0		0	0	0	0		0.0211985	0	0		0.00963568	0	0
OTU2246	Bacteria	Proteobacteria	Gammaproteobacteria	Pseudomonadales	Moraxellaceae	Psychrobacter	NA	0	0	0	0	0	0	0		0	0	0		0	0	0	0		0.0211985	0	0		0	0	0
OTU1120	Bacteria	Bacteroidetes	Bacteroidia	Cytophagales	Cytophagaceae	Cytophaga	NA	0	0	0	0	0	0	0		0	0	0		0	0	0	0		0.0202349	0.0587776	0.0443241		0	0	0
OTU2282	Archaea	Euryarchaeota	Methanobacteria	Methanobacteriales	Methanothermobacteraceae	Methanothermobacter	NA	0	0	0	0	0	0	0		0	0	0		0	0	0	0		0.0202349	0	0		0	0	0
OTU1006	Bacteria	Gemmatimonadetes	S0134_terrestrial_group	NA	NA	NA	NA	0	0	0	0.00674497	0	0	0		0	0.0173442	0.0154171		0	0	0	0		0.0192714	0.0163806	0.0240892		0.00770854	0.0134899	0.0337249
OTU2318	Bacteria	Firmicutes	Clostridia	Clostridiales	Caldicoprobacteraceae	Caldicoprobacter	NA	0	0	0	0	0	0	0		0	0	0		0	0	0	0		0.0192714	0	0		0	0	0
OTU1029	Bacteria	Firmicutes	Bacilli	Bacillales	Bacillaceae	Oceanobacillus	caeni	0	0	0	0	0	0	0		0.0154171	0.0231256	0.0501055		0	0	0	0		0.0183078	0.0202349	0.0144535		0	0.00578141	0
OTU2359	Bacteria	Actinobacteria	Actinobacteria	Micrococcales	Dermabacteraceae	Brachybacterium	NA	0	0	0	0	0	0	0		0	0	0		0	0	0	0		0.0183078	0	0		0	0	0
OTU2358	Bacteria	Bacteroidetes	Bacteroidia	Flavobacteriales	Flavobacteriaceae	Flavobacterium	NA	0	0	0	0	0	0	0		0	0	0		0	0	0	0		0.0183078	0	0		0	0	0
OTU2243	Bacteria	Firmicutes	Bacilli	Bacillales	Bacillaceae	Bacillus	NA	0	0	0	0.00192714	0	0	0		0	0	0.00192714		0	0	0	0		0.0163806	0.000963568	0		0	0	0
OTU2209	Bacteria	Bacteroidetes	Bacteroidia	Flavobacteriales	Weeksellaceae	Chryseobacterium	NA	0	0	0	0	0	0	0		0	0	0		0	0	0	0		0.0163806	0	0		0.00578141	0	0
OTU2072	Bacteria	Firmicutes	Bacilli	Bacillales	Bacillaceae	Bacillus	NA	0	0	0	0	0	0	0		0	0	0		0	0	0	0		0.0154171	0.0115628	0		0	0	0
OTU1098	Bacteria	Firmicutes	Limnochordia	Limnochordales	Limnochordaceae	NA	NA	0	0	0	0	0	0	0		0	0.0260163	0		0	0	0	0		0.0154171	0	0		0.0115628	0.0298706	0.0452877
OTU1892	Bacteria	Firmicutes	Bacilli	Bacillales	Staphylococcaceae	Staphylococcus	fleurettii	0	0	0	0	0	0	0		0	0.0192714	0		0	0	0	0		0.0154171	0	0		0	0	0
OTU759	Bacteria	Firmicutes	Clostridia	Clostridiales	Family_XI	Tepidimicrobium	NA	0.116592	0	0	0.0452877	0	0	0		0	0	0.105029		0	0	0	0		0.0144535	0	0		0	0	0
OTU2550	Bacteria	Firmicutes	Clostridia	NA	NA	NA	NA	0	0	0	0	0	0	0		0	0	0		0	0	0	0		0.0144535	0	0		0	0	0
OTU1224	Bacteria	Firmicutes	Bacilli	Bacillales	Bacillaceae	NA	NA	0	0	0	0	0	0	0		0	0	0		0	0	0	0		0.0134899	0.00867211	0.0125264		0.00963568	0.0154171	0.0404698
OTU1470	Bacteria	Firmicutes	Clostridia	NA	NA	NA	NA	0	0	0	0.0125264	0	0	0		0.00578141	0	0		0	0	0	0		0.0134899	0	0		0	0	0.0337249
OTU313	Bacteria	Proteobacteria	Gammaproteobacteria	Cellvibrionales	Cellvibrionaceae	Cellvibrio	NA	0	0	0	0	0	0	0		0	0	0		0	0	0	0		0.0134899	0	0		1.04065	0	0
OTU2605	Bacteria	Firmicutes	Clostridia	Clostridiales	Ruminococcaceae	Ruminiclostridium	NA	0	0	0	0	0	0	0		0	0	0		0	0	0	0		0.0134899	0	0		0	0	0
OTU2606	Bacteria	Bacteroidetes	Bacteroidia	Sphingobacteriales	Sphingobacteriaceae	Sphingobacterium	NA	0	0	0	0	0	0	0		0	0	0		0	0	0	0		0.0134899	0	0		0	0	0
OTU2668	Bacteria	Firmicutes	Clostridia	Thermoanaerobacterales	Thermoanaerobacteraceae	Brockia	NA	0	0	0	0	0	0	0		0	0	0		0	0	0	0		0.0125264	0	0		0	0	0
OTU2669	Bacteria	Firmicutes	Clostridia	Clostridiales	Lachnospiraceae	Herbinix	NA	0	0	0	0	0	0	0		0	0	0		0	0	0	0		0.0125264	0	0		0	0	0
OTU1160	Bacteria	Gemmatimonadetes	S0134_terrestrial_group	NA	NA	NA	NA	0	0	0	0	0	0	0		0	0.0549233	0		0	0	0	0		0.0115628	0.0154171	0		0	0.0308342	0
OTU1879	Bacteria	Bacteroidetes	Bacteroidia	Flavobacteriales	Crocinitomicaceae	Fluviicola	NA	0	0	0	0	0	0	0		0	0	0		0	0	0	0		0.0115628	0	0		0.0240892	0	0
OTU2740	Bacteria	Bacteroidetes	Bacteroidia	Flavobacteriales	Crocinitomicaceae	Fluviicola	NA	0	0	0	0	0	0	0		0	0	0		0	0	0	0		0.0115628	0	0		0	0	0
OTU2738	Bacteria	Firmicutes	Bacilli	Bacillales	Planococcaceae	Planococcus	psychrotoleratus	0	0	0	0	0	0	0		0	0	0		0	0	0	0		0.0115628	0	0		0	0	0
OTU2739	Bacteria	Firmicutes	Bacilli	Bacillales	Planococcaceae	Planomicrobium	koreense	0	0	0	0	0	0	0		0	0	0		0	0	0	0		0.0115628	0	0		0	0	0
OTU2741	Bacteria	Proteobacteria	Gammaproteobacteria	Betaproteobacteriales	Burkholderiaceae	Schlegelella	NA	0	0	0	0	0	0	0		0	0	0		0	0	0	0		0.0115628	0	0		0	0	0
OTU2247	Bacteria	Actinobacteria	Actinobacteria	Corynebacteriales	Mycobacteriaceae	Mycobacterium	NA	0	0	0	0	0	0	0		0	0	0		0	0	0	0		0.0105992	0	0.0105992		0	0	0
OTU2494	Bacteria	Firmicutes	Bacilli	Bacillales	Planococcaceae	Bhargavaea	NA	0	0	0	0	0	0	0		0	0	0		0	0	0	0		0.0105992	0	0.00481784		0	0	0
OTU893	Bacteria	Proteobacteria	Gammaproteobacteria	NA	NA	NA	NA	0	0	0	0	0	0	0		0	0.0346884	0.0915389		0	0	0.0134899	0		0.0105992	0	0.0028907		0	0.0202349	0.0327613
OTU1812	Bacteria	Firmicutes	Clostridia	Clostridiales	Family_XIV	NA	NA	0	0	0	0	0	0	0		0	0	0.0183078		0	0	0	0		0.0105992	0.0105992	0		0	0	0
OTU1813	Bacteria	Proteobacteria	Gammaproteobacteria	Alteromonadales	Alteromonadaceae	Rheinheimera	NA	0	0	0	0	0	0	0		0	0	0		0	0	0	0		0.0105992	0	0		0.028907	0	0
OTU2794	Bacteria	Firmicutes	Bacilli	Bacillales	Paenibacillaceae	Thermobacillus	NA	0	0	0	0	0	0	0		0	0	0		0	0	0	0		0.0105992	0	0		0	0	0
OTU1180	Bacteria	Proteobacteria	Deltaproteobacteria	Myxococcales	P3OB-42	NA	NA	0	0	0	0	0	0	0		0	0	0		0	0	0	0		0.00963568	0.0346884	0.0558869		0	0	0.00963568
OTU612	Bacteria	Gemmatimonadetes	Longimicrobia	Longimicrobiales	Longimicrobiaceae	NA	NA	0	0	0	0	0	0	0		0	0.0973203	0		0.0549233	0	0.0240892	0		0.00963568	0.0433605	0.0491419		0.00867211	0.0607048	0.0587776
OTU1997	Bacteria	Firmicutes	Clostridia	Clostridiales	Ruminococcaceae	NA	NA	0	0	0	0	0	0	0		0	0.00578141	0		0	0	0.00192714	0		0.00963568	0.00578141	0.00674497		0	0	0
OTU2015	Bacteria	Firmicutes	Bacilli	Bacillales	Bacillaceae	Amphibacillus	NA	0.0105992	0	0	0	0	0	0		0	0	0		0	0	0	0		0.00963568	0.00867211	0		0	0	0
OTU890	Bacteria	Firmicutes	Clostridia	Thermoanaerobacterales	Thermoanaerobacteraceae	Gelria	NA	0.0501055	0	0	0.0982839	0	0	0		0	0	0.0510691		0	0	0	0		0.00963568	0	0		0	0	0
OTU2607	Bacteria	Firmicutes	Clostridia	Clostridiales	Clostridiaceae_1	Oxobacter	NA	0.00385427	0	0	0	0	0	0		0	0	0		0	0	0	0		0.00963568	0	0		0	0	0
OTU2495	Bacteria	Firmicutes	Clostridia	Clostridiales	Ruminococcaceae	Caproiciproducens	NA	0	0	0	0	0	0	0		0	0	0		0.00578141	0	0	0		0.00963568	0	0		0	0	0
OTU2864	Bacteria	Bacteroidetes	Bacteroidia	Flavobacteriales	Flavobacteriaceae	Flavobacterium	NA	0	0	0	0	0	0	0		0	0	0		0	0	0	0		0.00963568	0	0		0	0	0
OTU2865	Bacteria	Chloroflexi	Anaerolineae	Ardenticatenales	Ardenticatenaceae	NA	NA	0	0	0	0	0	0	0		0	0	0		0	0	0	0		0.00963568	0	0		0	0	0
OTU2551	Bacteria	Proteobacteria	Gammaproteobacteria	Alteromonadales	Shewanellaceae	Shewanella	morhuae	0	0	0	0	0	0	0		0	0	0		0	0	0	0		0.00963568	0	0		0.00481784	0	0
OTU2866	Bacteria	Proteobacteria	Alphaproteobacteria	NA	NA	NA	NA	0	0	0	0	0	0	0		0	0	0		0	0	0	0		0.00963568	0	0		0	0	0
OTU1814	Bacteria	Actinobacteria	Actinobacteria	Glycomycetales	Glycomycetaceae	Glycomyces	NA	0.0269799	0	0	0	0	0	0		0.00192714	0	0		0	0	0	0		0.00867211	0	0		0.00192714	0	0
OTU941	Bacteria	Bacteroidetes	Bacteroidia	Flavobacteriales	Flavobacteriaceae	Flavobacterium	NA	0	0	0	0	0	0	0		0	0	0		0	0	0	0		0.00867211	0	0		0	0.174406	0
OTU1207	Bacteria	Proteobacteria	Deltaproteobacteria	Bdellovibrionales	Bacteriovoracaceae	Peredibacter	NA	0	0	0	0	0	0	0		0.0799761	0	0		0	0	0	0		0.00867211	0	0		0.0144535	0	0
OTU1880	Bacteria	Firmicutes	Bacilli	Bacillales	Paenibacillaceae	Ammoniphilus	NA	0	0	0	0	0	0	0		0	0	0		0.0269799	0	0	0		0.00867211	0	0		0	0	0
OTU2183	Bacteria	Proteobacteria	Gammaproteobacteria	Oceanospirillales	Pseudohongiellaceae	BIyi10	NA	0	0	0	0	0	0	0		0.0144535	0	0		0	0	0	0		0.00867211	0	0		0	0	0
OTU639	Bacteria	Proteobacteria	Alphaproteobacteria	NA	NA	NA	NA	0	0	0	0.0028907	0	0	0		0	0	0		0.0443241	0	0.0211985	0		0.00770854	0.0202349	0.0211985		0.0192714	0.168624	0.071304
OTU2742	Bacteria	Proteobacteria	Alphaproteobacteria	Rickettsiales	NA	NA	NA	0	0	0	0	0	0	0		0	0	0		0	0	0	0		0.00770854	0	0.00385427		0	0	0
OTU1774	Bacteria	Gemmatimonadetes	S0134_terrestrial_group	NA	NA	NA	NA	0	0	0	0	0	0	0		0	0	0		0.0183078	0	0	0		0.00770854	0	0		0	0	0.0154171
OTU2552	Bacteria	Proteobacteria	Deltaproteobacteria	Bdellovibrionales	Bdellovibrionaceae	Bdellovibrio	NA	0	0	0	0	0	0	0		0	0	0.00674497		0	0	0	0		0.00770854	0	0		0	0	0
OTU841	Bacteria	Proteobacteria	Gammaproteobacteria	Steroidobacterales	Steroidobacteraceae	Steroidobacter	NA	0	0	0	0	0	0	0		0	0	0		0.116592	0	0.0395063	0		0.00674497	0.0250528	0.042397		0	0	0
OTU1352	Bacteria	Firmicutes	Clostridia	Clostridiales	Syntrophomonadaceae	Dethiobacter	NA	0	0	0	0	0	0	0		0	0.0115628	0.0260163		0	0	0	0		0.00674497	0.0163806	0.0202349		0	0	0
OTU2317	Bacteria	Proteobacteria	Deltaproteobacteria	Myxococcales	Nannocystaceae	Nannocystis	NA	0	0	0	0	0	0	0		0	0	0		0	0	0	0		0.00674497	0.0125264	0		0	0	0
OTU989	Bacteria	Firmicutes	Limnochordia	Limnochordales	Limnochordaceae	NA	NA	0.0211985	0	0	0.0260163	0	0	0		0	0	0.0838304		0	0	0	0		0.00674497	0	0		0	0	0.0240892
OTU2184	Bacteria	Firmicutes	Clostridia	Clostridiales	Gracilibacteraceae	Lutispora	NA	0	0	0	0	0	0	0		0	0	0		0	0	0	0		0.00674497	0	0		0.00867211	0.00770854	0
OTU1998	Bacteria	Proteobacteria	Alphaproteobacteria	Sphingomonadales	Sphingomonadaceae	DSSF69	NA	0	0	0	0	0	0	0		0.0231256	0	0		0	0	0	0		0.00674497	0	0		0	0	0
OTU2319	Bacteria	Firmicutes	Clostridia	Clostridiales	Peptococcaceae	Thermincola	NA	0	0	0	0	0	0	0		0	0	0		0	0	0	0		0.00578141	0	0.00578141		0	0	0.00770854
OTU1267	Bacteria	Firmicutes	Bacilli	Bacillales	Paenibacillaceae	Paenibacillus	NA	0	0	0	0	0	0	0		0.0395063	0	0		0	0	0	0		0.00578141	0.00963568	0		0.0125264	0.00578141	0.0202349
OTU1057	Bacteria	Firmicutes	Clostridia	DTU014	NA	NA	NA	0.0115628	0	0	0.0886482	0	0	0		0	0	0.0337249		0	0	0	0		0.00578141	0	0		0	0	0
OTU1924	Bacteria	Bacteroidetes	Bacteroidia	Flavobacteriales	Flavobacteriaceae	Confluentibacter	NA	0	0	0	0	0	0	0		0	0	0		0	0	0	0		0.00578141	0	0		0.0269799	0	0
OTU1776	Bacteria	Proteobacteria	Alphaproteobacteria	Rickettsiales	NA	NA	NA	0	0	0	0	0	0	0		0	0.00578141	0		0.0221621	0	0.00385427	0		0.00481784	0	0		0	0	0.00481784
OTU2099	Bacteria	Proteobacteria	Alphaproteobacteria	Azospirillales	Azospirillaceae	NA	NA	0	0	0	0	0	0	0		0	0	0		0	0	0	0		0.0028907	0	0.0231256		0	0	0
OTU2075	Bacteria	Firmicutes	Clostridia	Clostridiales	NA	NA	NA	0	0	0	0	0	0	0		0	0	0.0163806		0	0	0	0		0.0028907	0	0.00770854		0	0	0
OTU2608	Bacteria	Firmicutes	Clostridia	Clostridiales	Family_XI	Gottschalkia	NA	0.0115628	0	0	0	0	0	0		0	0	0		0	0	0	0		0.00192714	0	0		0	0	0
OTU127	Bacteria	Proteobacteria	Deltaproteobacteria	Myxococcales	Polyangiaceae	Sorangium	NA	0	0	0	0	0	0	0		0	0	0		0.0250528	0	0.0240892	0		0	0.0192714	0.499128		0.1243	1.74117	0.31605
OTU595	Bacteria	Bacteroidetes	Bacteroidia	Bacteroidales	Marinilabiliaceae	Ruminofilibacter	NA	0	0	0	0	0	0	0		0.0905753	0.0317977	0		0	0	0.0298706	0		0	0	0.268835		0	0	0
OTU661	Bacteria	Bacteroidetes	Bacteroidia	Flavobacteriales	Weeksellaceae	Moheibacter	NA	0	0	0	0	0	0	0		0.127191	0	0		0	0	0	0		0	0.0385427	0.182114		0	0	0
OTU308	Bacteria	Acidobacteria	Subgroup_6	NA	NA	NA	NA	0	0	0	0	0	0	0		0.144535	0.414334	0		0.222584	0	0	0		0	0.127191	0.157062		0	0	0
OTU1121	Bacteria	Proteobacteria	Gammaproteobacteria	Betaproteobacteriales	Methylophilaceae	UBA6140	NA	0	0	0	0	0	0	0		0	0	0		0	0	0	0		0	0.0375791	0.0857575		0	0	0
OTU917	Bacteria	Proteobacteria	Deltaproteobacteria	Myxococcales	BIrii41	NA	NA	0	0	0	0	0	0	0		0	0.0308342	0		0	0	0	0		0	0.0395063	0.0847939		0	0.0385427	0
OTU897	Bacteria	Bacteroidetes	Bacteroidia	Bacteroidales	Marinilabiliaceae	Ruminofilibacter	NA	0	0	0	0	0	0	0		0.0847939	0.0144535	0		0	0	0.0163806	0		0	0.00578141	0.0828668		0	0	0
OTU653	Bacteria	Actinobacteria	Acidimicrobiia	Microtrichales	NA	NA	NA	0	0	0	0	0	0	0		0.0144535	0.0616683	0.00770854		0.126227	0	0.0684133	0		0	0	0.0819032		0	0	0
OTU1304	Bacteria	Proteobacteria	Gammaproteobacteria	R7C24	NA	NA	NA	0	0	0	0	0	0	0		0	0	0		0	0	0	0		0	0.00963568	0.0790125		0	0	0
OTU835	Bacteria	Chloroflexi	Chloroflexia	Chloroflexales	Roseiflexaceae	NA	NA	0	0	0	0	0	0	0		0	0	0		0	0	0	0		0	0	0.0790125		0	0.155134	0
OTU1004	Bacteria	Bacteroidetes	Bacteroidia	Sphingobacteriales	Lentimicrobiaceae	NA	NA	0	0	0	0	0	0	0		0	0.0279435	0		0	0	0	0		0	0.0520326	0.0751583		0	0	0
OTU970	Bacteria	Firmicutes	Clostridia	Clostridiales	Ruminococcaceae	Pseudobacteroides	NA	0	0	0	0	0	0	0		0	0.0549233	0		0.0327613	0	0	0		0	0.00963568	0.071304		0	0	0
OTU675	Bacteria	Chloroflexi	Chloroflexia	Chloroflexales	Roseiflexaceae	NA	NA	0	0	0	0	0	0	0		0	0	0		0	0	0	0		0	0.0809397	0.0703404		0	0.113701	0.0722676
OTU640	Bacteria	Planctomycetes	Phycisphaerae	Phycisphaerales	Phycisphaeraceae	SM1A02	NA	0	0	0	0	0	0	0		0	0.0163806	0		0.111774	0	0.0462512	0		0	0.0269799	0.0655226		0.00867211	0.0684133	0.0317977
OTU1301	Bacteria	Proteobacteria	Deltaproteobacteria	Myxococcales	Blfdi19	NA	NA	0	0	0	0	0	0	0		0	0	0		0	0	0	0		0	0.0308342	0.0578141		0	0	0
OTU960	Bacteria	Actinobacteria	Acidimicrobiia	Microtrichales	NA	NA	NA	0	0	0	0	0	0	0		0	0.0134899	0		0.0597412	0	0.0337249	0		0	0	0.0558869		0.00963568	0	0
OTU581	Bacteria	Proteobacteria	Gammaproteobacteria	Oceanospirillales	Pseudohongiellaceae	BIyi10	NA	0	0	0	0	0	0	0		0.0481784	0.10792	0		0.116592	0	0.0790125	0		0	0	0.0510691		0.0317977	0	0
OTU1660	Bacteria	Proteobacteria	Gammaproteobacteria	Betaproteobacteriales	Methylophilaceae	UBA6140	NA	0	0	0	0	0	0	0		0	0	0		0	0	0	0		0	0	0.0491419		0	0	0
OTU1049	Bacteria	Proteobacteria	Deltaproteobacteria	Myxococcales	Sandaracinaceae	NA	NA	0	0	0	0	0	0	0		0	0	0		0.0269799	0	0.0202349	0		0	0.0144535	0.0472148		0.0144535	0.0173442	0
OTU1703	Bacteria	Firmicutes	Clostridia	Clostridiales	Ruminococcaceae	Pseudobacteroides	NA	0	0	0	0	0	0	0		0	0	0		0	0	0	0		0	0	0.0462512		0	0	0
OTU1719	Bacteria	Proteobacteria	Deltaproteobacteria	NB1-j	NA	NA	NA	0	0	0	0	0	0	0		0	0	0		0	0	0	0		0	0	0.0452877		0	0	0
OTU795	Bacteria	Acidobacteria	Subgroup_6	Unknown_Order	Unknown_Family	Luteitalea	NA	0	0	0	0	0	0	0		0	0.0568505	0		0.0741947	0	0.035652	0		0	0.0472148	0.0414334		0	0	0
OTU752	Bacteria	Proteobacteria	Gammaproteobacteria	EPR3968-O8a-Bc78	NA	NA	NA	0	0	0	0	0	0	0		0	0.0732311	0		0.0317977	0	0	0		0	0.0366156	0.0395063		0	0.0472148	0.0578141
OTU1777	Bacteria	Firmicutes	Clostridia	Clostridiales	Heliobacteriaceae	Hydrogenispora	NA	0	0	0	0	0	0	0		0	0	0		0.00867211	0	0	0		0	0	0.0327613		0	0	0
OTU979	Bacteria	Proteobacteria	Gammaproteobacteria	CCD24	NA	NA	NA	0	0	0	0	0	0	0		0	0.0404698	0		0.0452877	0	0	0		0	0.0211985	0.0317977		0	0	0.0269799
OTU284	Bacteria	Deinococcus-Thermus	Deinococci	Deinococcales	Trueperaceae	Truepera	NA	0	0	0	0	0	0	0		0.105992	0.175369	0.0722676		0.271726	0	0.0703404	0		0	0	0.0308342		0.0809397	0.158989	0.212948
OTU1999	Bacteria	Bacteroidetes	Bacteroidia	Bacteroidales	Marinilabiliaceae	Ruminofilibacter	NA	0	0	0	0	0	0	0		0	0	0		0	0	0	0		0	0	0.0298706		0	0	0
OTU1359	Bacteria	Proteobacteria	Gammaproteobacteria	CCD24	NA	NA	NA	0	0	0	0	0	0	0		0	0	0		0.00674497	0	0.00867211	0		0	0.0211985	0.0279435		0.00867211	0	0.00674497
OTU1056	Bacteria	Proteobacteria	Gammaproteobacteria	Betaproteobacteriales	Burkholderiaceae	Lautropia	NA	0	0	0	0	0	0	0		0	0	0		0.0308342	0	0.0202349	0		0	0.0221621	0.0250528		0.00481784	0.0202349	0.0163806
OTU1392	Bacteria	Firmicutes	Clostridia	MBA03	NA	NA	NA	0	0	0	0.00867211	0	0	0		0.0125264	0.0144535	0.0134899		0	0	0	0		0	0	0.0250528		0	0	0
OTU2186	Bacteria	Chloroflexi	OLB14	NA	NA	NA	NA	0	0	0	0	0	0	0		0	0	0		0	0	0	0		0	0	0.0231256		0	0	0
OTU1832	Bacteria	Bacteroidetes	Bacteroidia	Bacteroidales	Marinilabiliaceae	NA	NA	0	0	0	0	0	0	0		0	0	0		0	0	0	0		0	0.0173442	0.0211985		0	0	0
OTU864	Bacteria	Proteobacteria	Gammaproteobacteria	Oceanospirillales	SS1-B-06-26	NA	NA	0.00674497	0	0	0	0	0	0		0.140681	0.00674497	0		0.0192714	0	0.00963568	0		0	0.0105992	0.0211985		0.00481784	0	0
OTU1922	Bacteria	Hydrogenedentes	Hydrogenedentia	Hydrogenedentiales	Hydrogenedensaceae	NA	NA	0	0	0	0	0	0	0		0	0	0		0	0	0	0		0	0.0134899	0.0192714		0	0	0
OTU2320	Bacteria	Firmicutes	Bacilli	Bacillales	Paenibacillaceae	Thermobacillus	NA	0	0	0	0	0	0	0		0	0	0		0	0	0	0		0	0	0.0192714		0	0	0
OTU2014	Bacteria	Proteobacteria	Gammaproteobacteria	Steroidobacterales	Steroidobacteraceae	Steroidobacter	NA	0	0	0	0	0	0	0		0	0	0		0	0	0	0		0	0.0105992	0.0183078		0	0	0
OTU2097	Bacteria	Proteobacteria	Deltaproteobacteria	Myxococcales	Polyangiaceae	Pajaroellobacter	NA	0	0	0	0	0	0	0		0	0	0		0	0	0	0		0	0.00770854	0.0183078		0	0	0
OTU2361	Bacteria	Firmicutes	Clostridia	Clostridiales	Peptococcaceae	Desulfotomaculum	ferrireducens	0	0	0	0	0	0	0		0	0	0		0	0	0	0		0	0	0.0183078		0	0	0
OTU2360	Bacteria	Proteobacteria	Gammaproteobacteria	Betaproteobacteriales	Burkholderiaceae	Schlegelella	NA	0	0	0	0	0	0	0		0	0	0		0	0	0	0		0	0	0.0183078		0	0	0
OTU828	Bacteria	Firmicutes	Clostridia	Clostridiales	Peptococcaceae	Desulfitibacter	NA	0.113701	0	0	0.0221621	0	0	0		0	0.0395063	0.0269799		0	0	0	0		0	0.0183078	0.0173442		0	0	0
OTU2210	Bacteria	Proteobacteria	Deltaproteobacteria	Oligoflexales	0319-6G20	NA	NA	0	0	0	0	0	0	0		0	0	0		0	0	0	0		0	0	0.0173442		0	0	0.00481784
OTU1944	Bacteria	Firmicutes	Clostridia	Clostridiales	Caldicoprobacteraceae	Caldicoprobacter	NA	0	0	0	0	0	0	0		0	0	0		0.0144535	0	0	0		0	0	0.0173442		0	0	0
OTU2406	Bacteria	Proteobacteria	Alphaproteobacteria	Rhizobiales	Xanthobacteraceae	NA	NA	0	0	0	0	0	0	0		0	0	0		0	0	0	0		0	0	0.0173442		0	0	0
OTU2404	Bacteria	Proteobacteria	Deltaproteobacteria	Bdellovibrionales	Bdellovibrionaceae	Bdellovibrio	NA	0	0	0	0	0	0	0		0	0	0		0	0	0	0		0	0	0.0173442		0	0	0
OTU2405	Bacteria	Firmicutes	Bacilli	Bacillales	Paenibacillaceae	Paenibacillus	NA	0	0	0	0	0	0	0		0	0	0		0	0	0	0		0	0	0.0173442		0	0	0
OTU1730	Bacteria	Bacteroidetes	Bacteroidia	Bacteroidales	Marinilabiliaceae	NA	NA	0	0	0	0	0	0	0		0	0	0		0	0	0	0		0	0.0279435	0.0163806		0	0	0
OTU1129	Bacteria	Actinobacteria	Acidimicrobiia	Microtrichales	Microtrichaceae	Sva0996_marine_group	NA	0	0	0	0	0	0	0		0	0	0		0.042397	0	0	0		0	0.0163806	0.0163806		0	0.028907	0.0173442
OTU2453	Bacteria	Firmicutes	Clostridia	Clostridiales	Ruminococcaceae	Ruminiclostridium_1	NA	0	0	0	0	0	0	0		0	0	0		0	0	0	0		0	0	0.0163806		0	0	0
OTU2000	Bacteria	Proteobacteria	Deltaproteobacteria	Bdellovibrionales	Bdellovibrionaceae	Bdellovibrio	NA	0	0	0	0	0	0	0		0	0	0		0	0	0	0		0	0	0.0154171		0	0.00385427	0.0105992
OTU997	Bacteria	Proteobacteria	Alphaproteobacteria	Rhizobiales	Xanthobacteraceae	Rhodoplanes	NA	0	0	0	0	0	0	0		0	0	0		0.0443241	0	0.0308342	0		0	0	0.0154171		0.00963568	0.0568505	0
OTU1022	Bacteria	Proteobacteria	Alphaproteobacteria	NA	NA	NA	NA	0	0	0	0	0	0	0		0	0.0269799	0		0.0587776	0	0.0443241	0		0	0	0.0154171		0.00385427	0	0
OTU2497	Bacteria	Firmicutes	Bacilli	Bacillales	Bacillaceae	Bacillus	foraminis	0	0	0	0	0	0	0		0	0	0		0	0	0	0		0	0	0.0154171		0	0	0
OTU2496	Bacteria	Firmicutes	Bacilli	Bacillales	Paenibacillaceae	Paenibacillus	NA	0	0	0	0	0	0	0		0	0	0		0	0	0	0		0	0	0.0154171		0	0	0
OTU2557	Bacteria	Firmicutes	Clostridia	Clostridiales	Syntrophomonadaceae	Dethiobacter	NA	0	0	0	0	0	0	0		0	0	0		0	0	0	0		0	0	0.0144535		0	0	0
OTU2554	Bacteria	Proteobacteria	Alphaproteobacteria	NA	NA	NA	NA	0	0	0	0	0	0	0		0	0	0		0	0	0	0		0	0	0.0144535		0	0	0
OTU2555	Bacteria	Bacteroidetes	Bacteroidia	Bacteroidales	Dysgonomonadaceae	Proteiniphilum	NA	0	0	0	0	0	0	0		0	0	0		0	0	0	0		0	0	0.0144535		0	0	0
OTU2556	Bacteria	Proteobacteria	Gammaproteobacteria	R7C24	NA	NA	NA	0	0	0	0	0	0	0		0	0	0		0	0	0	0		0	0	0.0144535		0	0	0
OTU734	Bacteria	Verrucomicrobia	Verrucomicrobiae	Verrucomicrobiales	Verrucomicrobiaceae	Verrucomicrobium	NA	0	0	0	0	0	0	0		0.281362	0	0		0	0	0	0		0	0	0.0134899		0	0	0
OTU1406	Bacteria	Firmicutes	Bacilli	Bacillales	Paenibacillaceae	Cohnella	NA	0	0	0	0	0	0	0		0	0.042397	0		0	0	0.0163806	0		0	0	0.0134899		0	0	0
OTU1116	Bacteria	Actinobacteria	Thermoleophilia	Solirubrobacterales	67-14	NA	NA	0	0	0	0	0	0	0		0	0.0154171	0		0.0761218	0	0.0192714	0		0	0	0.0134899		0	0	0
OTU1759	Bacteria	Acidobacteria	Subgroup_6	NA	NA	NA	NA	0	0	0	0	0	0	0		0	0	0		0.0221621	0	0.00674497	0		0	0	0.0134899		0	0	0
OTU1657	Bacteria	Verrucomicrobia	Verrucomicrobiae	Chthoniobacterales	Terrimicrobiaceae	Terrimicrobium	NA	0	0	0	0	0	0	0		0	0	0		0.0308342	0	0	0		0	0.00578141	0.0125264		0	0	0
OTU2672	Bacteria	Firmicutes	Clostridia	Clostridiales	Lachnospiraceae	Herbinix	NA	0	0	0	0	0	0	0		0	0	0		0	0	0	0		0	0	0.0125264		0	0	0
OTU2671	Bacteria	Firmicutes	Clostridia	Clostridiales	Heliobacteriaceae	NA	NA	0	0	0	0	0	0	0		0	0	0		0	0	0	0		0	0	0.0125264		0	0	0
OTU2670	Bacteria	Proteobacteria	Gammaproteobacteria	Xanthomonadales	Xanthomonadaceae	SN8	NA	0	0	0	0	0	0	0		0	0	0		0	0	0	0		0	0	0.0125264		0	0	0
OTU1875	Bacteria	Actinobacteria	Acidimicrobiia	Microtrichales	Ilumatobacteraceae	NA	NA	0	0	0	0	0	0	0		0	0	0		0	0	0	0		0	0.00963568	0.0115628		0	0	0.0144535
OTU2744	Bacteria	Proteobacteria	Deltaproteobacteria	Bdellovibrionales	Bacteriovoracaceae	Peredibacter	NA	0	0	0	0	0	0	0		0	0	0		0	0	0	0		0	0	0.0115628		0	0	0
OTU2743	Bacteria	Proteobacteria	Gammaproteobacteria	Betaproteobacteriales	Burkholderiaceae	Ramlibacter	NA	0	0	0	0	0	0	0		0	0	0		0	0	0	0		0	0	0.0115628		0	0	0
OTU2073	Bacteria	BRC1	NA	NA	NA	NA	NA	0	0	0	0	0	0	0		0	0.00674497	0		0	0	0	0		0	0.00963568	0.0105992		0	0	0
OTU1268	Bacteria	Actinobacteria	Nitriliruptoria	Euzebyales	Euzebyaceae	Euzebya	NA	0	0	0	0	0	0	0		0.00770854	0.00674497	0		0.0404698	0	0.0115628	0		0	0	0.0105992		0	0.0105992	0.00578141
OTU1833	Bacteria	Proteobacteria	Gammaproteobacteria	PLTA13	NA	NA	NA	0	0	0	0	0	0	0		0	0	0		0.0115628	0	0.0163806	0		0	0	0.0105992		0	0	0
OTU2248	Bacteria	Proteobacteria	Gammaproteobacteria	Methylococcales	Methylococcaceae	NA	NA	0	0	0	0	0	0	0		0	0	0		0	0	0.0115628	0		0	0	0.00963568		0	0	0
OTU2241	Bacteria	Firmicutes	Clostridia	Clostridiales	Ruminococcaceae	NA	NA	0	0	0	0	0	0	0		0.00674497	0	0		0	0	0	0		0	0.00385427	0.00867211		0	0.00192714	0
OTU2019	Bacteria	Proteobacteria	Deltaproteobacteria	Bdellovibrionales	Bdellovibrionaceae	Bdellovibrio	NA	0	0	0	0	0	0	0		0	0	0		0	0	0	0		0	0	0.00867211		0.00481784	0.0115628	0.00385427
OTU2558	Bacteria	Bacteroidetes	Bacteroidia	Chitinophagales	Chitinophagaceae	Flavitalea	NA	0	0	0	0	0	0	0		0	0	0		0	0	0.00578141	0		0	0	0.00867211		0	0	0
OTU1876	Bacteria	Cyanobacteria	Sericytochromatia	NA	NA	NA	NA	0	0	0	0	0	0	0		0	0	0		0.0144535	0	0	0		0	0.00867211	0.00770854		0	0	0.00481784
OTU1045	Bacteria	Bacteroidetes	Bacteroidia	Cytophagales	Microscillaceae	NA	NA	0	0	0	0	0	0	0		0	0	0		0.0722676	0	0.0443241	0		0	0	0.00770854		0.0173442	0	0
OTU2449	Bacteria	Proteobacteria	Gammaproteobacteria	Betaproteobacteriales	TRA3-20	NA	NA	0	0	0	0	0	0	0		0	0	0		0	0	0	0		0	0.00963568	0.00674497		0	0	0
OTU1515	Bacteria	Proteobacteria	Gammaproteobacteria	KI89A_clade	NA	NA	NA	0	0	0	0	0	0	0		0	0.0028907	0		0.0231256	0	0.0134899	0		0	0.00770854	0.00674497		0	0.00674497	0
OTU1312	Bacteria	Firmicutes	Clostridia	Clostridiales	Caldicoprobacteraceae	Caldicoprobacter	NA	0.0192714	0	0	0.0404698	0	0	0		0	0	0.0202349		0	0	0	0		0	0	0.00674497		0	0	0
OTU2020	Bacteria	Planctomycetes	Planctomycetacia	Pirellulales	Pirellulaceae	NA	NA	0	0	0	0	0	0	0		0	0	0		0.0125264	0	0	0		0	0	0.00674497		0	0	0.00963568
OTU1847	Bacteria	Proteobacteria	Gammaproteobacteria	211ds20	NA	NA	NA	0	0	0	0	0	0	0		0	0.00963568	0		0.0211985	0	0	0		0	0	0.00674497		0	0	0
OTU1497	Bacteria	Proteobacteria	Gammaproteobacteria	Betaproteobacteriales	NA	NA	NA	0	0	0	0	0	0	0		0	0	0		0.0327613	0	0	0		0	0.00963568	0.00578141		0.00385427	0.0105992	0
OTU2242	Bacteria	Proteobacteria	Alphaproteobacteria	Sneathiellales	Sneathiellaceae	Sneathiella	NA	0	0	0	0	0	0	0		0	0	0.0028907		0	0	0.00963568	0		0	0.0028907	0.00578141		0	0	0
OTU2129	Bacteria	Firmicutes	Bacilli	Bacillales	Planococcaceae	Sporosarcina	pasteurii	0.00578141	0	0	0	0	0	0		0	0	0		0	0	0	0		0	0	0.00578141		0	0	0.0134899
OTU2321	Bacteria	Synergistetes	Synergistia	Synergistales	Synergistaceae	NA	NA	0.00674497	0	0	0	0	0	0		0.00481784	0	0		0.0028907	0	0	0		0	0	0.00481784		0	0	0
OTU1460	Bacteria	Firmicutes	Clostridia	Clostridiales	Caldicoprobacteraceae	Caldicoprobacter	NA	0	0	0	0.0529962	0	0	0		0	0	0.00867211		0	0	0	0		0	0	0.00481784		0	0	0
OTU2609	Bacteria	Proteobacteria	Deltaproteobacteria	Oligoflexales	0319-6G20	NA	NA	0	0	0	0	0	0	0		0	0	0		0.0028907	0	0.00578141	0		0	0	0.00481784		0	0	0
OTU2867	Bacteria	Actinobacteria	Acidimicrobiia	Microtrichales	NA	NA	NA	0	0	0	0	0	0	0		0	0	0		0.00481784	0	0	0		0	0	0.00481784		0	0	0
OTU1602	Bacteria	Proteobacteria	Gammaproteobacteria	NA	NA	NA	NA	0	0	0	0	0	0	0		0	0	0		0.0308342	0	0.0105992	0		0	0	0.0028907		0	0.00963568	0
OTU2100	Bacteria	Firmicutes	Clostridia	Clostridiales	Syntrophomonadaceae	Thermosyntropha	NA	0.0154171	0	0	0.00867211	0	0	0		0	0	0		0	0	0	0		0	0	0.00192714		0	0	0
OTU1673	Bacteria	Firmicutes	Bacilli	Bacillales	Paenibacillaceae	Thermobacillus	NA	0	0	0	0	0	0	0		0	0.00578141	0		0	0	0.0154171	0		0	0	0.000963568		0.0183078	0	0.00770854
OTU1200	Bacteria	Proteobacteria	Gammaproteobacteria	Betaproteobacteriales	Burkholderiaceae	Schlegelella	NA	0	0	0	0	0	0	0		0	0	0		0.0414334	0	0	0		0	0.0626319	0		0	0	0
OTU962	Bacteria	Chloroflexi	Chloroflexia	Chloroflexales	Roseiflexaceae	NA	NA	0	0	0	0	0	0	0		0	0	0		0.064559	0	0	0		0	0.028907	0		0	0.0443241	0.0337249
OTU1439	Bacteria	Firmicutes	Limnochordia	Limnochordales	Limnochordaceae	NA	NA	0	0	0	0	0	0	0		0	0	0.00481784		0	0	0	0		0	0.0260163	0		0	0	0.0375791
OTU1097	Bacteria	Firmicutes	Bacilli	Bacillales	Bacillaceae	Bacillus	NA	0	0	0	0.0183078	0	0	0		0	0	0		0.0028907	0	0.0231256	0		0	0.0240892	0		0	0.0211985	0.0385427
OTU2240	Bacteria	Actinobacteria	Actinobacteria	Corynebacteriales	Corynebacteriaceae	Corynebacterium_1	NA	0	0	0	0	0	0	0		0	0	0		0	0	0	0		0	0.0211985	0		0	0	0
OTU2281	Bacteria	Firmicutes	Clostridia	Clostridiales	Gracilibacteraceae	Lutispora	NA	0	0	0	0	0	0	0		0	0	0		0	0	0	0		0	0.0202349	0		0	0	0
OTU2316	Bacteria	Actinobacteria	Actinobacteria	Micrococcales	Micrococcaceae	Enteractinococcus	NA	0	0	0	0	0	0	0		0	0	0		0	0	0	0		0	0.0192714	0		0	0	0
OTU1458	Bacteria	Chloroflexi	OLB14	NA	NA	NA	NA	0	0	0	0	0	0	0		0	0	0		0.0385427	0	0	0		0	0.0163806	0		0	0	0.0115628
OTU2448	Bacteria	Proteobacteria	Gammaproteobacteria	NA	NA	NA	NA	0	0	0	0	0	0	0		0	0	0		0	0	0	0		0	0.0163806	0		0	0	0
OTU2150	Bacteria	Firmicutes	Clostridia	Clostridiales	Ruminococcaceae	NA	NA	0	0	0	0	0	0	0		0	0.0105992	0		0	0	0	0		0	0.0134899	0		0	0	0
OTU1923	Bacteria	Proteobacteria	Alphaproteobacteria	Rhizobiales	Xanthobacteraceae	Rhodoplanes	NA	0	0	0	0	0	0	0		0	0	0		0	0	0	0		0	0.0115628	0		0	0	0.0211985
OTU2736	Bacteria	Firmicutes	Limnochordia	Limnochordales	Limnochordaceae	NA	NA	0	0	0	0	0	0	0		0	0	0		0	0	0	0		0	0.0115628	0		0	0	0
OTU2735	Bacteria	Firmicutes	Bacilli	Bacillales	Paenibacillaceae	Thermobacillus	composti	0	0	0	0	0	0	0		0	0	0		0	0	0	0		0	0.0115628	0		0	0	0
OTU1731	Bacteria	Firmicutes	Clostridia	NA	NA	NA	NA	0	0	0	0	0	0	0		0	0	0.0346884		0	0	0	0		0	0.00963568	0		0	0	0
OTU2863	Bacteria	Proteobacteria	Deltaproteobacteria	NB1-j	NA	NA	NA	0	0	0	0	0	0	0		0	0	0		0	0	0	0		0	0.00963568	0		0	0	0
OTU2181	Bacteria	Proteobacteria	Deltaproteobacteria	Oligoflexales	0319-6G20	NA	NA	0.00578141	0	0	0	0	0	0		0.00963568	0	0		0	0	0	0		0	0.00770854	0		0	0	0
OTU2549	Bacteria	Firmicutes	Bacilli	Bacillales	Bacillaceae	Amphibacillus	NA	0	0	0	0	0	0	0		0	0	0.00674497		0	0	0	0		0	0.00770854	0		0	0	0
OTU1996	Bacteria	Actinobacteria	Nitriliruptoria	Euzebyales	Euzebyaceae	NA	NA	0	0	0	0	0	0	0		0	0	0		0	0	0.00674497	0		0	0.00674497	0		0	0	0.0163806
OTU2737	Bacteria	Actinobacteria	Actinobacteria	Propionibacteriales	Nocardioidaceae	Nocardioides	NA	0	0	0	0	0	0	0		0.00578141	0	0		0	0	0	0		0	0.00578141	0		0	0	0
OTU2355	Bacteria	Firmicutes	Clostridia	Clostridiales	Syntrophomonadaceae	Dethiobacter	NA	0	0	0	0.0134899	0	0	0		0	0	0		0	0	0	0		0	0.00481784	0		0	0	0
OTU2451	Bacteria	Actinobacteria	Acidimicrobiia	NA	NA	NA	NA	0.0125264	0	0	0	0	0	0		0	0	0		0	0	0	0		0	0.00385427	0		0	0	0
OTU1369	Bacteria	Planctomycetes	Phycisphaerae	Pla1_lineage	NA	NA	NA	0	0	0	0	0	0	0		0	0	0		0.0211985	0	0.00385427	0		0	0.00385427	0		0	0.0260163	0.0221621
OTU1658	Bacteria	Chloroflexi	Anaerolineae	Caldilineales	Caldilineaceae	NA	NA	0	0	0	0	0	0	0		0	0	0		0.0202349	0	0.00481784	0		0	0.00385427	0		0	0.0115628	0.00867211
OTU2356	Bacteria	Firmicutes	Clostridia	Clostridiales	Lachnospiraceae	Epulopiscium	NA	0	0	0	0	0	0	0		0	0	0		0.0144535	0	0	0		0	0.00385427	0		0	0	0
OTU1790	Bacteria	Cyanobacteria	Melainabacteria	Vampirovibrionales	NA	NA	NA	0	0	0	0	0	0	0		0	0.0115628	0		0.0144535	0	0.0105992	0		0	0.00385427	0		0	0	0
OTU2604	Bacteria	Chloroflexi	Chloroflexia	Thermomicrobiales	JG30-KF-CM45	NA	NA	0	0	0	0	0	0	0		0	0	0		0.00963568	0	0	0		0	0.00385427	0		0	0	0
OTU2450	Bacteria	Firmicutes	Clostridia	Clostridiales	Ruminococcaceae	Ruminococcaceae_UCG-012	NA	0	0	0	0	0	0	0		0	0.0125264	0		0	0	0	0		0	0.00385427	0		0	0	0
OTU1516	Bacteria	Firmicutes	Clostridia	Clostridiales	Eubacteriaceae	Eubacterium	NA	0.0163806	0	0	0.00674497	0	0	0		0.0192714	0	0.0154171		0	0	0	0		0	0.0028907	0		0	0	0
OTU2016	Bacteria	Proteobacteria	Gammaproteobacteria	PLTA13	NA	NA	NA	0	0	0	0	0	0	0		0	0	0		0	0	0	0		0	0.0028907	0		0	0.0105992	0.0154171
OTU2151	Bacteria	Verrucomicrobia	Verrucomicrobiae	Opitutales	Puniceicoccaceae	Cerasicoccus	NA	0	0	0	0	0	0	0		0.00674497	0	0.0144535		0	0	0	0		0	0.0028907	0		0	0	0
OTU2357	Bacteria	Proteobacteria	Gammaproteobacteria	Pseudomonadales	Moraxellaceae	NA	NA	0	0	0	0	0	0	0		0.0154171	0	0		0	0	0	0		0	0.0028907	0		0	0	0
OTU136	Bacteria	Firmicutes	Clostridia	Clostridiales	Ruminococcaceae	NA	NA	1.44053	0	0	0.669679	0	0	0		0.106956	0.0327613	0.325686		0	0	0	0		0	0	0		0	0	0
OTU297	Bacteria	Firmicutes	Clostridia	Clostridiales	Caldicoprobacteraceae	Caldicoprobacter	NA	0.792052	0	0	0.16477	0	0	0		0	0	0.146462		0	0	0	0		0	0	0		0	0	0
OTU414	Bacteria	Deinococcus-Thermus	Deinococci	Thermales	Thermaceae	Thermus	NA	0.722676	0	0	0	0	0	0		0	0	0		0	0	0	0		0	0	0		0	0	0
OTU398	Bacteria	Firmicutes	Clostridia	Clostridiales	Caldicoprobacteraceae	Caldicoprobacter	NA	0.59163	0	0	0.100211	0	0	0		0	0	0.0838304		0	0	0	0		0	0	0		0	0	0
OTU422	Bacteria	Firmicutes	Clostridia	Clostridiales	Caldicoprobacteraceae	Caldicoprobacter	NA	0.519363	0	0	0.0876846	0	0	0		0	0	0.0992475		0	0	0	0		0	0	0		0	0	0
OTU471	Bacteria	Deinococcus-Thermus	Deinococci	Thermales	Thermaceae	Thermus	NA	0.397953	0	0	0.206203	0	0	0		0	0	0		0	0	0	0		0	0	0		0	0	0
OTU349	Bacteria	Proteobacteria	Deltaproteobacteria	Thermodesulfobacteriales	Thermodesulfobacteriaceae	Thermodesulfobacterium	commune	0.317977	0	0	0.492383	0	0	0		0.00963568	0	0.0982839		0	0	0	0		0	0	0		0	0	0
OTU765	Bacteria	Firmicutes	Limnochordia	Limnochordales	Limnochordaceae	NA	NA	0.278471	0	0	0	0	0	0		0	0	0		0	0	0	0		0	0	0		0	0	0
OTU785	Bacteria	Firmicutes	Clostridia	Clostridiales	Caldicoprobacteraceae	Caldicoprobacter	NA	0.264017	0	0	0	0	0	0		0	0	0		0	0	0	0		0	0	0		0	0	0
OTU1013	Bacteria	Firmicutes	Bacilli	Bacillales	NA	NA	NA	0.153207	0	0	0	0	0	0		0	0	0		0	0	0	0		0	0	0		0	0	0
OTU1001	Bacteria	Firmicutes	Clostridia	Clostridiales	Caldicoprobacteraceae	Caldicoprobacter	NA	0.128154	0	0	0.0279435	0	0	0		0	0	0		0	0	0	0		0	0	0		0	0	0
OTU748	Bacteria	Firmicutes	Clostridia	Clostridiales	Caldicoprobacteraceae	Caldicoprobacter	NA	0.102138	0	0	0.132972	0	0	0		0	0	0.0529962		0	0	0	0		0	0	0		0	0	0
OTU951	Bacteria	Firmicutes	Clostridia	Clostridiales	Caldicoprobacteraceae	Caldicoprobacter	NA	0.0944296	0	0	0	0	0	0		0	0.0317977	0.0520326		0	0	0	0		0	0	0		0	0	0
OTU1203	Bacteria	Firmicutes	Clostridia	Thermoanaerobacterales	Family_III	NA	NA	0.0838304	0	0	0.0202349	0	0	0		0	0	0		0	0	0	0		0	0	0		0	0	0
OTU1108	Bacteria	Firmicutes	Clostridia	Clostridiales	Caldicoprobacteraceae	Caldicoprobacter	NA	0.0819032	0	0	0.0443241	0	0	0		0	0	0		0	0	0	0		0	0	0		0	0	0
OTU1354	Bacteria	Firmicutes	Clostridia	Thermoanaerobacterales	Thermoanaerobacteraceae	Caldanaerobacter	NA	0.0809397	0	0	0	0	0	0		0	0	0		0	0	0	0		0	0	0		0	0	0
OTU1041	Bacteria	Firmicutes	Clostridia	Clostridiales	Ruminococcaceae	Ruminococcaceae_UCG-013	NA	0.0732311	0	0	0.0510691	0	0	0		0	0	0.0192714		0	0	0	0		0	0	0		0	0	0
OTU1157	Bacteria	Actinobacteria	Actinobacteria	Corynebacteriales	Corynebacteriaceae	Corynebacterium	NA	0.0722676	0	0	0.0414334	0	0	0		0	0	0		0	0	0	0		0	0	0		0	0	0
OTU1407	Bacteria	Firmicutes	Limnochordia	Limnochordales	Limnochordaceae	NA	NA	0.0722676	0	0	0	0	0	0		0	0	0		0	0	0	0		0	0	0		0	0	0
OTU1183	Bacteria	Firmicutes	Clostridia	Thermoanaerobacterales	Family_III	Thermosediminibacter	NA	0.071304	0	0	0.0385427	0	0	0		0	0	0		0	0	0	0		0	0	0		0	0	0
OTU593	Bacteria	Firmicutes	Clostridia	Clostridiales	Peptococcaceae	Desulfitibacter	NA	0.0684133	0	0	0.270762	0	0	0		0	0	0.0751583		0.00867211	0	0	0		0	0	0		0	0	0
OTU1127	Bacteria	Firmicutes	Clostridia	Thermoanaerobacterales	Family_III	Thermovorax	NA	0.0664862	0	0	0	0	0	0		0.00963568	0	0.0462512		0	0	0	0		0	0	0		0	0	0
OTU1525	Bacteria	Firmicutes	Clostridia	Clostridiales	Family_XVIII	Caldinitratiruptor	NA	0.0597412	0	0	0	0	0	0		0	0	0		0	0	0	0		0	0	0		0	0	0
OTU736	Bacteria	Firmicutes	Limnochordia	Limnochordales	Limnochordaceae	NA	NA	0.0587776	0	0	0	0	0	0		0	0	0.160916		0	0	0	0		0	0	0		0	0	0.0751583
OTU1548	Bacteria	Actinobacteria	Actinobacteria	Micrococcales	Microbacteriaceae	Leucobacter	NA	0.0578141	0	0	0	0	0	0		0	0	0		0	0	0	0		0	0	0		0	0	0
OTU1204	Bacteria	Actinobacteria	Actinobacteria	Micromonosporales	Micromonosporaceae	Stackebrandtia	NA	0.0539598	0	0	0.0173442	0	0	0		0.0231256	0	0.00963568		0	0	0	0		0	0	0		0	0	0
OTU1329	Bacteria	Firmicutes	Clostridia	Clostridiales	Peptococcaceae	Desulfitibacter	NA	0.0529962	0	0	0.0125264	0	0	0		0	0	0.0192714		0	0	0	0		0	0	0		0	0	0
OTU1433	Bacteria	Firmicutes	Clostridia	Thermoanaerobacterales	Thermoanaerobacteraceae	Gelria	NA	0.0510691	0	0	0.0183078	0	0	0		0	0	0		0	0	0	0		0	0	0		0	0	0
OTU822	Bacteria	Firmicutes	Clostridia	Clostridiales	Family_XI	Tepidimicrobium	NA	0.0501055	0	0	0.135863	0	0	0		0.0163806	0	0.0385427		0	0	0	0		0	0	0		0	0	0
OTU1149	Bacteria	Firmicutes	Bacilli	Bacillales	Bacillaceae	Ureibacillus	NA	0.0491419	0	0	0.0308342	0	0	0		0	0	0		0.035652	0	0	0		0	0	0		0	0	0
OTU1472	Bacteria	Firmicutes	Bacilli	Lactobacillales	Lactobacillaceae	Lactobacillus	NA	0.0481784	0	0	0.0173442	0	0	0		0	0	0		0	0	0	0		0	0	0		0	0	0
OTU1678	Bacteria	Firmicutes	Clostridia	D8A-2	NA	NA	NA	0.0481784	0	0	0	0	0	0		0	0	0		0	0	0	0		0	0	0		0	0	0
OTU1094	Bacteria	Firmicutes	Clostridia	Clostridiales	Eubacteriaceae	Garciella	NA	0.0462512	0	0	0	0	0	0		0	0.0231256	0		0	0	0	0		0	0	0		0.0250528	0	0.0346884
OTU1705	Bacteria	Aquificae	Aquificae	Aquificales	Aquificaceae	Hydrogenobacter	NA	0.0462512	0	0	0	0	0	0		0	0	0		0	0	0	0		0	0	0		0	0	0
OTU1721	Bacteria	Firmicutes	Clostridia	Clostridiales	Caldicoprobacteraceae	Caldicoprobacter	NA	0.0452877	0	0	0	0	0	0		0	0	0		0	0	0	0		0	0	0		0	0	0
OTU1722	Bacteria	Firmicutes	Clostridia	Clostridiales	Caldicoprobacteraceae	Caldicoprobacter	NA	0.0452877	0	0	0	0	0	0		0	0	0		0	0	0	0		0	0	0		0	0	0
OTU1271	Bacteria	Firmicutes	Bacilli	Bacillales	Planococcaceae	Lysinibacillus	NA	0.042397	0	0	0.0510691	0	0	0		0	0	0		0	0	0	0		0	0	0		0	0	0
OTU1629	Bacteria	Firmicutes	Bacilli	Bacillales	Bacillaceae	Pseudogracilibacillus	NA	0.0404698	0	0	0.0115628	0	0	0		0	0	0		0	0	0	0		0	0	0		0	0	0
OTU1796	Bacteria	Actinobacteria	Actinobacteria	Corynebacteriales	Corynebacteriaceae	Corynebacterium_1	stationis	0.0404698	0	0	0	0	0	0		0	0	0		0	0	0	0		0	0	0		0	0	0
OTU872	Bacteria	Firmicutes	Bacilli	Bacillales	Bacillaceae	Ureibacillus	NA	0.0385427	0	0	0.028907	0	0	0		0	0.0462512	0.102138		0	0	0	0		0	0	0		0	0	0
OTU1380	Bacteria	Firmicutes	Bacilli	Bacillales	Staphylococcaceae	Staphylococcus	lentus	0.0375791	0	0	0.035652	0	0	0		0	0	0		0	0	0	0		0	0	0		0.0028907	0	0
OTU1734	Bacteria	Firmicutes	Bacilli	Bacillales	Paenibacillaceae	Thermobacillus	NA	0.0375791	0	0	0.00674497	0	0	0		0	0	0		0	0	0	0		0	0	0		0	0	0
OTU709	Bacteria	Firmicutes	Clostridia	Clostridiales	Family_XI	Tepidimicrobium	NA	0.035652	0	0	0.170551	0	0	0		0.0154171	0	0.0915389		0	0	0	0		0	0	0		0	0	0
OTU1042	Bacteria	Firmicutes	Clostridia	Clostridiales	Gracilibacteraceae	Lutispora	NA	0.035652	0	0	0.0501055	0	0	0		0	0	0.0578141		0	0	0	0		0	0	0		0	0	0
OTU1508	Bacteria	Firmicutes	Bacilli	Lactobacillales	Lactobacillaceae	Lactobacillus	NA	0.0346884	0	0	0.0269799	0	0	0		0	0	0		0	0	0	0		0	0	0		0	0	0
OTU1894	Bacteria	Actinobacteria	Actinobacteria	Corynebacteriales	Corynebacteriaceae	Corynebacterium	vitaeruminis	0.0346884	0	0	0	0	0	0		0	0	0		0	0	0	0		0	0	0		0	0	0
OTU1336	Bacteria	Firmicutes	Clostridia	Clostridiales	Family_XI	Tepidimicrobium	NA	0.0337249	0	0	0.00867211	0	0	0		0	0	0.0414334		0	0	0	0		0	0	0		0	0	0
OTU1491	Bacteria	Firmicutes	Bacilli	NA	NA	NA	NA	0.0337249	0	0	0	0	0	0		0	0.0298706	0		0	0	0	0		0	0	0		0	0	0
OTU1679	Bacteria	Firmicutes	Bacilli	Bacillales	Bacillaceae	Caldalkalibacillus	NA	0.0327613	0	0	0	0	0	0		0	0	0.0154171		0	0	0	0		0	0	0		0	0	0
OTU1926	Bacteria	Firmicutes	Bacilli	Bacillales	NA	NA	NA	0.0327613	0	0	0	0	0	0		0	0	0		0	0	0	0		0	0	0		0	0	0
OTU1951	Bacteria	Actinobacteria	Actinobacteria	Propionibacteriales	Nocardioidaceae	Aeromicrobium	NA	0.0317977	0	0	0	0	0	0		0	0	0		0	0	0	0		0	0	0		0	0	0
OTU1950	Bacteria	Firmicutes	Bacilli	Lactobacillales	Lactobacillaceae	Lactobacillus	agilis	0.0317977	0	0	0	0	0	0		0	0	0		0	0	0	0		0	0	0		0	0	0
OTU1949	Bacteria	Firmicutes	Bacilli	Bacillales	Bacillaceae	NA	NA	0.0317977	0	0	0	0	0	0		0	0	0		0	0	0	0		0	0	0		0	0	0
OTU1952	Bacteria	Firmicutes	Limnochordia	Limnochordales	Limnochordaceae	NA	NA	0.0317977	0	0	0	0	0	0		0	0	0		0	0	0	0		0	0	0		0	0	0
OTU1972	Bacteria	Proteobacteria	Alphaproteobacteria	Rhizobiales	Rhizobiaceae	Allorhizobium-Neorhizobium-Pararhizobium-Rhizobium	NA	0.0308342	0	0	0	0	0	0		0	0	0		0	0	0	0		0	0	0		0	0	0
OTU1764	Bacteria	Actinobacteria	Actinobacteria	Glycomycetales	Glycomycetaceae	Glycomyces	NA	0.0298706	0	0	0.0125264	0	0	0		0	0	0		0	0	0	0		0	0	0		0	0	0
OTU2022	Bacteria	Firmicutes	Bacilli	Bacillales	Paenibacillaceae	Paenibacillus	NA	0.028907	0	0	0	0	0	0		0	0	0		0	0	0	0		0	0	0		0	0	0
OTU2049	Bacteria	Firmicutes	Bacilli	Bacillales	Bacillaceae	Bacillus	NA	0.0279435	0	0	0	0	0	0		0	0	0		0	0	0	0		0	0	0		0	0	0
OTU2050	Bacteria	Firmicutes	Limnochordia	Limnochordales	Limnochordaceae	NA	NA	0.0279435	0	0	0	0	0	0		0	0	0		0	0	0	0		0	0	0		0	0	0
OTU1389	Bacteria	Actinobacteria	Actinobacteria	Corynebacteriales	Corynebacteriaceae	Corynebacterium	NA	0.0269799	0	0	0.0481784	0	0	0		0	0	0		0	0	0	0		0	0	0		0	0	0
OTU2079	Bacteria	Firmicutes	Clostridia	Clostridiales	Peptococcaceae	Desulfitibacter	NA	0.0269799	0	0	0	0	0	0		0	0	0		0	0	0	0		0	0	0		0	0	0
OTU2105	Bacteria	Actinobacteria	Actinobacteria	Corynebacteriales	Corynebacteriaceae	Corynebacterium_1	NA	0.0260163	0	0	0	0	0	0		0	0	0		0	0	0	0		0	0	0		0	0	0
OTU2130	Bacteria	Firmicutes	Limnochordia	Limnochordales	Limnochordaceae	NA	NA	0.0250528	0	0	0	0	0	0		0	0	0		0	0	0	0		0	0	0		0	0	0
OTU651	Bacteria	Firmicutes	Bacilli	Bacillales	Paenibacillaceae	Thermobacillus	NA	0.0240892	0	0	0	0	0	0		0.0741947	0.0558869	0.118519		0.0886482	0	0	0		0	0	0		0	0	0
OTU1695	Bacteria	Firmicutes	Clostridia	Clostridiales	Caldicoprobacteraceae	Caldicoprobacter	NA	0.0240892	0	0	0.0231256	0	0	0		0	0	0		0	0	0	0		0	0	0		0	0	0
OTU1330	Bacteria	Firmicutes	Clostridia	Clostridiales	Ruminococcaceae	Ruminiclostridium	NA	0.0231256	0	0	0.0125264	0	0	0		0	0	0.0491419		0	0	0	0		0	0	0		0	0	0
OTU1451	Bacteria	Firmicutes	Clostridia	Clostridiales	Ruminococcaceae	NA	NA	0.0231256	0	0	0.0260163	0	0	0		0	0	0.0183078		0	0	0	0		0	0	0		0	0	0
OTU1442	Bacteria	Firmicutes	Clostridia	Clostridiales	Family_XI	Tepidimicrobium	NA	0.0231256	0	0	0.0452877	0	0	0		0	0	0		0	0	0	0		0	0	0		0	0	0
OTU1895	Bacteria	Firmicutes	Bacilli	Bacillales	Staphylococcaceae	Staphylococcus	NA	0.0231256	0	0	0.0115628	0	0	0		0	0	0		0	0	0	0		0	0	0		0	0	0
OTU2188	Bacteria	Firmicutes	Bacilli	Bacillales	Bacillaceae	Bacillus	NA	0.0231256	0	0	0	0	0	0		0	0	0		0	0	0	0		0	0	0		0	0	0
OTU2189	Bacteria	Proteobacteria	Deltaproteobacteria	Myxococcales	Vulgatibacteraceae	Vulgatibacter	NA	0.0231256	0	0	0	0	0	0		0	0	0		0	0	0	0		0	0	0		0	0	0
OTU1927	Bacteria	Firmicutes	Bacilli	Lactobacillales	Lactobacillaceae	Lactobacillus	NA	0.0221621	0	0	0.00867211	0	0	0		0	0	0		0	0	0	0		0	0	0		0	0	0.00192714
OTU1299	Bacteria	Firmicutes	Clostridia	Clostridiales	Family_XI	Tepidimicrobium	NA	0.0221621	0	0	0.0414334	0	0	0		0.0125264	0	0.0134899		0	0	0	0		0	0	0		0	0	0
OTU2211	Bacteria	Firmicutes	Limnochordia	Limnochordales	Limnochordaceae	NA	NA	0.0221621	0	0	0	0	0	0		0	0	0		0	0	0	0		0	0	0		0	0	0
OTU2080	Bacteria	Firmicutes	Bacilli	Bacillales	Paenibacillaceae	Paenibacillus	NA	0.0202349	0	0	0	0	0	0		0	0	0		0	0	0	0		0	0	0		0	0	0.00674497
OTU2081	Bacteria	Firmicutes	Clostridia	Thermoanaerobacterales	Thermoanaerobacteraceae	Caldanaerobacter	subterraneus	0.0202349	0	0	0.00674497	0	0	0		0	0	0		0	0	0	0		0	0	0		0	0	0
OTU2288	Bacteria	Firmicutes	Bacilli	Bacillales	Planococcaceae	Sporosarcina	NA	0.0202349	0	0	0	0	0	0		0	0	0		0	0	0	0		0	0	0		0	0	0
OTU2131	Bacteria	Firmicutes	Bacilli	Bacillales	Paenibacillaceae	Thermobacillus	NA	0.0192714	0	0	0	0	0	0		0	0	0		0	0	0	0		0	0	0		0	0	0.00578141
OTU1649	Bacteria	Firmicutes	Limnochordia	Limnochordales	Limnochordaceae	NA	NA	0.0192714	0	0	0	0	0	0		0	0	0.0308342		0	0	0	0		0	0	0		0	0	0
OTU1819	Bacteria	Firmicutes	Clostridia	Clostridiales	Family_XVIII	Symbiobacterium	NA	0.0192714	0	0	0	0	0	0		0	0	0.0202349		0	0	0	0		0	0	0		0	0	0
OTU2324	Bacteria	Actinobacteria	Actinobacteria	Micrococcales	Ruaniaceae	Ruania	NA	0.0192714	0	0	0	0	0	0		0	0	0		0	0	0	0		0	0	0		0	0	0
OTU2326	Bacteria	Firmicutes	Clostridia	Clostridiales	Ruminococcaceae	Ruminiclostridium	NA	0.0192714	0	0	0	0	0	0		0	0	0		0	0	0	0		0	0	0		0	0	0
OTU2325	Bacteria	Proteobacteria	Alphaproteobacteria	Rhodobacterales	Rhodobacteraceae	NA	NA	0.0192714	0	0	0	0	0	0		0	0	0		0	0	0	0		0	0	0		0	0	0
OTU830	Bacteria	Proteobacteria	Gammaproteobacteria	NA	NA	NA	NA	0.0183078	0	0	0	0	0	0		0.185969	0	0		0.0327613	0	0	0		0	0	0		0	0	0
OTU1680	Bacteria	Firmicutes	Clostridia	Clostridiales	Caldicoprobacteraceae	Caldicoprobacter	NA	0.0183078	0	0	0.0298706	0	0	0		0	0	0		0	0	0	0		0	0	0		0	0	0
OTU2364	Bacteria	Actinobacteria	Actinobacteria	Corynebacteriales	Corynebacteriaceae	Corynebacterium	frankenforstense	0.0183078	0	0	0	0	0	0		0	0	0		0	0	0	0		0	0	0		0	0	0
OTU2367	Bacteria	Actinobacteria	Actinobacteria	Corynebacteriales	Corynebacteriaceae	Corynebacterium	NA	0.0183078	0	0	0	0	0	0		0	0	0		0	0	0	0		0	0	0		0	0	0
OTU2365	Bacteria	Firmicutes	Clostridia	MBA03	NA	NA	NA	0.0183078	0	0	0	0	0	0		0	0	0		0	0	0	0		0	0	0		0	0	0
OTU2366	Bacteria	Firmicutes	Limnochordia	Limnochordales	Limnochordaceae	NA	NA	0.0183078	0	0	0	0	0	0		0	0	0		0	0	0	0		0	0	0		0	0	0
OTU1370	Bacteria	Firmicutes	Clostridia	Clostridiales	Clostridiaceae_1	Clostridium_sensu_stricto_1	NA	0.0173442	0	0	0	0	0	0		0	0	0.0308342		0.028907	0	0	0		0	0	0		0	0	0
OTU2411	Bacteria	Firmicutes	Bacilli	Bacillales	Paenibacillaceae	Cohnella	NA	0.0173442	0	0	0	0	0	0		0	0	0		0	0	0	0		0	0	0		0	0	0
OTU2413	Bacteria	Firmicutes	Bacilli	Bacillales	Planococcaceae	Domibacillus	NA	0.0173442	0	0	0	0	0	0		0	0	0		0	0	0	0		0	0	0		0	0	0
OTU2412	Bacteria	Firmicutes	Bacilli	Lactobacillales	Lactobacillaceae	Lactobacillus	NA	0.0173442	0	0	0	0	0	0		0	0	0		0	0	0	0		0	0	0		0	0	0
OTU1953	Bacteria	Actinobacteria	Actinobacteria	Streptosporangiales	Thermomonosporaceae	Actinomadura	NA	0.0163806	0	0	0	0	0	0		0	0	0		0	0	0	0		0	0	0		0	0	0.0154171
OTU1139	Bacteria	Firmicutes	Clostridia	Clostridiales	Family_XI	Tissierella	NA	0.0163806	0	0	0.0375791	0	0	0		0.0327613	0.0125264	0.0192714		0	0	0	0		0	0	0		0	0	0
OTU2459	Bacteria	Firmicutes	Clostridia	Clostridiales	Lachnospiraceae	Anaerosporobacter	NA	0.0163806	0	0	0	0	0	0		0	0	0		0	0	0	0		0	0	0		0	0	0
OTU2457	Bacteria	Firmicutes	Bacilli	Bacillales	Bacillaceae	Bacillus	NA	0.0163806	0	0	0	0	0	0		0	0	0		0	0	0	0		0	0	0		0	0	0
OTU2458	Bacteria	Actinobacteria	Actinobacteria	Micrococcales	Intrasporangiaceae	NA	NA	0.0163806	0	0	0	0	0	0		0	0	0		0	0	0	0		0	0	0		0	0	0
OTU2460	Bacteria	Firmicutes	Bacilli	Bacillales	Alicyclobacillaceae	Tumebacillus	NA	0.0163806	0	0	0	0	0	0		0	0	0		0	0	0	0		0	0	0		0	0	0
OTU2082	Bacteria	Proteobacteria	Gammaproteobacteria	Betaproteobacteriales	Rhodocyclaceae	Azoarcus	NA	0.0163806	0	0	0	0	0	0		0.0105992	0	0		0	0	0	0		0	0	0		0	0	0
OTU1408	Bacteria	Firmicutes	Bacilli	Lactobacillales	Leuconostocaceae	Weissella	NA	0.0154171	0	0	0	0	0	0		0.0385427	0	0.0183078		0	0	0	0		0	0	0		0	0	0
OTU1928	Bacteria	Firmicutes	Bacilli	Bacillales	Bacillaceae	Pseudogracilibacillus	NA	0.0154171	0	0	0.0173442	0	0	0		0	0	0		0	0	0	0		0	0	0		0	0	0
OTU2501	Bacteria	Firmicutes	Bacilli	Bacillales	Bacillaceae	Bacillus	NA	0.0154171	0	0	0	0	0	0		0	0	0		0	0	0	0		0	0	0		0	0	0
[truncated: 2,307 more rows]

## Sheet: Table S4 Bacterial diversity
Table S4. Bacterial diversity in compost at selected timepoints during composting.						Phase	PW					P1			P2			P3
						Day	1	2	4	7	9	11	13	16	18	20	23	27	31	35	39
kingdom	phylum	class	order	family	genus	species	bale.setup	24.hrs.of.wetting	24.hrs.after.urea	rick.turn.start	rick.turn.end	phase.1.tunnel.2	blend.1	blend.2	to.pasteur..pm	d2.of.conditioning	phase.2.out	spawn.run.13	spawn.run.s15	spawn.run.s17	spawn.run.s19
k__Bacteria	p__Proteobacteria	c__Gammaproteobacteria	o__Xanthomonadales	f__Xanthomonadaceae	g__Pseudoxanthomonas	s__taiwanensis	0.0172951	0.0706655	0.0582247	0.065665	0.369473	0.0174161	0.0923523	0.35192	0.977514	5.39876	13.9108	14.2451	12.8793	16.3831	7.58078
k__Bacteria	p__Proteobacteria	c__Deltaproteobacteria	o__Myxococcales	f__	g__	s__	0.0864753	0.10392	0.0169039	0.0424891	0.488658	7.165	0.690444	0.452468	4.47721	10.0531	9.58252	7.2831	4.24149	3.6905	3.25306
k__Bacteria	p__Proteobacteria	c__Gammaproteobacteria	o__Xanthomonadales	f__Sinobacteraceae	g__Steroidobacter	s__	0.0259426	0.00415679	0.00563465	0.00386264	0.0158913	1.53959	0.365012	0.0548446	0.283579	5.21427	9.04533	9.4421	8.04954	2.80141	3.2942
k__Bacteria	p__Bacteroidetes	c__[Saprospirae]	o__[Saprospirales]	f__Chitinophagaceae	g__	s__	0.0951228	0.0914495	0.133353	0.125536	0.429065	0.0835975	0.923523	0.191956	1.17769	1.36264	4.01105	6.6359	7.41486	3.85529	4.52862
k__Bacteria	p__Proteobacteria	c__Alphaproteobacteria	o__Rhizobiales	f__Beijerinckiaceae	g__	s__	0.0216188	0.0540383	0.229142	0.0405578	0.00397283	0.0174161	0.0439773	0.0411335	0.173484	0.21362	3.5506	2.14897	4.34211	6.6682	2.04284
k__Bacteria	p__Proteobacteria	c__Gammaproteobacteria	o__Xanthomonadales	f__Xanthomonadaceae	g__Luteimonas	s__	0	0.0665087	0.0187822	0.0347638	0.234397	0.909123	0.259466	0.333638	4.30707	1.33998	3.27944	3.90829	2.1517	1.64022	1.92666
k__Bacteria	p__Proteobacteria	c__Gammaproteobacteria	o__Thiotrichales	f__Piscirickettsiaceae	g__	s__	0	0	0.00375643	0	0.0278098	0.682713	0.0835569	0.059415	0.233536	1.00337	2.80876	2.29781	0.905573	0.490534	0.643834
k__Bacteria	p__Proteobacteria						0.220512	0.020784	0.0450772	0.00772529	0.23837	3.96043	0.23308	0.173675	1.91833	4.8906	2.52226	1.51682	2.44582	2.36453	1.2683
k__Bacteria	p__Gemmatimonadetes	c__Gemm-5	o__	f__	g__	s__	0	0.0498815	0.00563465	0.00193132	0.111239	4.16594	0.496944	0.260512	1.0042	5.11393	2.35342	3.42163	1.22291	1.78202	0.96091
k__Bacteria	p__Actinobacteria	c__Actinobacteria	o__Actinomycetales	f__Nocardiopsaceae	g__	s__	0.0259426	0	0.00187822	0.0637336	0.0119185	2.10039	0.0307841	0.0228519	0.160139	5.08156	2.20505	2.00181	2.87152	2.74776	1.21263
k__Bacteria	p__Proteobacteria	c__Alphaproteobacteria	o__Rhizobiales	f__Phyllobacteriaceae	g__	s__	0	0.0997631	0.170918	0.0946348	0.15494	0.0174161	0.224284	0.164534	0.290252	0.288063	2.08738	2.92996	3.20433	2.54465	1.38449
k__Bacteria	p__Actinobacteria	c__Actinobacteria	o__Actinomycetales	f__Streptosporangiaceae			0.0172951	0	0.00375643	0.00193132	0	0.0348323	0.00439773	0	0.0100087	1.73809	1.84181	1.92822	1.55573	0.632329	0.513131
k__Bacteria	p__Firmicutes	c__Clostridia	o__Clostridiales	f__Clostridiaceae	g__Clostridium	s__	0	0.706655	0.478945	0.563946	0.738946	6.80623	1.78988	2.85649	2.16855	4.76113	1.47856	0.65389	0.379257	0.697478	0.0968171
k__Bacteria	p__Chloroflexi	c__Anaerolineae	o__CFB-26	f__	g__	s__	0	0	0	0.00772529	0	0.0313491	0.065966	0.146252	0.116768	2.76735	1.46321	1.68239	2.36842	5.3154	2.60438
k__Bacteria	p__Firmicutes	c__Bacilli	o__Bacillales	f__Paenibacillaceae	g__	s__	0	0.0914495	0.0300515	0.0463517	1.50173	11.0418	0.633273	0.457038	8.28051	4.02317	1.43763	0.628805	0.154799	0.256764	0.210577
k__Bacteria	p__Firmicutes	c__Clostridia	o__MBA08	f__	g__	s__	0	0.345014	0.10518	0.583259	2.49891	7.25208	4.08989	6.04205	4.76413	6.46038	1.37112	0.93819	0.270898	0.988733	0.297713
k__Bacteria	p__Firmicutes	c__Clostridia	o__	f__	g__	s__	0.00864753	0.224467	0.120206	0.0869095	0.790592	7.52029	2.66502	1.22029	5.17448	4.08791	1.34554	1.06027	0.325077	0.444547	0.198475
k__Bacteria	p__Proteobacteria	c__Betaproteobacteria	o__Burkholderiales	f__Alcaligenaceae	g__	s__	0.00432376	0.968533	1.34856	1.22253	1.37062	0.198544	1.44685	2.4543	2.36538	0.579363	1.29438	1.46331	1.32353	2.13842	1.50793
k__Bacteria	p__Proteobacteria	c__Gammaproteobacteria	o__	f__	g__	s__	0.00864753	0.0166272	0.0112693	0.0173819	0.357554	10.4845	0.897137	0.662706	1.39788	3.24637	1.29438	1.54693	0.913313	1.65555	0.684981
k__Bacteria	p__Proteobacteria	c__Betaproteobacteria	o__Burkholderiales	f__Comamonadaceae	g__Schlegelella	s__	0	0.0124704	0.00187822	0.00965661	0.115212	0	0.00879546	0.0228519	0.113432	0.307483	1.16648	0.949896	1.55573	3.03901	1.6822
k__Bacteria	p__Proteobacteria	c__Alphaproteobacteria	o__Rhizobiales	f__Hyphomicrobiaceae	g__	s__	0.00864753	0	0	0.00579397	0.0317826	0.348323	0.0395796	0.0319927	0.2302	0.78651	1.1409	1.14389	1.18421	1.851	0.813264
k__Bacteria	p__Bacteroidetes	c__[Rhodothermi]	o__[Rhodothermales]	f__Rhodothermaceae	g__	s__	0.00864753	0	0	0.00193132	0.00397283	0.0313491	0.0219887	0.0228519	0.160139	0.511393	1.08462	1.79276	1.49381	1.21101	0.672879
k__Bacteria	p__Acidobacteria	c__Acidobacteria-6	o__iii1-15	f__RB40	g__	s__	0.0129713	0.00831359	0.00375643	0	0.00397283	0.0174161	0.00879546	0.0228519	0.0467071	0.404583	1.02323	1.22918	1.83437	1.00789	1.44742
k__Bacteria	p__Firmicutes	c__Bacilli	o__Bacillales	f__Paenibacillaceae			0	0.00415679	0.00375643	0.00772529	0.21056	1.5779	0.0879546	0.0776965	1.41122	0.967763	0.941369	0.302696	0.0928793	0.0459876	0.0290451
k__Bacteria	p__Proteobacteria	c__Gammaproteobacteria	o__Chromatiales	f__Ectothiorhodospiraceae			0	0.00415679	0.00375643	0.00772529	0.123158	0.0139329	0.105546	0.11426	0.226863	0.14565	0.90044	0.356211	0.526316	1.30681	0.411473
k__Bacteria	p__Proteobacteria	c__Alphaproteobacteria	o__Rhizobiales	f__Phyllobacteriaceae	g__Thermovum	s__composti	0	0.0124704	0.00187822	0.00772529	0.0993206	0.0243826	0.0219887	0.0959781	0.413692	0.216857	0.844162	0.861262	1.16099	1.234	0.815684
k__Bacteria	p__Chloroflexi	c__Chloroflexi	o__Chloroflexales	f__FFCH7168	g__	s__	0	0	0	0	0	0	0	0.00457038	0	0.00647333	0.823698	0.642183	3.21981	1.61723	0.970592
k__Bacteria	p__Actinobacteria	c__Actinobacteria	o__Actinomycetales	f__Streptosporangiaceae	g__	s__	0	0	0.00187822	0	0	0.0104497	0	0	0	0.41753	0.823698	0.806074	0.727554	0.214609	0.181532
k__Bacteria	p__Bacteroidetes	c__Sphingobacteriia	o__Sphingobacteriales	f__Sphingobacteriaceae	g__Sphingobacterium	s__	0.00432376	0.386582	0.801998	0.18927	1.99833	0.177645	1.05106	0.767824	4.06019	0.925686	0.752072	3.13733	1.87307	3.32644	2.63827
k__Bacteria	p__[Thermi]	c__Deinococci	o__Deinococcales	f__Trueperaceae	g__B-42	s__	0	0.00415679	0.0131475	0.00965661	0.0357554	0.188094	0.0527728	0.0776965	0.283579	0.7768	0.74184	1.13218	0.719814	1.50226	0.885877
k__Bacteria	p__Firmicutes	c__Bacilli	o__Haloplasmatales	f__Haloplasmataceae	g__	s__	0	0.216153	0.144623	0.220171	1.45405	2.16308	1.99217	1.05576	1.31781	2.59581	0.726491	0.632149	0.162539	0.617	0.133124
k__Bacteria	p__Actinobacteria	c__Actinobacteria	o__Actinomycetales	f__Micromonosporaceae	g__	s__	0	0.0166272	0	0	0	1.5779	0.145125	0	0.0233536	0.381926	0.706027	0.19901	0.100619	0.076646	0.033886
k__Bacteria	p__Proteobacteria	c__Alphaproteobacteria	o__Rhizobiales	f__Rhizobiaceae	g__Shinella	s__	0	0.00415679	0.0187822	0.0289698	0.0278098	0	0.0219887	0.0319927	0.0100087	0.00647333	0.629285	0.780989	1.43963	2.23423	1.29493
k__Bacteria	p__Chloroflexi	c__Anaerolineae	o__SBR1031	f__A4b	g__	s__	0	0	0.00375643	0	0.00397283	0.00696646	0	0.00457038	0.0266898	1.02926	0.598588	0.883002	1.34675	0.762627	0.522813
k__Bacteria	p__Bacteroidetes	c__Bacteroidia	o__Bacteroidales	f__Marinilabiaceae	g__	s__	0.0129713	0.020784	0.0525901	0.1603	0.0397283	0	8.23695	0.127971	0.0133449	0.0258933	0.562775	0.476621	2.95666	0.996398	1.93392
k__Bacteria	p__Actinobacteria	c__Acidimicrobiia	o__Acidimicrobiales	f__	g__	s__	0	0	0.00187822	0.00772529	0.023837	0.0348323	0.0263864	0.0319927	0.0433709	0.375453	0.547427	0.849555	1.55573	0.758795	0.491347
k__Bacteria	p__Proteobacteria	c__Alphaproteobacteria	o__Rhodospirillales	f__Rhodospirillaceae	g__Inquilinus	s__	0	0	0.00187822	0.00193132	0	0	0.0263864	0.00914077	0.030026	0.0356033	0.537194	0.466586	0.534056	0.490534	0.271088
k__Bacteria	p__Proteobacteria	c__Deltaproteobacteria	o__Myxococcales	f__OM27	g__	s__	0	0	0	0.00193132	0.00397283	0	0.0439773	0.0137112	0.143458	0.0550233	0.521846	0.79604	1.02941	1.16119	0.624471
k__Bacteria	p__Proteobacteria	c__Alphaproteobacteria	o__Rhodospirillales	f__Rhodospirillaceae	g__	s__	0.00432376	0.0332544	0.0225386	0.00386264	0.023837	0.0522484	0.0395796	0.0502742	0.240208	0.449896	0.486033	0.697371	0.619195	0.444547	0.609948
k__Bacteria	p__Proteobacteria	c__Gammaproteobacteria	o__Xanthomonadales	f__Sinobacteraceae	g__	s__	0.0129713	0.00415679	0	0.00193132	0.023837	0.00348323	0.0791592	0.0914077	0.133449	0.04855	0.465568	0.22744	0.185759	0.114969	0.162169
k__Bacteria	p__Planctomycetes	c__Phycisphaerae	o__Phycisphaerales	f__	g__	s__	0	0	0	0	0	0	0.00439773	0.00457038	0	0.37869	0.460452	0.551876	0.456656	0.176286	0.273508
k__Bacteria	p__Firmicutes	c__Clostridia	o__Clostridiales	f__Lachnospiraceae	g__Defluviitalea	s__saccharophila	0	0.0332544	0.026295	0.0193132	0.21056	3.60862	0.255068	0.959781	0.70728	1.2008	0.434872	0.127099	0.185759	0.536522	0.00726129
k__Bacteria	p__Firmicutes	c__Clostridia	o__Clostridiales	f__Clostridiaceae	g__Clostridium	s__stercorarium	0	0.0581951	0.043199	0.0270385	0.389337	0.438887	0.496944	0.287934	1.00087	0.440186	0.373478	0.264232	0.131579	0.272093	0.0387269
k__Bacteria	p__Tenericutes	c__RF3	o__ML615J-28	f__	g__	s__	0	0.141331	0.069494	0.108154	0.174804	0.34484	0.606887	1.13803	0.590512	0.72825	0.373478	0.292662	0.154799	0.226106	0.0798741
k__Bacteria	p__Actinobacteria	c__Actinobacteria	o__Actinomycetales	f__Thermomonosporaceae	g__Actinomadura	s__	0	0	0	0	0	0.0139329	0	0	0	0.33014	0.353013	0.424778	0.263158	0.260596	0.663197
k__Bacteria	p__Proteobacteria	c__Gammaproteobacteria	o__Pseudomonadales	f__Pseudomonadaceae			0.00864753	0.0457247	0.0150257	0.471243	2.87633	0.076631	2.56388	4.06764	1.40789	0.04855	0.347897	0.180614	0.0773994	0.544186	0.212998
k__Bacteria	p__Firmicutes	c__Clostridia	o__OPB54	f__	g__	s__	0	0.0374111	0.0150257	0.00965661	0.0158913	0.0487652	0.167114	0.169104	0.407019	0.317193	0.342781	0.225768	0.139319	0.456044	0.372746
k__Bacteria	p__Planctomycetes	c__Phycisphaerae	o__Phycisphaerales	f__Phycisphaeraceae	g__	s__	0	0	0	0	0	0.0208994	0.0395796	0.0137112	0.0333622	0.249223	0.332549	0.279283	0.255418	0.130298	0.0992376
k__Bacteria	p__Proteobacteria	c__Alphaproteobacteria	o__Rhizobiales	f__Hyphomicrobiaceae	g__Hyphomicrobium		0	0	0	0	0.00397283	0.0522484	0.00439773	0.0137112	0.0166811	0.0906266	0.3172	0.307713	0.278638	0.394727	0.145226
k__Bacteria	p__Proteobacteria	c__Gammaproteobacteria	o__Xanthomonadales	f__Xanthomonadaceae	g__Pseudofulvimonas	s__gallinarii	0.00432376	0	0.00375643	0.0424891	0.0715109	0.0174161	0.0175909	0.0822669	0.0800694	0.0938633	0.296736	0.515085	0.417957	0.218441	0.196055
k__Bacteria	p__Actinobacteria	c__Acidimicrobiia	o__Acidimicrobiales	f__Microthrixaceae	g__	s__	0	0	0	0	0	0.00696646	0	0	0.00667245	0.0356033	0.281387	0.178942	0.340557	0.295087	0.210577
k__Bacteria	p__BRC1	c__PRR-11	o__	f__	g__	s__	0.00432376	0	0	0	0.0119185	0.00696646	0.0571705	0.0137112	0.030026	0.13594	0.276271	0.195665	0.216718	0.33341	0.142805
k__Bacteria	p__Proteobacteria	c__Gammaproteobacteria	o__Xanthomonadales	f__Xanthomonadaceae			0.073504	0.0748223	0.0225386	0.0424891	0.107266	0	0.241875	0.0457038	0.0266898	0.0323666	0.255807	0.322764	0.278638	0.203112	0.11134
k__Bacteria	p__Proteobacteria	c__Alphaproteobacteria					0.203217	0.0540383	0.069494	0.0424891	0.023837	0.0243826	0.184705	0.059415	0.143458	0.229803	0.245575	0.317747	0.147059	0.329578	0.217839
k__Bacteria	p__Proteobacteria	c__Alphaproteobacteria	o__Sphingomonadales	f__Sphingomonadaceae	g__	s__	0.0432376	0.020784	0.00563465	0.0115879	0.39331	0.0313491	0.048375	0.132541	0.814039	0.08739	0.240458	0.147167	0.100619	0.23377	0.0992376
k__Bacteria	p__Tenericutes	c__Mollicutes	o__Acholeplasmatales	f__Acholeplasmataceae	g__Acholeplasma	s__	0.0302663	0.602735	0.527779	0.623817	1.15609	0.0348323	1.25775	2.06124	0.713952	0.391636	0.240458	0.357883	0.139319	0.114969	0.104078
k__Bacteria	p__Actinobacteria	c__Thermoleophilia	o__Solirubrobacterales	f__Conexibacteraceae	g__	s__	0	0.00415679	0	0	0	0.0592149	0.0131932	0.0228519	0.0633883	0.122993	0.22511	0.240819	0.232198	0.413888	0.108919
k__Bacteria	p__Firmicutes	c__Bacilli	o__Bacillales	f__Paenibacillaceae	g__Thermobacillus	s__composti	0.0216188	0.00415679	0	0.0115879	0.0437011	0.369222	0.0175909	0.00914077	0.12344	0.76709	0.199529	0.08529	0.0154799	0.0229938	0.0217839
k__Bacteria	p__Bacteroidetes	c__Bacteroidia	o__Bacteroidales	f__Marinilabiaceae	g__Ruminofilibacter	s__xylanolyticum	0	0.178742	0.0807633	0.602573	0.78662	0.0383155	15.59	33.3592	0.487089	0.00647333	0.199529	0.0384641	3.76161	0.475205	0.104078
k__Bacteria	p__Actinobacteria	c__Actinobacteria	o__Actinomycetales	f__Cellulomonadaceae			0	0	0.00375643	0.0154506	0.0158913	0	0.0219887	0.0411335	0.0166811	0.00970999	0.184181	0.232457	0.712074	0.498199	0.542176
k__Bacteria	p__Bacteroidetes	c__[Saprospirae]	o__[Saprospirales]	f__Chitinophagaceae			0.0302663	0	0.00187822	0.00579397	0.00794565	0	0	0	0.0266898	0.12623	0.179065	0.409726	0.634675	0.992565	0.670459
k__Bacteria	p__Chloroflexi	c__Thermomicrobia	o__Sphaerobacterales	f__	g__	s__	0	0	0	0	0.00794565	0.0975304	0.0219887	0.0137112	0.0333622	0.2913	0.179065	0.214061	0.309598	0.436882	0.232361
k__Bacteria	p__Firmicutes	c__Clostridia	o__Clostridiales	f__Syntrophomonadaceae	g__Syntrophomonas	s__	0	0	0	0.00386264	0.00397283	0.0348323	0.00879546	0.0274223	0.0166811	0.0550233	0.173949	0.00501706	0	0.0421553	0
k__Bacteria	p__Actinobacteria	c__Actinobacteria	o__Actinomycetales	f__Microbacteriaceae			4.87288	0.141331	0.0976673	0.0193132	0.0397283	0.00696646	0.0351818	0.0365631	0.0233536	0.0356033	0.173949	0.331126	0.386997	0.226106	0.254145
k__Bacteria	p__Planctomycetes	c__Planctomycetia	o__Pirellulales	f__Pirellulaceae	g__	s__	0.00864753	0.0124704	0.00187822	0.00193132	0.00397283	0.00696646	0.0527728	0	0.00667245	0.210383	0.168832	0.294334	0.239938	0.272093	0.193634
k__Bacteria	p__Proteobacteria	c__Betaproteobacteria					0	0	0.00563465	0	0.00397283	0	0.00439773	0	0.0133449	0.03884	0.153484	0.214061	0.147059	0.180118	0.285611
k__Bacteria	p__Bacteroidetes	c__Cytophagia	o__Cytophagales	f__Cytophagaceae	g__	s__	0	0.0332544	0.026295	0.0386264	0.111239	0	0.13633	0.0502742	0.323614	0.00323666	0.153484	0.107031	0.123839	0.0843106	0.128283
k__Bacteria	p__Proteobacteria	c__Alphaproteobacteria	o__Rhizobiales				0.0216188	0.020784	0.0281732	0.00193132	0.00794565	0.00696646	0.00879546	0.0274223	0.0500434	0.0647333	0.148368	0.190648	0.263158	0.245267	0.212998
k__Bacteria	p__Planctomycetes	c__BD7-11	o__	f__	g__	s__	0	0	0	0	0	0	0	0	0	0.132703	0.148368	0.158874	0.0541796	0.0038323	0.0580903
k__Bacteria	p__Proteobacteria	c__Betaproteobacteria	o__Burkholderiales	f__Alcaligenaceae	g__Pigmentiphaga	s__	0.0302663	0.0540383	0.0413208	0.0135193	0.0397283	0	0.0307841	0.0274223	0.0233536	0.0226567	0.143252	0.165563	0.0928793	0.191615	0.183953
k__Bacteria	p__Proteobacteria	c__Gammaproteobacteria	o__Oceanospirillales	f__Hahellaceae	g__	s__	0	0.020784	0.00563465	0.0463517	3.44841	0.045282	0.52333	0.566728	1.10763	0.30101	0.143252	0.17058	0.123839	0.0306584	0.0580903
k__Bacteria	p__[Thermi]	c__Deinococci	o__Thermales	f__Thermaceae	g__Thermus	s__	0	0.906181	0.319297	0.162231	3.66692	3.43795	3.73367	2.16179	6.77921	1.16196	0.143252	0.103686	0.116099	0.122634	0.0605107
k__Bacteria	p__Firmicutes	c__OPB54	o__	f__	g__	s__	0	0.0332544	0.0150257	0.0289698	0.143022	0.22641	0.268262	0.443327	0.310269	0.404583	0.143252	0.117065	0.123839	0.252932	0.0556699
k__Bacteria	p__Actinobacteria	c__Thermoleophilia	o__Solirubrobacterales	f__	g__	s__	0.00432376	0	0	0.00386264	0	0.00696646	0.00439773	0.00914077	0.0266898	0.0906266	0.138136	0.225768	0.162539	0.272093	0.150067
k__Bacteria	p__Firmicutes	c__Clostridia	o__Clostridiales	f__Lachnospiraceae	g__Coprococcus	s__	0.0129713	0.0706655	0.127719	0.430685	0.226451	0.00348323	0.448569	1.32998	0.730633	0.0517866	0.127903	0.0418088	0.0154799	0.176286	0.00968171
k__Bacteria	p__Firmicutes	c__Clostridia	o__Clostridiales	f__[Tissierellaceae]	g__Tepidimicrobium	s__	0	0.178742	0.0300515	0.054077	0.961424	0.700129	0.413387	0.319927	0.45039	0.103573	0.127903	0.0317747	0.0232198	0.076646	0.00726129
k__Bacteria	p__Actinobacteria	c__Actinobacteria	o__Actinomycetales	f__Cellulomonadaceae	g__Actinotalea	s__	0	0.00415679	0.00187822	0.00193132	0.0198641	0	0.0219887	0	0.0266898	0.01942	0.122787	0.219078	0.178019	0.0536522	0.104078
k__Bacteria	p__Bacteroidetes	c__[Rhodothermi]	o__[Rhodothermales]	f__Rhodothermaceae	g__Rhodothermus	s__	0	0.0332544	0.00187822	0.00772529	0.0119185	0.0139329	0.048375	0.0776965	0.346967	0.22333	0.122787	0.118737	0.116099	0.111137	0.0774537
k__Bacteria	p__Firmicutes	c__Clostridia	o__Clostridiales	f__Caldicoprobacteraceae	g__Caldicoprobacter	s__	0	0.145488	0.0488336	0.140987	0.822375	0.98227	1.08624	1.18373	1.87162	0.42724	0.117671	0.118737	0.0309598	0.103472	0.0459881
k__Bacteria	p__Firmicutes	c__Bacilli	o__Bacillales	f__Planococcaceae	g__Ureibacillus	s__	0.0172951	0.478031	0.103302	0.446135	4.58067	3.05479	1.66234	2.53199	2.83245	0.0841533	0.112555	0.0685665	0.0309598	0.287422	0.0266247
k__Bacteria	p__Actinobacteria	c__Actinobacteria	o__Actinomycetales	f__Microbacteriaceae	g__Cryocola	s__	0.843134	0.0665087	0.0582247	0.00386264	0.0119185	0.00348323	0.0263864	0.0137112	0.0100087	0.0161833	0.112555	0.127099	0.162539	0.118801	0.130703
k__Bacteria	p__Firmicutes	c__Bacilli	o__Bacillales	f__Paenibacillaceae	g__Paenibacillus		0	0	0.00187822	0	0.0754837	0.00696646	0.118739	0.0365631	0.146794	0.00647333	0.112555	0.05686	0	0.153292	0.0532494
k__Bacteria	p__Proteobacteria	c__Alphaproteobacteria	o__Rickettsiales	f__Rickettsiaceae	g__	s__	0	0	0	0	0	0	0.00879546	0.00914077	0.0166811	0.178017	0.102323	0.0719112	0.0154799	0.0613168	0.0387269
k__Bacteria	p__Firmicutes	c__Bacilli	o__Bacillales	f__Thermoactinomycetaceae	g__	s__	0	0	0	0	0.0119185	0.860357	0.162716	0.0685558	0.0700607	1.23964	0.0972066	0.05686	0.208978	0.268261	0.0992376
k__Bacteria	p__Firmicutes	c__Clostridia	o__Clostridiales				0	0.166272	0.125841	0.386264	0.139049	0.21596	0.518932	0.786106	0.180156	0.362506	0.0920905	0.05686	0.0464396	0.0306584	0.0193634
k__Bacteria	p__Chloroflexi	c__Anaerolineae	o__SBR1031	f__SHA-31	g__	s__	0.00432376	0	0	0	0	0	0.0131932	0.0365631	0.0166811	0.06797	0.0920905	0.0535153	0.286378	0.0536522	0.193634
k__Bacteria	p__Chloroflexi	c__Chloroflexi	o__[Roseiflexales]	f__	g__	s__	0	0	0	0	0	0	0	0	0	0.00323666	0.0920905	0.177269	0.410217	0.440714	0.314656
k__Bacteria	p__Proteobacteria	c__Betaproteobacteria	o__Rhodocyclales	f__Rhodocyclaceae	g__Hydrogenophilus	s__	0	0.0581951	0.0375643	0.0424891	0.290016	1.24003	0.255068	0.749543	0.960833	0.317193	0.0920905	0.0802729	0.0696594	0.371733	0.0629311
k__Bacteria	p__Proteobacteria	c__Alphaproteobacteria	o__Rhizobiales	f__Phyllobacteriaceae	g__Mesorhizobium	s__	0.0475614	0	0	0.00193132	0	0	0.00439773	0.0228519	0.0266898	0	0.0869743	0.162218	0.301858	0.360236	0.179112
k__Bacteria	p__Proteobacteria	c__Deltaproteobacteria	o__Thermodesulfobacteriales	f__Thermodesulfobacteriaceae	g__	s__	0	0.00415679	0	0	0.0317826	0.0208994	0.0747614	0.0365631	0.360312	0.2913	0.0869743	0.061877	0.0696594	0.176286	0.0145226
k__Bacteria	p__Chloroflexi	c__Anaerolineae	o__Caldilineales	f__Caldilineaceae	g__	s__	0	0	0	0	0	0	0	0	0	0.0356033	0.0818582	0.0786006	0.116099	0.195447	0.084715
k__Bacteria	p__Firmicutes	c__Clostridia	o__Clostridiales	f__Peptococcaceae	g__Desulfotomaculum	s__	0	0.0124704	0	0	0.0119185	0.188094	0.0527728	0.0228519	0.0100087	0.0809166	0.0818582	0.0183959	0	0.0268261	0
k__Bacteria	p__Firmicutes	c__Clostridia	o__Halanaerobiales	f__Halanaerobiaceae	g__	s__	0	0	0	0	0.0397283	0.703612	0.29025	0.511883	0.190165	0.508156	0.0818582	0.123754	0.00773994	0.0459876	0.0459881
k__Bacteria	p__Proteobacteria	c__Alphaproteobacteria	o__Rhodospirillales	f__Acetobacteraceae	g__	s__	0.268073	0.0249408	0.0150257	0.00386264	0	0	0.00879546	0.00914077	0	0.0258933	0.0818582	0.0919794	0.100619	0.0958075	0.033886
k__Bacteria	p__Firmicutes	c__Bacilli	o__Bacillales	f__Paenibacillaceae	g__Cohnella	s__	0.00432376	0	0	0.00193132	0.00794565	0.0348323	0.0263864	0	0.0633883	0.05826	0.0818582	0.0551876	0.00773994	0.118801	0.0435677
k__Bacteria	p__Spirochaetes	c__[Leptospirae]	o__[Leptospirales]	f__Leptospiraceae	g__Leptonema	s__	0	0.00415679	0	0	0	0	0.00439773	0.00457038	0	0.0453133	0.076742	0.118737	0.0232198	0.0191615	0.0968171
k__Bacteria	p__Firmicutes	c__Clostridia					0	0.0290976	0.0469554	0.0270385	0.0516467	0.66878	0.277057	0.164534	0.193501	0.323666	0.076742	0.0819453	0.0386997	0.0268261	0.0435677
k__Bacteria	p__Proteobacteria	c__Gammaproteobacteria					0	0.0665087	0.0112693	0.00772529	0.0754837	0.0208994	0.0967501	0	0.0934143	0.31072	0.076742	0.100341	0.0386997	0.0268261	0.0387269
k__Bacteria	p__Chlorobi	c__OPB56	o__	f__	g__	s__	0	0	0	0.0115879	0.00397283	0	0.0439773	0.100548	0.0200173	0.498446	0.0716259	0.0602047	0.123839	0.18395	0.0629311
k__Bacteria	p__Proteobacteria	c__Alphaproteobacteria	o__Rhodospirillales	f__Rhodospirillaceae	g__Phaeospirillum	s__fulvum	0	0.00415679	0	0	0.00397283	0	0.00439773	0	0	0	0.0716259	0.100341	0.0928793	0.0613168	0.0629311
k__Bacteria	p__Proteobacteria	c__Gammaproteobacteria	o__Alteromonadales	f__211ds20	g__	s__	0	0.11639	0.161527	0.0521457	0.067538	0.0174161	0.642069	0.178245	0.430373	0	0.0716259	0.204027	0.0851393	0.0268261	0.0605107
k__Bacteria	p__Proteobacteria	c__Gammaproteobacteria	o__Chromatiales	f__Ectothiorhodospiraceae	g__Halorhodospira	s__	0	0	0	0	0	0.00696646	0.00439773	0.00457038	0.0767332	0.0129467	0.0716259	0.0367918	0.0541796	0.0114969	0.0145226
k__Bacteria	p__Bacteroidetes						0	0.0124704	0.0150257	0.0502144	0.00397283	0.00348323	0.0219887	0.00457038	0.30026	0.375453	0.0716259	0.0836176	0.108359	0.0344907	0.0387269
k__Bacteria	p__Firmicutes	c__Clostridia	o__Thermoanaerobacterales	f__	g__	s__	0	0	0.0131475	0.0115879	0.0715109	0.128879	0.0967501	0.109689	0.0967505	0.05826	0.0716259	0.0351194	0.0154799	0.076646	0
k__Bacteria	p__Actinobacteria	c__Actinobacteria	o__Actinomycetales	f__Micromonosporaceae	g__Pilimelia	s__	0	0	0	0	0	0.0139329	0	0	0.00667245	0	0.0665098	0.0501706	0.0386997	0.0076646	0.0242043
k__Bacteria	p__Firmicutes	c__Clostridia	o__Clostridiales	f__[Tissierellaceae]	g__	s__	0	0.0498815	0.0187822	0.0714589	0.357554	0.494618	0.391398	0.187386	0.617202	0.326903	0.0665098	0.0250853	0.0619195	0.107304	0.00484086
k__Bacteria	p__Firmicutes	c__Clostridia	o__Clostridiales	f__Peptococcaceae	g__Desulfotomaculum	s__aeronauticum	0	0.00415679	0	0.00579397	0.0357554	0.0104497	0.0791592	0.388483	0.0567158	0.13594	0.0665098	0.00501706	0.0309598	0.0536522	0.00242043
k__Bacteria	p__Proteobacteria	c__Betaproteobacteria	o__Rhodocyclales	f__Rhodocyclaceae	g__Azoarcus	s__	0	0.0290976	0.0619811	0.0309012	0.226451	0.21596	0.259466	0.539305	0.20351	0.12623	0.0665098	0.0301023	0.0464396	0.0344907	0.0266247
k__Bacteria	p__Proteobacteria	c__Gammaproteobacteria	o__Chromatiales				0	0	0.00375643	0.00193132	0.0119185	0	0.0263864	0.0776965	0.0100087	0.100337	0.0665098	0.0802729	0.0386997	0.0114969	0.00726129
k__Bacteria	p__Firmicutes	c__Clostridia	o__Clostridiales	f__Peptococcaceae	g__	s__	0	0.0166272	0	0.00193132	0.250288	0.637431	0.435375	0.301645	0.2302	0.498446	0.0665098	0.0334471	0	0.0268261	0.00726129
k__Bacteria	p__Chloroflexi	c__Anaerolineae	o__GCA004	f__	g__	s__	0	0	0	0	0	0.00348323	0	0.00914077	0.0100087	0.10681	0.0613936	0.08529	0.108359	0.145627	0.104078
k__Bacteria	p__Proteobacteria	c__Alphaproteobacteria	o__Rhizobiales	f__	g__	s__	0	0	0.00939108	0.00386264	0.00397283	0.00696646	0.00439773	0.00914077	0.030026	0.00647333	0.0613936	0.0585323	0.108359	0.126466	0.067772
k__Bacteria	p__Proteobacteria	c__Deltaproteobacteria	o__	f__	g__	s__	0	0	0	0	0	0.00348323	0.0351818	0	0.246881	0.0614966	0.0562775	0.0401365	0.00773994	0.0114969	0.0145226
k__Bacteria	p__Proteobacteria	c__Deltaproteobacteria	o__Myxococcales	f__Polyangiaceae			0	0	0	0	0	0	0	0	0	0	0.0562775	0	0	0	0
k__Bacteria	p__Proteobacteria	c__Deltaproteobacteria	o__Desulfovibrionales	f__Desulfomicrobiaceae	g__	s__	0	0.0290976	0.00375643	0.0135193	0.023837	0	0.048375	0.109689	0.0533796	0.0323666	0.0511614	0.0150512	0.0232198	0.0191615	0.0363064
k__Bacteria	p__Bacteroidetes	c__Cytophagia	o__Cytophagales	f__Cytophagaceae	g__Sporocytophaga	s__	0	0	0	0	0	0	0.0175909	0.00457038	0.0100087	0	0.0460452	0.02843	0	0.038323	0.0726129
k__Bacteria	p__Cyanobacteria	c__ML635J-21	o__	f__	g__	s__	0.0172951	0.020784	0.169039	0.0251072	0.278098	0.0348323	0.250671	0.0274223	0.510442	0.18449	0.0460452	0.0602047	0.100619	0.076646	0.0459881
k__Bacteria	p__Firmicutes	c__Bacilli	o__Bacillales	f__	g__	s__	0.0648565	0.32423	0.0676158	0.108154	2.58234	2.42781	1.02907	0.246801	1.36118	0.216857	0.0460452	0.0418088	0.0386997	0.0459876	0.0968171
k__Bacteria	p__Actinobacteria	c__Actinobacteria	o__Actinomycetales	f__Cellulomonadaceae	g__Demequina	s__	0	0.0124704	0.00563465	0.0212445	0.0278098	0.0174161	0.048375	0.105119	0.0867418	0.00647333	0.0409291	0.061877	0.0541796	0.0344907	0.0701924
k__Bacteria	p__Actinobacteria	c__Actinobacteria	o__Actinomycetales	f__Microbacteriaceae	g__Leucobacter	s__	2.49481	0.307603	0.839563	0.13133	0.119185	0.0592149	0.114341	0.0274223	0.0400347	0.00647333	0.0409291	0.00668941	0	0.0038323	0.0121021
k__Bacteria	p__Actinobacteria	c__Thermoleophilia	o__Gaiellales	f__	g__	s__	0	0	0	0	0	0	0	0	0	0.00647333	0.0409291	0.0167235	0.0309598	0.0191615	0.00484086
k__Bacteria	p__Chloroflexi	c__Chloroflexi	o__Chloroflexales	f__Oscillochloridaceae	g__Oscillochloris	s__	0	0	0	0	0	0	0	0	0	0	0.0409291	0.0301023	0.0232198	0.0536522	0.0435677
k__Bacteria	p__Actinobacteria	c__Acidimicrobiia	o__Acidimicrobiales	f__Iamiaceae	g__Iamia	s__	0	0	0.00375643	0	0	0.00348323	0	0	0.0233536	0.0356033	0.0409291	0.0551876	0.0928793	0.0919752	0.0459881
k__Bacteria	p__Actinobacteria	c__Acidimicrobiia	o__Acidimicrobiales	f__Iamiaceae	g__	s__	0.00432376	0	0	0	0	0	0	0	0.00667245	0.0323666	0.035813	0.0518429	0.0541796	0.191615	0.0411473
k__Bacteria	p__Firmicutes	c__Clostridia	o__Clostridiales	f__Gracilibacteraceae	g__Lutispora	s__	0	0.00831359	0.00187822	0.00772529	0.023837	0.0278658	0.0615682	0.228519	0.0500434	0.12623	0.035813	0.0167235	0.0154799	0.0804783	0.00242043
k__Bacteria	p__Proteobacteria	c__Deltaproteobacteria					0	0	0	0	0	0	0	0.00457038	0.00667245	0.0517866	0.035813	0.0183959	0	0	0.00242043
k__Bacteria	p__Firmicutes	c__Bacilli	o__Bacillales	f__Paenibacillaceae	g__Paenibacillus	s__	0.0172951	0.0581951	0.0375643	0.0811155	1.81161	0.0661813	0.422182	0.219378	5.14446	0.0453133	0.035813	0.0401365	0.00773994	0.0919752	0.740651
k__Bacteria	p__Actinobacteria	c__Thermoleophilia	o__Solirubrobacterales	f__Conexibacteraceae			0	0	0	0	0	0	0	0	0.00667245	0.00323666	0.0306968	0.0217406	0.0773994	0.0689814	0.0145226
k__Bacteria	p__Thermotogae	c__Thermotogae	o__Thermotogales	f__Thermotogaceae	g__Thermotoga	s__	0	0.00415679	0.00187822	0.00579397	0.0198641	0	0.0703637	0.0914077	0.240208	0.03884	0.0306968	0.0735835	0.0154799	0	0.00726129
k__Bacteria	p__Proteobacteria	c__Deltaproteobacteria	o__Bdellovibrionales	f__Bdellovibrionaceae	g__Bdellovibrio	s__	0.0389139	0.0415679	0.00375643	0.00386264	0	0.0104497	0.0263864	0.0137112	0.0333622	0.06797	0.0306968	0.0953241	0.0541796	0.0114969	0.0290451
k__Bacteria	p__Firmicutes	c__Clostridia	o__Clostridiales	f__Peptococcaceae	g__Sporotomaculum	s__	0	0	0.00187822	0	0	0	0.00879546	0.0548446	0.00333622	0.129467	0.0255807	0.0100341	0	0.0076646	0
k__Bacteria	p__Actinobacteria	c__Actinobacteria	o__Actinomycetales	f__Bogoriellaceae	g__Georgenia	s__	0	0.00415679	0	0	0.0198641	0.0208994	0.0219887	0.00914077	0.0567158	0	0.0255807	0.0551876	0.162539	0.0536522	0.0217839
k__Bacteria	p__Actinobacteria	c__Actinobacteria	o__Actinomycetales	f__Pseudonocardiaceae	g__Thermobispora	s__bispora	0	0	0	0	0	0	0	0	0	0.0161833	0.0255807	0.0117065	0.00773994	0	0
k__Bacteria	p__Actinobacteria	c__Nitriliruptoria	o__Euzebyales	f__Euzebyaceae	g__Euzebya	s__	0	0	0	0	0	0	0	0	0	0.0161833	0.0255807	0.0267576	0.0464396	0.0421553	0.0242043
k__Bacteria	p__Bacteroidetes	c__Bacteroidia	o__Bacteroidales	f__Porphyromonadaceae	g__	s__	0.0172951	2.71439	3.21738	2.25965	0.933614	0.0417987	1.94819	0.585009	0.0567158	0	0.0255807	0.0133788	0.0232198	0.0038323	0
k__Bacteria	p__Firmicutes	c__Clostridia	o__Clostridiales	f__Ruminococcaceae	g__	s__	0	0.0997631	0.0638594	0.158368	0.0754837	0.11843	0.0967501	0.100548	0.0533796	0.239513	0.0255807	0.0167235	0.0309598	0.0229938	0.00242043
k__Bacteria	p__Firmicutes	c__Clostridia	o__Clostridiales	f__Symbiobacteriaceae	g__Symbiobacterium	s__thermophilum	0	0.0665087	0.0131475	0.0270385	0.369473	0.721028	0.145125	0.0731261	0.400347	0.190963	0.0255807	0.0301023	0.00773994	0.0268261	0.00726129
k__Bacteria	p__OP11	c__WCHB1-64					0	0	0	0	0	0	0	0	0	0	0.0255807	0.0150512	0.0232198	0.0076646	0.0217839
k__Bacteria	p__Planctomycetes	c__Phycisphaerae	o__WD2101	f__	g__	s__	0	0	0	0	0.00397283	0	0.00439773	0.0228519	0.00667245	0.0258933	0.0255807	0.02843	0.0851393	0.0498199	0.0459881
k__Bacteria	p__Proteobacteria	c__Alphaproteobacteria	o__Rhodospirillales	f__Rhodospirillaceae			0	0.00415679	0	0.00193132	0	0	0	0	0.00667245	0	0.0255807	0.0501706	0.0232198	0.0076646	0.0217839
k__Bacteria	p__Proteobacteria	c__Alphaproteobacteria	o__Sphingomonadales	f__Sphingomonadaceae			0.0389139	0.0457247	0.394425	0	0.0158913	0	0	0	0.0133449	0.00970999	0.0255807	0.0183959	0.0309598	0.0153292	0.0193634
k__Bacteria	p__Proteobacteria	c__Deltaproteobacteria	o__Myxococcales	f__Myxococcaceae	g__	s__	0	0	0	0	0	0	0.00439773	0.00457038	0.0166811	0.00323666	0.0255807	0	0	0	0
k__Bacteria	p__Actinobacteria	c__Thermoleophilia	o__Solirubrobacterales	f__Patulibacteraceae	g__	s__	0	0	0.00187822	0.00772529	0	0	0.0219887	0	0	0	0.0204645	0.0401365	0.0464396	0.076646	0.0411473
k__Bacteria	p__Firmicutes	c__Bacilli	o__Bacillales	f__Bacillaceae	g__Bacillus	s__muralis	0.00432376	0.349171	0.302393	7.32357	5.46264	0.0174161	0.127534	0.0685558	0.00667245	0.00647333	0.0204645	0.00668941	0	0.038323	0.0411473
k__Bacteria	p__Firmicutes	c__Bacilli	o__Bacillales	f__Bacillaceae	g__Bacillus	s__thermoamylovorans	0	0.0748223	0.0225386	0.0753216	0.663462	0.0487652	0.0175909	0.0182815	0	0.0161833	0.0204645	0.00836176	0.0154799	0.0191615	0.00242043
k__Bacteria	p__Firmicutes	c__Clostridia	o__[Desulforudales]	f__[Desulforudaceae]	g__	s__	0	0	0	0	0	0	0.00439773	0.0959781	0.0533796	0.0809166	0.0204645	0.00334471	0	0	0
k__Bacteria	p__Firmicutes	c__Clostridia	o__Clostridiales	f__Lachnospiraceae			0	0.0498815	0.0394425	0.249141	0.0397283	0.00696646	0.0175909	0.287934	0.0166811	0.08739	0.0204645	0.00501706	0	0.0191615	0.00242043
k__Bacteria	p__Proteobacteria	c__Alphaproteobacteria	o__Sphingomonadales	f__Sphingomonadaceae	g__Sphingomonas		0.00864753	0	0	0.00193132	0	0	0	0.0137112	0	0	0.0204645	0.137133	0.0619195	0.291255	0.0895559
k__Bacteria	p__Proteobacteria	c__Deltaproteobacteria	o__Bdellovibrionales	f__Bdellovibrionaceae	g__	s__	0	0	0	0	0	0	0	0	0	0.0258933	0.0204645	0.0117065	0	0	0.00968171
k__Bacteria	p__Proteobacteria	c__Gammaproteobacteria	o__Oceanospirillales	f__Alcanivoracaceae	g__Alcanivorax	s__	0	0	0.00751287	0.0251072	0.091375	0.0104497	0.0439773	0.0685558	0.440382	0.00647333	0.0204645	0.0484982	0	0.0613168	0.0653516
k__Bacteria	p__Firmicutes	c__Clostridia	o__BSA2B-08	f__	g__	s__	0	0.0124704	0.00187822	0.0115879	0.174804	0.198544	0.211091	0.159963	0.260226	0.220093	0.0204645	0.0401365	0	0.0459876	0.00726129
k__Bacteria	p__Tenericutes	c__Mollicutes	o__RF39	f__	g__	s__	0	0.211997	0.163405	0.127467	0.0595924	0.104497	0.13633	0.0548446	0.356976	0.01942	0.0204645	0	0	0	0
k__Bacteria	p__Firmicutes	c__Bacilli	o__Bacillales	f__Bacillaceae			0	0.0665087	0.00751287	0.054077	0.989234	0.0870807	0.250671	0.0457038	0.393675	0.00323666	0.0204645	0.00668941	0	0.0191615	0.0290451
k__Bacteria	p__Firmicutes	c__Clostridia	o__Clostridiales	f__Clostridiaceae	g__Clostridium		0	0.020784	0.0131475	0.0193132	0.0158913	0.0731478	0.0615682	0.274223	0.113432	0.119757	0.0153484	0.0133788	0.0232198	0.0306584	0
k__Bacteria	p__Firmicutes	c__Clostridia	o__Clostridiales	f__Ruminococcaceae			0	0.0623519	0.0206604	0.0579397	0.139049	0.229893	0.127534	0.0914077	0.193501	0.229803	0.0153484	0.0133788	0.0232198	0.0076646	0.00484086
k__Bacteria	p__Actinobacteria	c__Acidimicrobiia	o__Acidimicrobiales	f__C111	g__	s__	0	0	0	0	0	0	0	0	0	0	0.0153484	0.00501706	0	0.0038323	0
k__Bacteria	p__Actinobacteria	c__Actinobacteria	o__Actinomycetales	f__Thermomonosporaceae	g__Actinomadura	s__vinacea	0	0	0	0	0	0	0	0.00457038	0	0	0.0153484	0.00167235	0	0.0038323	0.0145226
k__Bacteria	p__Bacteroidetes	c__Sphingobacteriia	o__Sphingobacteriales	f__Sphingobacteriaceae	g__Sphingobacterium	s__mizutaii	0	0	0.00563465	0.00386264	0.067538	0	0.0131932	0.0274223	0.163475	0.0323666	0.0153484	0.08529	0	0.0728137	0.210577
k__Bacteria	p__Firmicutes	c__Clostridia	o__Clostridiales	f__	g__	s__	0	0.241094	0.251681	0.268454	0.0595924	0	0.0395796	0.0959781	0	0	0.0153484	0	0	0	0
k__Bacteria	p__Proteobacteria	c__Alphaproteobacteria	o__Sphingomonadales	f__Erythrobacteraceae	g__	s__	0	0.0166272	0.043199	0	0	0	0.0175909	0	0	0	0.0153484	0.00501706	0.0232198	0.0498199	0.0363064
k__Bacteria	p__Proteobacteria	c__Betaproteobacteria	o__Methylophilales	f__Methylophilaceae	g__	s__	0	0.0623519	0.069494	0.0212445	0.150967	0.00348323	0.189102	0.164534	0.0233536	0	0.0153484	0.00501706	0	0.0191615	0.00484086
k__Bacteria	p__Proteobacteria	c__Deltaproteobacteria	o__Bdellovibrionales	f__Bacteriovoracaceae	g__	s__	0	0.0748223	0.475189	0.0907721	0.544277	0.00696646	0.378205	0.201097	0.356976	0	0.0153484	0.00668941	0.0232198	0	0
k__Bacteria	p__Proteobacteria	c__Deltaproteobacteria	o__NB1-j	f__	g__	s__	0	0	0	0	0	0	0	0	0	0	0.0153484	0.0167235	0.0386997	0.0153292	0.00968171
k__Bacteria	p__Proteobacteria	c__Gammaproteobacteria	o__Alteromonadales	f__Alteromonadaceae	g__	s__	0	0.0166272	0.00187822	0.0328325	0.21056	0.101014	1.62276	0.36106	1.5747	0	0.0153484	0.0150512	0	0	0.0121021
k__Bacteria	p__Proteobacteria	c__Gammaproteobacteria	o__Chromatiales	f__Ectothiorhodospiraceae	g__	s__	0	0.00415679	0	0	0	0	0	0.0502742	0.0200173	0.0323666	0.0153484	0.0451535	0.0464396	0.0459876	0.0217839
k__Bacteria	p__Proteobacteria	c__TA18	o__PHOS-HD29	f__	g__	s__	0	0	0	0	0	0	0.00439773	0	0	0	0.0153484	0.00167235	0	0	0
k__Bacteria	p__Verrucomicrobia	c__[Spartobacteria]	o__[Chthoniobacterales]	f__[Chthoniobacteraceae]	g__heteroC45_4W	s__	0	0	0	0.00193132	0	0	0.0351818	0	0.0200173	0.04855	0.0153484	0.0133788	0	0.0114969	0.0145226
k__Bacteria	p__Verrucomicrobia	c__Opitutae	o__[Cerasicoccales]	f__[Cerasicoccaceae]	g__Cerasicoccus	s__	0	0	0	0	0	0	0.0131932	0.0274223	0.0100087	0.01942	0.0153484	0.0100341	0	0	0.00484086
k__Bacteria							0.147008	0.020784	0.0281732	0.0328325	0.0278098	0.257759	0.184705	0.23766	0.0366985	0.44666	0.0153484	0.0551876	0.0232198	0.0498199	0.016943
k__Bacteria	p__Chloroflexi	c__Thermomicrobia	o__JG30-KF-CM45	f__	g__	s__	0	0	0	0	0	0	0.00439773	0	0.00667245	0	0.0153484	0.0133788	0	0.0459876	0.00968171
k__Bacteria	p__Firmicutes						0	0.0124704	0.00939108	0.0135193	0.023837	0.686196	0.224284	0.201097	0.163475	0.07768	0.0153484	0.0100341	0	0.0076646	0.0145226
k__Bacteria	p__Gemmatimonadetes	c__Gemm-3	o__	f__	g__	s__	0.0216188	0	0	0.00193132	0	0	0.0395796	0.0274223	0.0133449	0.0453133	0.0153484	0.0301023	0.0154799	0.0344907	0.0121021
k__Bacteria	p__Verrucomicrobia	c__Verrucomicrobiae	o__Verrucomicrobiales	f__Verrucomicrobiaceae	g__	s__	0	0.00831359	0.00187822	0.0173819	0.0119185	0.0104497	0.114341	0.0137112	0.0500434	0.02913	0.0153484	0.0167235	0.00773994	0.0421553	0.00968171
k__Bacteria	p__Firmicutes	c__Clostridia	o__Clostridiales	f__Peptococcaceae	g__Desulfosporosinus	s__meridiei	0	0.0374111	0	0.00772529	0.0357554	0.045282	0.065966	0.0776965	0.0967505	0.02913	0.0102323	0	0	0	0.00242043
k__Bacteria	p__Proteobacteria	c__Alphaproteobacteria	o__	f__	g__	s__	0	0	0	0.00386264	0	0	0	0.00914077	0.0233536	0	0.0102323	0.0183959	0	0	0.0121021
k__Bacteria	p__Acidobacteria	c__Acidobacteria-6	o__iii1-15	f__	g__	s__	0.0172951	0.00415679	0	0	0.00397283	0	0	0	0	0.07768	0.0102323	0.0602047	0.0619195	0.0459876	0.0217839
k__Bacteria	p__Actinobacteria	c__Actinobacteria	o__Actinomycetales	f__Cellulomonadaceae	g__Cellulomonas	s__	0	0	0.0169039	0.0173819	0.023837	0.0139329	0.101148	0.00457038	0.0100087	0	0.0102323	0	0.00773994	0.0191615	0.0145226
k__Bacteria	p__Actinobacteria	c__Actinobacteria	o__Actinomycetales	f__Pseudonocardiaceae	g__Saccharopolyspora	s__	0	0.00831359	0	0.00386264	0	0	0.00439773	0	0	0	0.0102323	0	0.0309598	0	0
k__Bacteria	p__Bacteroidetes	c__[Rhodothermi]	o__[Rhodothermales]	f__[Balneolaceae]	g__KSA1	s__	0	0.00415679	0	0	0	0	0	0	0.0133449	0.00323666	0.0102323	0.0401365	0	0.0229938	0
k__Bacteria	p__Bacteroidetes	c__Flavobacteriia	o__Flavobacteriales	f__[Weeksellaceae]	g__	s__	0	0.0374111	0.123962	0.0482831	0.401255	0.0278658	0.281455	0.365631	0.453727	0.0161833	0.0102323	0.0100341	0.0232198	0.0191615	0
k__Bacteria	p__Chloroflexi	c__Anaerolineae	o__Ardenscatenales	f__Ardenscatenaceae	g__Ardenscatena	s__	0	0	0	0	0	0	0	0	0	0.00970999	0.0102323	0.0150512	0.0309598	0	0.00242043
k__Bacteria	p__Chloroflexi	c__TK17	o__mle1-48	f__	g__	s__	0	0	0	0	0	0.0313491	0	0	0.0133449	0.01942	0.0102323	0.0167235	0.0154799	0.0344907	0.00726129
k__Bacteria	p__Firmicutes	c__Bacilli	o__Bacillales				0	0.0789791	0.0281732	0.249141	1.78777	0.372705	0.123136	0.438757	0.453727	0.132703	0.0102323	0.0301023	0.0154799	0.0153292	0.0145226
k__Bacteria	p__Firmicutes	c__Bacilli	o__Bacillales	f__Paenibacillaceae	g__Ammoniphilus	s__	0	0	0.00375643	0	0.103293	0.0139329	0	0	0.00333622	0	0.0102323	0.00668941	0.00773994	0.0076646	0.0193634
k__Bacteria	p__Firmicutes	c__Bacilli	o__Bacillales	f__Paenibacillaceae	g__Paenibacillus	s__barengoltzii	0	0	0	0.00772529	0.00397283	0	0	0	0	0	0.0102323	0.00836176	0	0.0038323	0.00242043
k__Bacteria	p__Firmicutes	c__Clostridia	o__Clostridiales	f__Clostridiaceae			0	0.0166272	0.00187822	0.00579397	0.023837	0.101014	0.0351818	0.0137112	0.0166811	0.0226567	0.0102323	0.0100341	0	0.0191615	0
k__Bacteria	p__Firmicutes	c__Clostridia	o__Clostridiales	f__Clostridiaceae	g__	s__	0	0.0498815	0.00187822	0.127467	0.170832	0.0104497	0.0131932	0.0137112	0.0166811	0.00647333	0.0102323	0.00501706	0	0.0038323	0.00484086
k__Bacteria	p__Firmicutes	c__Clostridia	o__Clostridiales	f__Ruminococcaceae	g__Ruminococcus	s__	0	0.0457247	0.0488336	0.125536	0.023837	0.0208994	0.180307	0.347349	0.483753	0.03884	0.0102323	0.00167235	0	0	0
k__Bacteria	p__Firmicutes	c__Clostridia	o__Clostridiales	f__Symbiobacteriaceae	g__Symbiobacterium	s__	0	0	0.00375643	0.00386264	0.00397283	0	0.0131932	0	0	0.00647333	0.0102323	0	0	0	0
k__Bacteria	p__Firmicutes	c__Clostridia	o__Natranaerobiales	f__Anaerobrancaceae	g__Dethiobacter	s__	0	0	0.00375643	0	0.00794565	0.306524	0.048375	0.0411335	0.0400347	0.0614966	0.0102323	0.0100341	0.0232198	0.0114969	0
k__Bacteria	p__Firmicutes	c__Clostridia	o__Thermoanaerobacterales	f__Thermoanaerobacteraceae	g__	s__	0	0	0	0	0	0.0522484	0.0175909	0.0411335	0.0467071	0.05826	0.0102323	0.00836176	0	0	0.00484086
k__Bacteria	p__Firmicutes	c__Erysipelotrichi	o__Erysipelotrichales	f__Erysipelotrichaceae			0	0.0415679	0.0281732	0.0347638	0.0357554	0.00348323	0.0879546	0.0776965	0.0433709	0	0.0102323	0	0	0	0
k__Bacteria	p__Planctomycetes	c__Planctomycetia	o__Planctomycetales	f__Planctomycetaceae	g__Planctomyces	s__	0	0	0	0	0.00397283	0.00348323	0.0175909	0.0137112	0	0	0.0102323	0.0317747	0.0309598	0.107304	0.0822946
k__Bacteria	p__Proteobacteria	c__Alphaproteobacteria	o__BD7-3	f__	g__	s__	0.0821515	0.0249408	0.0488336	0.0212445	0.0317826	0.0104497	0.224284	0.0365631	0	0	0.0102323	0.0100341	0	0	0
k__Bacteria	p__Proteobacteria	c__Alphaproteobacteria	o__Sphingomonadales	f__Sphingomonadaceae	g__Sphingomonas	s__	17.6582	0.365798	0.146501	0.112017	0	0	0	0	0	0	0.0102323	0.0117065	0.00773994	0.0153292	0.016943
k__Bacteria	p__Proteobacteria	c__Gammaproteobacteria	o__Chromatiales	f__	g__	s__	0	0	0	0	0	0.00348323	0.0351818	0.0182815	0.0133449	0	0.0102323	0	0.00773994	0	0.00968171
k__Bacteria	p__Proteobacteria	c__Gammaproteobacteria	o__Pseudomonadales	f__Pseudomonadaceae	g__Serpens	s__flexibilis	0	0	0	0	0	0	0	0	0	0	0.0102323	0	0	0	0
k__Bacteria	p__Acidobacteria	c__Sva0725	o__Sva0725	f__	g__	s__	0	0	0.00187822	0.00193132	0	0	0	0	0	0	0.00511614	0	0	0.0038323	0
k__Bacteria	p__Actinobacteria	c__Actinobacteria	o__Actinomycetales	f__Glycomycetaceae	g__Glycomyces	s__	0	0	0	0.00579397	0	0.00348323	0	0	0	0	0.00511614	0	0	0	0
k__Bacteria	p__Actinobacteria	c__Actinobacteria	o__Actinomycetales	f__Mycobacteriaceae	g__Mycobacterium		0	0	0	0	0	0	0	0	0	0	0.00511614	0.00501706	0.0541796	0.0306584	0.0145226
k__Bacteria	p__Actinobacteria	c__Actinobacteria	o__Actinomycetales	f__Mycobacteriaceae	g__Mycobacterium	s__	0.0216188	0.00831359	0.00187822	0	0.0119185	0.00348323	0.00439773	0	0.00333622	0	0.00511614	0.00334471	0.00773994	0.0421553	0.0145226
k__Bacteria	p__Actinobacteria	c__Actinobacteria	o__Actinomycetales	f__Pseudonocardiaceae	g__Pseudonocardia	s__	0	0	0	0	0	0	0	0	0	0	0.00511614	0.00668941	0	0.0038323	0.00968171
k__Bacteria	p__Actinobacteria	c__Actinobacteria	o__Actinomycetales	f__Streptomycetaceae			0	0.00415679	0	0	0	0.00348323	0	0	0	0	0.00511614	0	0	0	0
k__Bacteria	p__Actinobacteria	c__Actinobacteria	o__Micrococcales	f__	g__	s__	0	0	0	0	0	0	0	0	0	0.00323666	0.00511614	0	0.00773994	0.0038323	0
k__Bacteria	p__Bacteroidetes	c__Bacteroidia	o__Bacteroidales				0	0.0332544	0.0544683	0.113948	0	0.00696646	0	0	0	0.00323666	0.00511614	0.00501706	0	0.0038323	0.0121021
k__Bacteria	p__Bacteroidetes	c__Cytophagia	o__Cytophagales	f__Cytophagaceae	g__Emticicia	s__	0	0	0	0	0	0	0	0	0	0	0.00511614	0	0	0	0
k__Bacteria	p__Bacteroidetes	c__Flavobacteriia	o__Flavobacteriales	f__Cryomorphaceae	g__	s__	0	0	0	0.0193132	0.0556196	0.00348323	0.0527728	0.00457038	0.0900781	0	0.00511614	0.00501706	0	0	0
k__Bacteria	p__Bacteroidetes	c__Sphingobacteriia	o__Sphingobacteriales	f__Sphingobacteriaceae	g__	s__	1.51332	0.228624	0.768191	0.0405578	0.444956	0.0278658	0.224284	0.0274223	0.0133449	0.00323666	0.00511614	0.00167235	0	0.0076646	0.00484086
k__Bacteria	p__Chloroflexi	c__Chloroflexi	o__Chloroflexales	f__Chloroflexaceae	g__Chloronema	s__	0	0	0	0	0	0	0	0	0.00333622	0	0.00511614	0.00668941	0.0309598	0.0498199	0.033886
k__Bacteria	p__Fibrobacteres	c__Fibrobacteria	o__258ds10	f__	g__	s__	0	0.0249408	0.00939108	0.00965661	0.0397283	0.00348323	0.285853	0	0.00667245	0	0.00511614	0	0	0	0
k__Bacteria	p__Firmicutes	c__Bacilli	o__Bacillales	f__Alicyclobacillaceae	g__Alicyclobacillus	s__	0	0	0	0	0.00397283	0.00348323	0.0175909	0.0137112	0	0	0.00511614	0	0	0	0
k__Bacteria	p__Firmicutes	c__Bacilli	o__Bacillales	f__Bacillaceae	g__Anaerobacillus	s__	0	0.0415679	0.0112693	0.191201	2.24465	1.19823	0.211091	0.575868	1.28111	0.0550233	0.00511614	0.00167235	0.0154799	0.0574845	0.00484086
k__Bacteria	p__Firmicutes	c__Bacilli	o__Bacillales	f__Paenibacillaceae	g__Brevibacillus	s__	0	0	0	0.00965661	0.0317826	0.0417987	0	0	0.170147	0.01942	0.00511614	0.00167235	0.0464396	0	0.00968171
k__Bacteria	p__Firmicutes	c__Bacilli	o__Bacillales	f__Planococcaceae			0.00432376	0.0872927	0.0187822	1.73626	3.85364	0.463269	0.23308	0.978062	0.120104	0.00647333	0.00511614	0.00334471	0	0.0421553	0.0411473
k__Bacteria	p__Firmicutes	c__Bacilli	o__Bacillales	f__Planococcaceae	g__Lysinibacillus	s__massiliensis	0	0.0124704	0.0225386	0.660512	1.79174	0.0104497	0.0175909	0.24223	0.0133449	0	0.00511614	0.00167235	0.0154799	0.0268261	0
k__Bacteria	p__Firmicutes	c__Clostridia	o__Clostridiales	f__Peptococcaceae	g__Desulfitobacter	s__	0	0	0	0	0	0.0139329	0.00439773	0.00914077	0.0166811	0.0420766	0.00511614	0.00836176	0	0	0
k__Bacteria	p__Firmicutes	c__Clostridia	o__Clostridiales	f__Ruminococcaceae	g__Cellulosibacter	s__alkalithermophilus	0	0	0	0	0	0.0348323	0.00879546	0.00457038	0	0.0258933	0.00511614	0.00668941	0.0154799	0.0153292	0
k__Bacteria	p__Firmicutes	c__Clostridia	o__Clostridiales	f__Veillonellaceae	g__	s__	0	0	0.00187822	0	0.0119185	0.0104497	0.00879546	0.0182815	0.00667245	0.00323666	0.00511614	0	0	0	0
k__Bacteria	p__Firmicutes	c__Clostridia	o__Thermoanaerobacterales	f__Thermoanaerobacteraceae			0	0	0	0	0	0	0.00439773	0.0228519	0.0700607	0	0.00511614	0	0.00773994	0.0268261	0
k__Bacteria	p__Proteobacteria	c__Alphaproteobacteria	o__Rhizobiales	f__Bradyrhizobiaceae	g__Balneimonas	s__	0.0129713	0	0.00751287	0.00193132	0.0119185	0	0	0.00457038	0.0100087	0	0.00511614	0.00836176	0.0309598	0.0421553	0.016943
k__Bacteria	p__Proteobacteria	c__Betaproteobacteria	o__Methylophilales	f__Methylophilaceae	g__Methylobacillus	s__	0	0.00831359	0.0169039	0.00193132	0	0	0	0	0	0	0.00511614	0	0	0	0
k__Bacteria	p__Proteobacteria	c__Gammaproteobacteria	o__34P16	f__	g__	s__	0	0	0	0	0.0158913	0	0.0131932	0.0457038	0.0733969	0	0.00511614	0.0267576	0.00773994	0.0843106	0
k__Bacteria	p__Proteobacteria	c__Gammaproteobacteria	o__Pseudomonadales	f__Pseudomonadaceae	g__Pseudomonas	s__thermotolerans	0	0.0290976	0.0112693	0.129399	0.222478	0.00348323	0.0439773	1.10146	0.346967	0.00970999	0.00511614	0.00836176	0.108359	0.0344907	0.0968171
k__Bacteria	p__Proteobacteria	c__Gammaproteobacteria	o__Xanthomonadales	f__Xanthomonadaceae	g__Luteibacter	s__rhizovicinus	0.0864753	0.0415679	0	0	0	0	0	0	0	0	0.00511614	0	0	0	0
k__Bacteria	p__Verrucomicrobia	c__[Pedosphaerae]	o__[Pedosphaerales]	f__	g__	s__	0.0129713	0	0.00187822	0	0	0	0	0	0	0.00647333	0.00511614	0.00334471	0.0154799	0	0
k__Archaea							0	0	0	0	0	0	0	0	0	0	0	0	0	0	0
k__Archaea	p__[Parvarchaeota]	c__[Micrarchaea]	o__[Micrarchaeles]	f__	g__	s__	0	0	0	0	0	0	0	0	0	0	0	0	0	0	0
k__Archaea	p__[Parvarchaeota]	c__[Parvarchaea]	o__WCHD3-30	f__	g__	s__	0	0	0	0	0	0	0	0	0	0	0	0	0	0	0
[truncated: 1,591 more rows]

## Sheet: Table S5 Fungal diversity
Table S5. Fungal diversity in compost at selected timepoints during composting						Phase	PW					P1	P2			P3
[truncated: 138 more rows]
